# Supplementary material for: Global Trends in Proteome Remodeling of the Outer Membrane Modulate Antimicrobial Permeability in Klebsiella pneumoniae
Source: mBio. 2020 Apr 14;11(2):e00603-20. doi: 10.1128/mBio.00603-20 (PMC7157821; doi:10.1128/mBio.00603-20)
Supplement: TABLE S1 [file mBio.00603-20-st001.xlsx]

## Sheet: Sheet1
Names tree	SPECIES	STRAIN	COUNTRY	ACCESSION	REFERENCE	SOURCE	INFECTION	YEAR	MLST	OmpK35	OmpK36	OmpK37	PhoE
1232392_6	Klebsiella pneumoniae	KpO3210	Spain	AMRH00000000	PATRIC	human	unknown	unknown	0	0	0	0	0
SRR2098682	Klebsiella pneumoniae	Kpn0046	USA	SRR2098682	Davis et al.	human	infection	2011	0	0	0	0	0
SRR2098695	Klebsiella pneumoniae	Kpn0064	USA	SRR2098695	Davis et al.	human	infection	2012	0	0	0	0	0
5235_5_4	Klebsiella pneumoniae	09-406B	Vietnam	ERS012013	Holt et al 2015	Human	Human_infection	2009	0	0	0	0	0
SRR2098672	Klebsiella quasipneumoniae subsp. similipneumoniae	Kpn0048	USA	SRR2098672	Davis et al.	human	infection	2011	0	0	0	0	0
SRR2098812	Klebsiella variicola	Kpn0058	USA	SRR2098812	Davis et al.	human	infection	2012	0	0	0	0	0
ERR349784	Klebsiella pneumoniae	209	Nepal	ERR349784	The et al.	human	carriage	2012	ST1	0	1	1	1
ERR349806	Klebsiella pneumoniae	321	Nepal	ERR349806	The et al.	human	infection	2012	ST1	0	1	1	1
SRR1561227	Klebsiella pneumoniae	Guatemala-2009	Guatemala	SRR1561227	Bowers et al.	human	unknown	2009	ST11	0	1	1	1
SRR2098794	Klebsiella pneumoniae	Kpn0082	USA	SRR2098794	Davis et al.	human	infection	2012	ST1112-1LV	0	1	1	1
ERR257636	Klebsiella pneumoniae	unknown	UK	ERR257636	Ellington et al.	human	unknown	2010	ST13	0	1	1	1
ERR257660	Klebsiella pneumoniae	unknown	UK	ERR257660	Ellington et al.	human	unknown	2011	ST13	0	1	1	1
5235_5_10	Klebsiella quasipneumoniae subsp. similipneumoniae	09-439B	Vietnam	ERS012019	Holt et al 2015	Human	NA	2009	ST1330-3LV	0	0	0	0
NCTC13443	Klebsiella pneumoniae	NCTC13443	UK	ERR731657		unknown	unknown	2009	ST14	0	1	1	1
SRR2098756	Klebsiella pneumoniae	Kpn0033	USA	SRR2098756	Davis et al.	turkey	NA	2012	ST147-1LV	0	1	Contig	1
SRR2098757	Klebsiella pneumoniae	Kpn0069	USA	SRR2098757	Davis et al.	human	infection	2012	ST1540	0	1	1	1
SRR2098777	Klebsiella pneumoniae	Kpn0007	USA	SRR2098777	Davis et al.	chicken	NA	2012	ST163	0	1	1	1
5193_8_4	Klebsiella pneumoniae	DB11802/05	Singapore	ERS011905	Holt et al 2015	Human	Human_invasive	2005	ST17	0	1	1	1
5235_8_10	Klebsiella variicola	08-109P	Vietnam	ERS011792	Holt et al 2015	Human	NA	2008	ST197-1LV	0	1	1	1
5235_5_7	Klebsiella pneumoniae	QMP Z4-697	USA	ERS012016	Holt et al 2015	Bovine	Bovine_infection	2006	ST201-1LV	0	Ns-Stops	0	0
ERR311479	Klebsiella pneumoniae	unknown	UK	ERR311479	Ellington et al.	human	unknown	unknown	ST231	0	1	1	1
ERR314408	Klebsiella pneumoniae	unknown	UK	ERR314408	Ellington et al.	human	unknown	2012	ST231	0	1	1	1
ERR314522	Klebsiella pneumoniae	unknown	UK	ERR314522	Ellington et al.	human	unknown	2011	ST231	0	1	1	1
ERR314523	Klebsiella pneumoniae	unknown	UK	ERR314523	Ellington et al.	human	unknown	unknown	ST231	0	1	1	1
573_1656	Klebsiella quasipneumoniae subsp. similipneumoniae	MGH123	unknown	LFAU01000000	PATRIC	human	unknown	unknown	ST2329-1LV	0	Stops	1	1
SRR2098789	Klebsiella pneumoniae	Kpn0068	USA	SRR2098789	Davis et al.	human	infection	2012	ST24-2LV	0	0	0	0
SRR1561304	Klebsiella pneumoniae	US-FL-2008	USA	SRR1561304	Bowers et al.	human	unknown	2008	ST2457	0	1	1	1
5235_1_12	Klebsiella pneumoniae	QMP M1-970	USA	ERS011985	Holt et al 2015	Human	Unknown	2007	ST279-2LV	0	1	0	1
SRR2098813	Klebsiella variicola	Kpn0060	USA	SRR2098813	Davis et al.	human	infection	2012	ST360-1LV	0	1	0	1
SRR1561299	Klebsiella pneumoniae	US-CA-2010b	USA	SRR1561299	Bowers et al.	human	unknown	2010	ST37	0	1	1	1
SRR2098764	Klebsiella pneumoniae	Kpn0012	USA	SRR2098764	Davis et al.	turkey	NA	2012	ST435	0	1	1	1
SRR2098766	Klebsiella pneumoniae	Kpn0014	USA	SRR2098766	Davis et al.	turkey	NA	2012	ST435-3LV	0	1	0	0
14936_3_60	Klebsiella pneumoniae	HE084	pakistan	ERR775661	ejaz et al 2017 EID PMID 29048298	human	Urine	2010-2012	ST474-1LV	0	1	1	1
14936_3_62	Klebsiella pneumoniae	HE086	pakistan	ERR775663	ejaz et al 2017 EID PMID 29048298	human	Blood	2010-2012	ST48	0	1	1	1
14936_3_68	Klebsiella pneumoniae	HE092	pakistan	ERR775669	ejaz et al 2017 EID PMID 29048298	human	Urine	2010-2012	ST48	0	1	1	1
14936_3_72	Klebsiella pneumoniae	HE096	pakistan	ERR775673	ejaz et al 2017 EID PMID 29048298	human	ETT	2010-2012	ST48	0	1	1	1
14936_2_16	Klebsiella pneumoniae	HE135	pakistan	ERR775522	ejaz et al 2017 EID PMID 29048298	human	Blood	2010-2012	ST48	0	1	1	1
14936_2_22	Klebsiella pneumoniae	HE141	pakistan	ERR775528	ejaz et al 2017 EID PMID 29048298	human	Blood	2010-2012	ST48	0	1	1	1
14936_2_30	Klebsiella pneumoniae	HE149	pakistan	ERR775536	ejaz et al 2017 EID PMID 29048298	human	Blood	2010-2012	ST48	0	1	1	1
14936_2_31	Klebsiella pneumoniae	HE150	pakistan	ERR775537	ejaz et al 2017 EID PMID 29048298	human	Urine	2010-2012	ST48	0	1	1	1
14936_2_33	Klebsiella pneumoniae	HE152	pakistan	ERR775539	ejaz et al 2017 EID PMID 29048298	human	Blood	2010-2012	ST48	0	1	1	1
14936_2_40	Klebsiella pneumoniae	HE159	pakistan	ERR775546	ejaz et al 2017 EID PMID 29048298	human	Urine	2010-2012	ST48	0	1	1	1
14936_2_88	Klebsiella pneumoniae	HE207	pakistan	ERR775594	ejaz et al 2017 EID PMID 29048298	human	Blood	2010-2012	ST48	0	1	1	1
14936_2_89	Klebsiella pneumoniae	HE208	pakistan	ERR775595	ejaz et al 2017 EID PMID 29048298	human	Blood	2010-2012	ST48	0	1	1	1
14936_2_59	Klebsiella pneumoniae	HE178		ERR775565	unknown		CSF		ST48-1LV	0	1	1	1
14936_2_18	Klebsiella pneumoniae	HE137		ERR775524	unknown		Tracheal Secretions		ST48-2LV	0	1	1	1
573_1376	Klebsiella pneumoniae	ST485	Australia	JXCH01000000	PATRIC	human	infection	2014	ST485	0	0	1	1
SRR2098689	Klebsiella pneumoniae	Kpn0008	USA	SRR2098689	Davis et al.	turkey	NA	2012	ST629	0	1	1	1
573_1500	Klebsiella pneumoniae	CAV1344	USA	CP011624,CP011623,CP011619,CP011620,CP011621,CP011622	PATRIC	human	infection	2010	ST941	0	1	1	1
SRR2098677	Klebsiella pneumoniae	Kpn0062	USA	SRR2098677	Davis et al.	human	infection	2012	0	1	1	0	0
SRR2098686	Klebsiella pneumoniae	Kpn0049	USA	SRR2098686	Davis et al.	human	infection	2011	0	1	0	0	1
16780_6_18	Klebsiella pneumoniae	KSB1_5A	Australia	ERR1015298	wyres et al. 2016	human	carriage	2013	ST1001-1LV	1	1	1	1
5150_3_9	Klebsiella pneumoniae	AJ188	Australia	ERS005773	Holt et al 2015	Human	Human_infection	2002	ST1007-2LV	1	1	1	1
ERR257601	Klebsiella pneumoniae	unknown	UK	ERR257601	Ellington et al.	human	unknown	2007	ST101	1	1	1	1
ERR257602	Klebsiella pneumoniae	unknown	UK	ERR257602	Ellington et al.	human	unknown	2008	ST101	1	1	1	1
ERR257603	Klebsiella pneumoniae	unknown	UK	ERR257603	Ellington et al.	human	unknown	2009	ST101	1	1	1	1
ERR257609	Klebsiella pneumoniae	unknown	UK	ERR257609	Ellington et al.	human	unknown	2007	ST101	1	1	1	1
ERR257610	Klebsiella pneumoniae	unknown	UK	ERR257610	Ellington et al.	human	unknown	2008	ST101	1	1	1	1
ERR257632	Klebsiella pneumoniae	unknown	UK	ERR257632	Ellington et al.	human	unknown	2006	ST101	1	1	1	1
ERR257633	Klebsiella pneumoniae	unknown	UK	ERR257633	Ellington et al.	human	unknown	2007	ST101	1	1	1	1
ERR257641	Klebsiella pneumoniae	unknown	UK	ERR257641	Ellington et al.	human	unknown	2007	ST101	1	1	1	1
ERR257649	Klebsiella pneumoniae	unknown	UK	ERR257649	Ellington et al.	human	unknown	unknown	ST101	1	1	1	1
ERR257657	Klebsiella pneumoniae	unknown	UK	ERR257657	Ellington et al.	human	unknown	2008	ST101	1	1	1	1
ERR257661	Klebsiella pneumoniae	unknown	UK	ERR257661	Ellington et al.	human	unknown	2011	ST101	1	1	1	1
ERR257664	Klebsiella pneumoniae	unknown	UK	ERR257664	Ellington et al.	human	unknown	2007	ST101	1	1	1	1
ERR257669	Klebsiella pneumoniae	unknown	UK	ERR257669	Ellington et al.	human	unknown	2011	ST101	1	Stops	1	1
ERR257672	Klebsiella pneumoniae	unknown	UK	ERR257672	Ellington et al.	human	unknown	2007	ST101	1	1	1	1
ERR257673	Klebsiella pneumoniae	unknown	UK	ERR257673	Ellington et al.	human	unknown	2008	ST101	1	1	1	1
ERR257674	Klebsiella pneumoniae	unknown	UK	ERR257674	Ellington et al.	human	unknown	2009	ST101	1	1	1	1
ERR257676	Klebsiella pneumoniae	unknown	UK	ERR257676	Ellington et al.	human	unknown	2011	ST101	1	1	1	1
ERR257677	Klebsiella pneumoniae	unknown	UK	ERR257677	Ellington et al.	human	unknown	2011	ST101	1	1	1	1
ERR257680	Klebsiella pneumoniae	unknown	UK	ERR257680	Ellington et al.	human	unknown	unknown	ST101	1	1	1	1
ERR257681	Klebsiella pneumoniae	unknown	UK	ERR257681	Ellington et al.	human	unknown	2008	ST101	1	1	1	1
ERR257683	Klebsiella pneumoniae	unknown	UK	ERR257683	Ellington et al.	human	unknown	2010	ST101	1	1	1	1
ERR257691	Klebsiella pneumoniae	unknown	UK	ERR257691	Ellington et al.	human	unknown	2010	ST101	1	1	1	1
ERR276975	Klebsiella pneumoniae	unknown	UK	ERR276975	Stoesser et al. 2013	unknown	unknown	unknown	ST101	1	1	1	1
16870_8_40	Klebsiella pneumoniae	INF198	Australia	ERR1023835	wyres et al. 2016	human	infection	2013	ST1010	1	1	1	1
SRR2098699	Klebsiella pneumoniae	Kpn0034	USA	SRR2098699	Davis et al.	turkey	NA	2012	ST1010	1	1	1	1
ERR257688	Klebsiella pneumoniae	unknown	UK	ERR257688	Ellington et al.	human	unknown	unknown	ST101-1LV	1	1	1	1
SRR2098751	Klebsiella pneumoniae	Kpn0039	USA	SRR2098751	Davis et al.	turkey	NA	2012	ST1013	1	1	1	1
16703_7_33	Klebsiella pneumoniae	INF284	Australia	ERR1008742	wyres et al. 2016	human	infection	2014	ST1014-1LV	1	1	1	1
16870_8_65	Klebsiella pneumoniae	INF223	Australia	ERR1023860	wyres et al. 2016	human	infection	2013	ST1014-1LV	1	1	1	1
16870_8_82	Klebsiella pneumoniae	INF241	Australia	ERR1035987	wyres et al. 2016	human	infection	2013	ST1014-1LV	1	1	1	1
16870_8_83	Klebsiella pneumoniae	INF242	Australia	ERR1035988	wyres et al. 2016	human	infection	2013	ST1014-1LV	1	1	1	1
16870_8_84	Klebsiella pneumoniae	INF243	Australia	ERR1035989	wyres et al. 2016	human	infection	2013	ST1014-1LV	1	1	1	1
16703_7_40	Klebsiella quasipneumoniae subsp. similipneumoniae	INF291	Australia	ERR1008749	wyres et al. 2016	human	infection	2014	ST1016-2LV	1	1	1	1
16703_7_16	Klebsiella pneumoniae	INF264	Australia	ERR1008726	wyres et al. 2016	human	infection	2013	ST1017	1	1	1	1
16780_6_48	Klebsiella pneumoniae	KSB1_3E	Australia	ERR1015323	wyres et al. 2016	human	carriage	2013	ST10-1LV	1	0	1	1
NCTC11686	Klebsiella pneumoniae	NCTC11686	unknown	ERR910527		unknown	unknown	unknown	ST1026	1	1	1	1
ERR257650	Klebsiella quasipneumoniae subsp. similipneumoniae	unknown	UK	ERR257650	Ellington et al.	human	unknown	2009	ST1031	1	1	1	1
16703_5_64	Klebsiella pneumoniae	INF131	Australia	ERR1008690	wyres et al. 2016	human	infection	2013	ST103-1LV	1	Stops	1	1
16870_8_34	Klebsiella pneumoniae	INF192	Australia	ERR1023829	wyres et al. 2016	human	infection	2013	ST103-2LV	1	1	1	1
573_1667	Klebsiella pneumoniae	BIDMC96	unknown	LFBF01000000	PATRIC	human	unknown	unknown	ST104-2LV	1	1	1	1
16870_7_55	Klebsiella quasipneumoniae subsp. similipneumoniae	INF034	Australia	ERR1023767	wyres et al. 2016	human	infection	2013	ST1044-3LV	1	1	1	1
16870_7_56	Klebsiella quasipneumoniae subsp. similipneumoniae	INF035	Australia	ERR1023768	wyres et al. 2016	human	infection	2013	ST1044-3LV	1	1	1	1
NUH26_S15_	Klebsiella pneumoniae	NUH26	Singapore	SRR5082376	Lee et al.	human	infection	unknown	ST1049	1	1	1	1
16703_5_11	Klebsiella pneumoniae	INF078	Australia	ERR1008637	wyres et al. 2016	human	infection	2013	ST105	1	1	1	1
16703_7_75	Klebsiella pneumoniae	INF334	Australia	ERR1008784	wyres et al. 2016	human	infection	2014	ST105	1	1	1	1
ERR276984	Klebsiella pneumoniae	unknown	UK	ERR276984	Stoesser et al. 2013	unknown	unknown	unknown	ST105	1	1	1	1
ERR276988	Klebsiella pneumoniae	unknown	UK	ERR276988	Stoesser et al. 2013	unknown	unknown	unknown	ST105	1	1	1	1
1438698_3	Klebsiella pneumoniae	BIDMC 55	USA	JMVZ00000000	PATRIC	human	infection	unknown	ST105	1	1	1	1
573_1349	Klebsiella pneumoniae	IA565	USA	JPIQ01000000	PATRIC	human	infection	1981	ST105	1	1	1	1
5193_6_7	Klebsiella pneumoniae	QMP B2-228	USA	ERS011860	Holt et al 2015	Bovine	Bovine_infection	2006	ST105	1	1	1	1
16703_5_40	Klebsiella pneumoniae	INF107	Australia	ERR1008666	wyres et al. 2016	human	infection	2013	ST105-2LV	1	1	1	1
ERR314536	Klebsiella pneumoniae	unknown	UK	ERR314536	Ellington et al.	human	unknown	2012	ST107	1	1	1	1
573_1674	Klebsiella pneumoniae	UCI92	unknown	LFBM01000000	PATRIC	human	unknown	unknown	ST107	1	1	1	1
SRR2098697	Klebsiella pneumoniae	Kpn0004	USA	SRR2098697	Davis et al.	chicken	NA	2012	ST107	1	1	0	1
573_1387	Klebsiella pneumoniae	unknown	unknown	CCFS01000000	PATRIC	unknown	unknown	unknown	ST1079-1LV	1	1	1	1
SRR1561204	Klebsiella pneumoniae	Brazil-2009a	Brazil	SRR1561204	Bowers et al.	human	unknown	2009	ST11	1	1	1	1
573_1475	Klebsiella pneumoniae	KPM_nasey	France	CDNA01000000	PATRIC	free-living	NA	2010	ST11	1	1	1	1
SRR1561228	Klebsiella pneumoniae	Hong Kong-2008	Hong Kong	SRR1561228	Bowers et al.	human	unknown	2008	ST11	1	1	1	1
573_1884	Klebsiella pneumoniae	B86	Israel	LJCD01000000	PATRIC	human	infection	unknown	ST11	1	1	1	1
SRR1561274	Klebsiella pneumoniae	Malaysia-2009	Malaysia	SRR1561274	Bowers et al.	human	unknown	2009	ST11	1	1	1	1
ERR349822	Klebsiella pneumoniae	448	Nepal	ERR349822	The et al.	human	infection	2012	ST11	1	1	1	1
SRR1508855	Klebsiella pneumoniae	H32	Nepal	SRR1508855	Stoesser et al. 2014	human	infection	2012	ST11	1	1	1	1
SRR1561282	Klebsiella pneumoniae	Singapore-2008	Singapore	SRR1561282	Bowers et al.	human	unknown	2008	ST11	1	1	1	1
573_1347	Klebsiella pneumoniae	KP_ST11_OXA48	Spain	JNHB01000000	PATRIC	human	infection	2012	ST11	1	Stops	1	1
SRR1561284	Klebsiella pneumoniae	Thailand-2008a	Thailand	SRR1561284	Bowers et al.	human	unknown	2008	ST11	1	1	1	1
KP17	Klebsiella pneumoniae	unknown	unknown	SRR5082395	Novel	NA	NA	unknown	ST11	1	1	1	1
1380908_3	Klebsiella pneumoniae	JM45	unknown	CP006656.1,CP006657.1,CP006658.1	PATRIC	human	unknown	unknown	ST11	1	1	1	1
1432550_3	Klebsiella pneumoniae	unknown	unknown	CBWI00000000	PATRIC	unknown	unknown	unknown	ST11	1	1	1	1
1438792_3	Klebsiella pneumoniae	MGH 69	USA	JMZE00000000	PATRIC	human	infection	2013	ST11	1	1	1	1
5193_8_6	Klebsiella pneumoniae	DU10252/04	Singapore	ERS011907	Holt et al 2015	Human	Human_infection	2004	ST11	1	1	1	1
5193_8_10	Klebsiella pneumoniae	DU38032/05	Singapore	ERS011911	Holt et al 2015	Human	Human_infection	2005	ST11	1	1	1	1
DMG1700368	Klebsiella pneumoniae	FK1934	China			Human	Human_infection	2013	ST11	1	Stops	1	1
16870_7_83	Klebsiella pneumoniae	INF063	Australia	ERR1023795	wyres et al. 2016	human	infection	2013	ST110	1	1	1	1
16780_6_6	Klebsiella pneumoniae	INF353	Australia	ERR1015286	wyres et al. 2016	human	infection	2014	ST1109	1	1	1	1
5150_1_11	Klebsiella pneumoniae	AJ034	Australia	ERS005751	Holt et al 2015	Human	Human_infection	2001	ST1109	1	1	1	1
5150_1_2	Klebsiella pneumoniae	AJ048	Australia	ERS005742	Holt et al 2015	Human	Human_infection	2001	ST1109	1	1	1	1
5150_2_6	Klebsiella pneumoniae	AJ064	Australia	ERS005758	Holt et al 2015	Human	Human_infection	2001	ST1109	1	1	1	1
16703_5_21	Klebsiella pneumoniae	INF088	Australia	ERR1008647	wyres et al. 2016	human	infection	2013	ST111	1	1	1	1
16703_5_7	Klebsiella pneumoniae	INF074	Australia	ERR1008633	wyres et al. 2016	human	infection	2013	ST111	1	1	1	1
16703_7_32	Klebsiella pneumoniae	INF283	Australia	ERR1008741	wyres et al. 2016	human	infection	2013	ST111	1	1	1	1
16703_7_86	Klebsiella pneumoniae	INF347	Australia	ERR1008794	wyres et al. 2016	human	infection	2014	ST111	1	1	1	1
16852_1_30	Klebsiella pneumoniae	KSB1_7H	Australia	ERR1023656	wyres et al. 2016	human	carriage	2014	ST111	1	1	1	1
16852_1_80	Klebsiella pneumoniae	KSB2_6D	Australia	ERR1023704	wyres et al. 2016	human	carriage	2014	ST111	1	1	1	1
16870_8_21	Klebsiella pneumoniae	INF178	Australia	ERR1023816	wyres et al. 2016	human	infection	2013	ST111	1	1	1	1
16703_5_76	Klebsiella pneumoniae	INF144	Australia	ERR1008701	wyres et al. 2016	human	infection	2013	ST111	1	1	1	1
16703_5_78	Klebsiella pneumoniae	INF146	Australia	ERR1008703	wyres et al. 2016	human	infection	2013	ST111	1	1	1	1
16870_8_22	Klebsiella pneumoniae	INF179	Australia	ERR1023817	wyres et al. 2016	human	infection	2013	ST111	1	1	1	1
16870_8_56	Klebsiella pneumoniae	INF214	Australia	ERR1023851	wyres et al. 2016	human	infection	2013	ST111	1	1	1	1
573_1635	Klebsiella pneumoniae	MGH84	unknown	LEZZ01000000	PATRIC	human	unknown	unknown	ST111	1	1	1	1
573_1652	Klebsiella pneumoniae	MGH116	unknown	LFAR01000000	PATRIC	human	unknown	unknown	ST111	1	1	1	1
SRR2098768	Klebsiella pneumoniae	Kpn0017	USA	SRR2098768	Davis et al.	turkey	NA	2012	ST111	1	1	1	1
SRR2098767	Klebsiella pneumoniae	Kpn0050	USA	SRR2098767	Davis et al.	human	infection	2011	ST111	1	0	1	1
1328366_3	Klebsiella pneumoniae	MGH 21	USA	AYJJ00000000	PATRIC	human	infection	2012	ST111	1	1	1	1
1328370_3	Klebsiella pneumoniae	MGH 32	USA	AYJB00000000	PATRIC	human	infection	2012	ST111	1	1	1	1
1328418_3	Klebsiella pneumoniae	BIDMC 23	USA	AYHZ00000000	PATRIC	human	infection	2012	ST111	1	1	1	1
1409964_3	Klebsiella pneumoniae	MRSN 3852	USA	LBID01000000	PATRIC	human	infection	2011	ST111	1	1	1	1
5193_6_8	Klebsiella pneumoniae	206535	USA	ERS011861	Holt et al 2015	Monkey	NA	2008	ST111	1	1	1	1
5193_6_3	Klebsiella pneumoniae	EW-68-R-MAC-1	Vietnam	ERS011856	Holt et al 2015	Human	Human_carriage	2006	ST111	1	1	1	1
NUH36_S19_	Klebsiella pneumoniae	NUH36	Singapore	SRR5082366	Lee et al.	human	infection	unknown	ST111-1LV	1	1	1	1
5235_5_3	Klebsiella pneumoniae	09-400B	Vietnam	ERS012012	Holt et al 2015	Human	Human_infection	2009	ST111-1LV	1	1	1	1
SRR1561234	Klebsiella pneumoniae	Indonesia-2008	Indonesia	SRR1561234	Bowers et al.	unknown	unknown	2008	ST11-1LV	1	1	1	1
SRR1561285	Klebsiella pneumoniae	Thailand-2008b	Thailand	SRR1561285	Bowers et al.	human	unknown	2008	ST11-1LV	1	1	1	1
5193_8_3	Klebsiella pneumoniae	DU4033/04	Singapore	ERS011904	Holt et al 2015	Human	Human_infection	2004	ST11-1LV	1	1	1	1
14936_3_50	Klebsiella pneumoniae	HE074		ERR775651	unknown		Urine		ST11-1LV	1	1	1	1
1455605_3	Klebsiella pneumoniae	7699	USA	JDWM00000000	PATRIC	human	unknown	unknown	ST1123	1	1	1	1
SRR2098790	Klebsiella pneumoniae	Kpn0041	USA	SRR2098790	Davis et al.	pork	NA	2012	ST1123-1LV	1	1	1	1
1455603_3	Klebsiella pneumoniae	4541-2	USA	JDWO00000000	PATRIC	human	unknown	unknown	ST1125	1	1	1	1
SRR1561286	Klebsiella pneumoniae	Thailand-2008c	Thailand	SRR1561286	Bowers et al.	unknown	unknown	2008	ST11-2LV	1	1	1	1
14936_3_67	Klebsiella pneumoniae	HE091		ERR775668	unknown		Urine		ST11-2LV	1	0	0	0
16870_7_74	Klebsiella pneumoniae	INF053	Australia	ERR1023786	wyres et al. 2016	human	infection	2013	ST113	1	1	1	1
1328382_3	Klebsiella pneumoniae	BWH 15	USA	JCNP00000000	PATRIC	human	infection	2012	ST113	1	1	1	1
16870_7_45	Klebsiella pneumoniae	INF024	Australia	ERR1023757	wyres et al. 2016	human	infection	2013	ST1138	1	1	1	1
SRR1561273	Klebsiella pneumoniae	Malaysia-2008	Malaysia	SRR1561273	Bowers et al.	unknown	unknown	2008	ST11-3LV	1	1	1	1
16703_7_64	Klebsiella variicola	INF320	Australia	ERR1008773	wyres et al. 2016	human	infection	2014	ST1142	1	1	1	1
573_1649	Klebsiella pneumoniae	MGH112	unknown	LFAN01000000	PATRIC	human	unknown	unknown	ST115-1LV	1	1	1	1
NCTC10004	Klebsiella pneumoniae	NCTC10004	USA	ERR879386		human	urine	1958	ST116	1	1	1	1
5151_6_1	Klebsiella pneumoniae	QMP M1-200	USA	ERS011950	Holt et al 2015	Bovine	Bovine_infection	2005	ST116	1	1	1	0
SRR2098807	Klebsiella variicola	Kpn0020	USA	SRR2098807	Davis et al.	pork	NA	2012	ST1163-1LV	1	0	1	1
573_1445	Klebsiella pneumoniae	unknown	unknown	CCHY01000000	PATRIC	unknown	unknown	unknown	ST1164	1	1	1	1
16870_8_18	Klebsiella pneumoniae	INF175	Australia	ERR1023813	wyres et al. 2016	human	infection	2013	ST1165	1	1	1	1
ERR276976	Klebsiella variicola	unknown	UK	ERR276976	Stoesser et al. 2013	unknown	unknown	unknown	ST1166-1LV	1	1	1	1
5235_5_1	Klebsiella quasipneumoniae subsp. quasipneumoniae	QMP Z4-726	USA	ERS012010	Holt et al 2015	Bovine	Bovine_infection	2006	ST118-3LV	1	1	1	1
1328417_3	Klebsiella pneumoniae	BIDMC 22	USA	AYIA00000000	PATRIC	human	infection	2012	ST1189	1	1	1	1
5193_7_9	Klebsiella pneumoniae	UI 3324	Laos	ERS011886	Holt et al 2015	Human	Human_invasive	2003	ST1190	1	1	1	1
16852_1_52	Klebsiella quasipneumoniae subsp. similipneumoniae	KSB2_4A	Australia	ERR1023678	wyres et al. 2016	human	carriage	2014	ST1191	1	1	1	1
16703_5_62	Klebsiella pneumoniae	INF129	Australia	ERR1008688	wyres et al. 2016	human	infection	2013	ST1193	1	1	1	1
ERR311483	Klebsiella pneumoniae	unknown	UK	ERR311483	Ellington et al.	human	unknown	2012	ST1193	1	1	1	1
1328394_3	Klebsiella pneumoniae	UCICRE 8	USA	AYIH00000000	PATRIC	human	infection	unknown	ST1198	1	1	1	1
16870_8_5	Klebsiella pneumoniae	INF159	Australia	ERR1023802	wyres et al. 2016	human	infection	2013	ST12	1	1	1	1
ERR560524	Klebsiella pneumoniae	SB4762	France	ERR560524	Bialek-Davenet et al.	human	infection	1992	ST12	1	1	1	1
573_1377	Klebsiella pneumoniae	unknown	unknown	CCVM01000000	PATRIC	unknown	unknown	unknown	ST12	1	1	1	1
5235_2_2	Klebsiella pneumoniae	QMP M1-974	USA	ERS011987	Holt et al 2015	Human	Human_carriage	2007	ST1201-1LV	1	1	1	1
5235_7_7	Klebsiella pneumoniae	QMP Z4-712	USA	ERS012040	Holt et al 2015	Bovine	Bovine_infection	2006	ST120-2LV	1	1	1	1
ERR257687	Klebsiella quasivariicola	unknown	UK	ERR257687	Ellington et al.	human	unknown	2006	ST1214	1	1	1	1
NCTC9177	Klebsiella variicola	NCTC9177	Denmark	ERR690974		human	sputum	1952	ST1217	1	1	1	1
Klebsiella_variicola_At-22	Klebsiella variicola	K. variicola At-22	South America	NC_013850	Holt et al 2015	Atta cephalotes fungus garden	NA	2003-2006	ST1220	1	1	1	1
Klebsiella_sp_4_1_44FAA	Klebsiella pneumoniae	4 1 44FAA	USA?	ACWO01	Holt et al 2015	Human	NA	0	ST1221	1	1	1	1
1177153_3	Klebsiella pneumoniae	LZ	China	AJVY00000000	PATRIC	environment	NA	unknown	ST1222	1	1	1	1
Klebsiella_pneumoniae_LZ	Klebsiella pneumoniae	LZ	China	AJVY01	Holt et al 2015	Environmental	NA	2010	ST1222	1	1	1	1
NCTC10262	Klebsiella variicola	NCTC10262	unknown	ERR956954		unknown	unknown	unknown	ST1225	1	1	1	1
NCTC11357	Klebsiella quasipneumoniae subsp. similipneumoniae	NCTC11357	unknown	ERR886527		unknown	unknown	unknown	ST1226	1	1	1	1
NCTC9134	Klebsiella pneumoniae	NCTC9134	Denmark	ERR987672		human	urine	1952	ST1227	1	1	1	1
573_1432	Klebsiella pneumoniae	unknown	unknown	CCHM01000000	PATRIC	unknown	unknown	unknown	ST1243	1	1	1	1
573_1443	Klebsiella pneumoniae	unknown	unknown	CCHX01000000	PATRIC	unknown	unknown	unknown	ST1243	1	1	1	1
16852_1_3	Klebsiella pneumoniae	KSB1_6E	Australia	ERR1023630	wyres et al. 2016	human	carriage	2013	ST1243-1LV	1	1	1	1
ERR314495	Klebsiella variicola	unknown	UK	ERR314495	Ellington et al.	human	unknown	2012	ST1255	1	1	1	1
16870_7_62	Klebsiella pneumoniae	INF041	Australia	ERR1023774	wyres et al. 2016	human	infection	2013	ST1263	1	1	1	1
573_1362	Klebsiella pneumoniae	FDAARGOS_84	USA	JTAX01000000	PATRIC	human	infection	2013	ST1263	1	1	1	1
14936_3_83	Klebsiella pneumoniae	HE107		ERR775684	unknown		#N/A		ST1263	1	0	1	1
14936_3_77	Klebsiella pneumoniae	HE101		ERR775678	unknown		Blood		ST1263-1LV	1	1	1	1
16703_5_65	Klebsiella pneumoniae	INF132	Australia	ERR1008691	wyres et al. 2016	human	infection	2013	ST1264-4LV	1	1	1	1
573_1664	Klebsiella variicola	BIDMC90	unknown	LFBC01000000	PATRIC	human	unknown	unknown	ST1268-1LV	1	1	1	1
5197_2_6	Klebsiella pneumoniae	K228An	Vietnam	ERS011823	Holt et al 2015	Human	Human_carriage	2005	ST1269	1	1	1	1
16852_1_39	Klebsiella pneumoniae	KSB1_8I	Australia	ERR1023665	wyres et al. 2016	human	carriage	2014	ST127	1	1	1	1
1316938_3	Klebsiella pneumoniae	ATCC 25955	China	AQQH00000000	PATRIC	unknown	unknown	unknown	ST1271	1	1	1	1
1316939_3	Klebsiella pneumoniae	G5-2	China	AQQI00000000	PATRIC	environment	NA	unknown	ST1271	1	1	1	1
1284833_4	Klebsiella pneumoniae	KP-7	USA	AQQD00000000	PATRIC	human	carriage	unknown	ST1272	1	1	1	1
1284834_3	Klebsiella pneumoniae	KP-11	USA	APWE00000000	PATRIC	human	carriage	unknown	ST1272	1	1	1	1
16780_6_39	Klebsiella pneumoniae	KSB1_2D	Australia	ERR1015316	wyres et al. 2016	human	carriage	2013	ST128	1	1	1	1
SRR2098758	Klebsiella pneumoniae	Kpn0074	USA	SRR2098758	Davis et al.	human	infection	2012	ST1296	1	1	1	1
16703_7_20	Klebsiella pneumoniae	INF269	Australia	ERR1008730	wyres et al. 2016	human	infection	2013	ST13	1	1	1	1
14936_3_3	Klebsiella pneumoniae	HE027	pakistan	ERR775604	ejaz et al 2017 EID PMID 29048298	human	Blood	2010-2012	ST13	1	1	1	1
14936_3_8	Klebsiella pneumoniae	HE032	pakistan	ERR775609	ejaz et al 2017 EID PMID 29048298	human	Urine	2010-2012	ST13	1	1	1	1
573_1690	Klebsiella pneumoniae	194_KPNE	USA	JVQM01000000	PATRIC	human	unknown	unknown	ST1300-2LV	1	1	1	1
16703_5_30	Klebsiella pneumoniae	INF097	Australia	ERR1008656	wyres et al. 2016	human	infection	2013	ST1307	1	1	1	1
ERR257652	Klebsiella pneumoniae	unknown	UK	ERR257652	Ellington et al.	human	unknown	2011	ST1307	1	1	1	1
573_1461	Klebsiella pneumoniae	unknown	unknown	CCIM01000000	PATRIC	unknown	unknown	unknown	ST1307	1	1	1	1
16870_8_49	Klebsiella quasipneumoniae subsp. similipneumoniae	INF207	Australia	ERR1023844	wyres et al. 2016	human	infection	2013	ST1308	1	1	1	1
ERR276969	Klebsiella pneumoniae	unknown	UK	ERR276969	Stoesser et al. 2013	unknown	unknown	unknown	ST1310	1	1	Stops	1
14936_3_45	Klebsiella pneumoniae	HE069		ERR775646	unknown		Urine		ST1310	1	1	1	1
14936_3_46	Klebsiella pneumoniae	HE070		ERR775647	unknown		Urine		ST1310	1	1	1	1
14936_3_47	Klebsiella pneumoniae	HE071		ERR775648	unknown		CVP Tip		ST1310	1	1	1	1
14936_3_48	Klebsiella pneumoniae	HE072		ERR775649	unknown		Blood		ST1310	1	1	1	1
14936_3_49	Klebsiella pneumoniae	HE073		ERR775650	unknown		Blood		ST1310	1	1	1	1
14936_3_54	Klebsiella pneumoniae	HE078		ERR775655	unknown		CSF		ST1310	1	1	1	1
14936_3_55	Klebsiella pneumoniae	HE079		ERR775656	unknown		Blood		ST1310	1	1	1	1
16780_6_31	Klebsiella pneumoniae	KSB1_4C	Australia	ERR1015308	wyres et al. 2016	human	carriage	2013	ST1322	1	1	1	1
16870_7_75	Klebsiella pneumoniae	INF054	Australia	ERR1023787	wyres et al. 2016	human	infection	2013	ST1322	1	1	1	1
16703_7_59	Klebsiella pneumoniae	INF315	Australia	ERR1008768	wyres et al. 2016	human	infection	2014	ST1329-2LV	1	1	1	1
16703_5_34	Klebsiella pneumoniae	INF101	Australia	ERR1008660	wyres et al. 2016	human	infection	2013	ST133	1	1	1	1
16703_5_5	Klebsiella pneumoniae	INF072	Australia	ERR1008631	wyres et al. 2016	human	infection	2013	ST133	1	1	1	1
16870_7_24	Klebsiella pneumoniae	INF002	Australia	ERR1023738	wyres et al. 2016	human	infection	2013	ST133	1	1	1	1
1037908_3	Klebsiella pneumoniae	1162281	unknown	AFQL00000000	PATRIC	human	unknown	unknown	ST133	1	1	1	1
SRR2098797	Klebsiella pneumoniae	Kpn0057	USA	SRR2098797	Davis et al.	human	infection	2012	ST133	1	1	1	1
1328384_3	Klebsiella pneumoniae	BWH 28	USA	AYIS00000000	PATRIC	human	infection	2012	ST133	1	1	1	1
Klebsiella_pneumoniae_1162281	Klebsiella pneumoniae	1162281	0	AFQL01	Holt et al 2015	Human	NA	0	ST133	1	1	1	1
5197_7_6	Klebsiella pneumoniae	Pus 15007	Laos	ERS011871	Holt et al 2015	Human	Human_invasive	2009	ST133	1	1	1	1
573_1683	Klebsiella quasipneumoniae subsp. similipneumoniae	1294_KPNE	USA	JVVC01000000	PATRIC	human	unknown	unknown	ST1330-3LV	1	1	0	0
16870_7_73	Klebsiella pneumoniae	INF052	Australia	ERR1023785	wyres et al. 2016	human	infection	2013	ST1337-1LV	1	1	1	1
16870_8_75	Klebsiella pneumoniae	INF234	Australia	ERR1023869	wyres et al. 2016	human	infection	2013	ST134	1	1	1	1
ERR314565	Klebsiella pneumoniae	unknown	UK	ERR314565	Ellington et al.	human	unknown	2007	ST134	1	1	1	1
1037890_3	Klebsiella pneumoniae	JH1	unknown	AFQK00000000	PATRIC	human	unknown	unknown	ST134	1	1	1	1
1203547_3	Klebsiella pneumoniae	WGLW5	unknown	AMLO00000000	PATRIC	unknown	unknown	unknown	ST134	1	1	1	1
SRR2098787	Klebsiella pneumoniae	Kpn0002	USA	SRR2098787	Davis et al.	chicken	NA	2012	ST134	1	1	1	1
1328362_3	Klebsiella pneumoniae	MGH 17	USA	AYJN00000000	PATRIC	human	infection	2012	ST134	1	1	1	1
Klebsiella_pneumoniae_JH1	Klebsiella pneumoniae	JH1	USA?	AFQK01	Holt et al 2015	Human	NA	0	ST134	1	1	1	1
1357295_3	Klebsiella pneumoniae	EGD-HP19	India	AUTW00000000	PATRIC	unknown	NA	unknown	ST1377	1	1	1	1
NCTC10314	Klebsiella pneumoniae	NCTC10314	UK	ERR695652		unknown	unknown	1960	ST1377-1LV	1	1	1	1
5193_8_9	Klebsiella quasipneumoniae subsp. similipneumoniae	DU35427/05	Singapore	ERS011910	Holt et al 2015	Human	NA	2005	ST138	1	1	1	1
ERR304797	Klebsiella pneumoniae	unknown	UK	ERR304797	Ellington et al.	human	unknown	2011	ST1380	1	1	1	1
16870_7_32	Klebsiella pneumoniae	INF011	Australia	ERR1023746	wyres et al. 2016	human	infection	2013	ST1393	1	1	1	1
ERR257619	Klebsiella quasipneumoniae subsp. similipneumoniae	unknown	UK	ERR257619	Ellington et al.	human	unknown	2009	ST139-3LV	1	1	1	1
ERR257635	Klebsiella quasipneumoniae subsp. similipneumoniae	unknown	UK	ERR257635	Ellington et al.	human	unknown	2010	ST139-3LV	1	1	1	1
ERR257643	Klebsiella quasipneumoniae subsp. similipneumoniae	unknown	UK	ERR257643	Ellington et al.	human	unknown	2010	ST139-3LV	1	1	1	1
1236101_6	Klebsiella pneumoniae	JHCK1	Argentina	ANGH00000000	PATRIC	human	infection	unknown	ST14	1	1	1	1
573_1761	Klebsiella pneumoniae	KP617	Korea	CP012753,CP012754,CP012755	PATRIC	human	infection	2013	ST14	1	1	1	1
ERR349756	Klebsiella pneumoniae	94	Nepal	ERR349756	The et al.	human	infection	2012	ST14	1	1	1	1
ERR349789	Klebsiella pneumoniae	230	Nepal	ERR349789	The et al.	human	infection	2012	ST14	1	1	1	1
ERR349791	Klebsiella pneumoniae	237	Nepal	ERR349791	The et al.	human	infection	2012	ST14	1	1	1	1
SRR1508858	Klebsiella pneumoniae	H1247	Nepal	SRR1508858	Stoesser et al. 2014	human	infection	2011	ST14	1	1	1	1
SRR1508862	Klebsiella pneumoniae	H1496	Nepal	SRR1508862	Stoesser et al. 2014	human	infection	2012	ST14	1	1	1	1
SRR1508863	Klebsiella pneumoniae	H1545	Nepal	SRR1508863	Stoesser et al. 2014	human	infection	2012	ST14	1	1	1	1
ERR276938	Klebsiella pneumoniae	unknown	UK	ERR276938	Stoesser et al. 2013	unknown	unknown	unknown	ST14	1	1	1	1
ERR276940	Klebsiella pneumoniae	unknown	UK	ERR276940	Stoesser et al. 2013	unknown	unknown	unknown	ST14	1	1	1	1
ERR276968	Klebsiella pneumoniae	unknown	UK	ERR276968	Stoesser et al. 2013	unknown	unknown	unknown	ST14	1	1	1	1
ERR276983	Klebsiella pneumoniae	unknown	UK	ERR276983	Stoesser et al. 2013	unknown	unknown	unknown	ST14	1	1	1	1
ERR304789	Klebsiella pneumoniae	unknown	UK	ERR304789	Ellington et al.	human	unknown	2007	ST14	1	1	1	1
ERR314438	Klebsiella pneumoniae	unknown	UK	ERR314438	Ellington et al.	human	unknown	2011	ST14	1	1	1	1
ERR314561	Klebsiella pneumoniae	unknown	UK	ERR314561	Ellington et al.	human	unknown	2007	ST14	1	1	1	1
NCTC11682	Klebsiella pneumoniae	NCTC11682	unknown	ERR906334		unknown	unknown	unknown	ST14	1	1	1	1
KP13	Klebsiella pneumoniae	unknown	unknown	SRR5082393	Novel	NA	NA	unknown	ST14	1	1	1	1
KP14	Klebsiella pneumoniae	unknown	unknown	SRR5082390	Novel	NA	NA	unknown	ST14	1	1	1	1
1203545_3	Klebsiella pneumoniae	WGLW2	unknown	AMLM00000000	PATRIC	unknown	unknown	unknown	ST14	1	1	1	1
573_1344	Klebsiella pneumoniae	unknown	unknown	CCBO010000000	PATRIC	unknown	unknown	unknown	ST14	1	1	1	1
573_1657	Klebsiella pneumoniae	MGH124	unknown	LFAV01000000	PATRIC	human	unknown	unknown	ST14	1	1	1	1
SRR1561300	Klebsiella pneumoniae	US-CA-2011	USA	SRR1561300	Bowers et al.	human	unknown	2011	ST14	1	1	1	1
SRR1561314	Klebsiella pneumoniae	US-IL-2008b	USA	SRR1561314	Bowers et al.	human	unknown	2008	ST14	1	1	1	1
SRR1561323	Klebsiella pneumoniae	US-MO-2006	USA	SRR1561323	Bowers et al.	human	unknown	2006	ST14	1	1	1	1
SRR2098765	Klebsiella pneumoniae	Kpn0035	USA	SRR2098765	Davis et al.	turkey	NA	2012	ST14	1	1	1	1
1328378_3	Klebsiella pneumoniae	MGH 46	USA	AYIU00000000	PATRIC	human	infection	2012	ST14	1	1	1	1
1328391_3	Klebsiella pneumoniae	UCICRE 4	USA	AYIL00000000	PATRIC	human	infection	unknown	ST14	1	1	1	1
1328405_3	Klebsiella pneumoniae	BIDMC 11	USA	JCNF00000000	PATRIC	human	infection	2008	ST14	1	1	1	1
1406314_3	Klebsiella pneumoniae	PittNDM01	USA	CP006798.1,CP006800.1,CP006802.1,CP006801.1,CP006799.1	PATRIC	unknown	infection	unknown	ST14	1	1	1	1
1438772_3	Klebsiella pneumoniae	CHS 66	USA	JMYL00000000	PATRIC	human	infection	2013	ST14	1	1	1	1
573_1551	Klebsiella pneumoniae	CHS140	USA	LEWS01000000	PATRIC	human	unknown	unknown	ST14	1	1	1	1
5150_2_10	Klebsiella pneumoniae	AJ094	Australia	ERS005762	Holt et al 2015	Human	Human_infection	2002	ST14	1	1	1	1
5150_2_11	Klebsiella pneumoniae	AJ097	Australia	ERS005763	Holt et al 2015	Human	Human_infection	2002	ST14	1	1	1	1
5150_5_11	Klebsiella pneumoniae	AJ289	Australia	ERS005787	Holt et al 2015	Human	Human_invasive	2002	ST14	1	1	1	1
5150_5_12	Klebsiella pneumoniae	AJ290	Australia	ERS005788	Holt et al 2015	Human	Human_invasive	2002	ST14	1	1	1	1
5197_2_2	Klebsiella pneumoniae	K102An	Vietnam	ERS011819	Holt et al 2015	Human	Human_carriage	2004	ST14	1	1	1	1
1279040_3	Klebsiella pneumoniae	PR04	Malaysia	AOPN00000000	PATRIC	human	infection	unknown	ST1402	1	1	1	0
ERR311554	Klebsiella variicola	unknown	UK	ERR311554	Ellington et al.	human	unknown	2011	ST1407	1	1	1	1
ERR257682	Klebsiella pneumoniae	unknown	UK	ERR257682	Ellington et al.	human	unknown	2009	ST1408	1	1	1	1
5299_7_6	Klebsiella pneumoniae	2024	Indonesia	ERS012051	Holt et al 2015	Human	Human_invasive	2005	ST1411	1	1	1	1
SRR1561321	Klebsiella pneumoniae	US-MD-2011	USA	SRR1561321	Bowers et al.	human	unknown	2011	ST14-1LV	1	1	1	1
SRR2098754	Klebsiella pneumoniae	Kpn0051	USA	SRR2098754	Davis et al.	human	infection	2011	ST14-1LV	1	1	1	1
SRR2098801	Klebsiella variicola	Kpn0040	USA	SRR2098801	Davis et al.	chicken	NA	2012	ST1423	1	1	1	1
573_1650	Klebsiella quasipneumoniae subsp. quasipneumoniae	MGH113	unknown	LFAO01000000	PATRIC	human	unknown	unknown	ST143	1	1	1	1
1328419_3	Klebsiella pneumoniae	BIDMC 24	USA	AYHY00000000	PATRIC	human	infection	2012	ST1430	1	1	1	1
1328385_3	Klebsiella pneumoniae	BWH 30	USA	AYIQ00000000	PATRIC	human	infection	2012	ST1431	1	1	1	1
1328364_3	Klebsiella pneumoniae	MGH 19	USA	AYJL00000000	PATRIC	human	infection	2012	ST1432	1	1	1	1
1328365_3	Klebsiella variicola	MGH 20	USA	AYJK00000000	PATRIC	human	infection	2012	ST1433	1	1	1	1
1328374_3	Klebsiella variicola	MGH 40	USA	AYIX00000000	PATRIC	human	infection	2012	ST1434	1	1	1	1
1328376_3	Klebsiella quasipneumoniae subsp. similipneumoniae	MGH 44	USA	AYIV00000000	PATRIC	human	infection	2012	ST1435	1	1	1	1
1328380_3	Klebsiella pneumoniae	MGH 48	USA	AYIT00000000	PATRIC	human	infection	2012	ST1436	1	1	1	1
1328397_3	Klebsiella quasipneumoniae subsp. quasipneumoniae	UCICRE 14	USA	AYIC00000000	PATRIC	human	infection	unknown	ST1437	1	1	1	1
573_1691	Klebsiella pneumoniae	500_KPNE	USA	JVER01000000	PATRIC	human	unknown	unknown	ST1440-1LV	1	1	1	1
573_1696	Klebsiella pneumoniae	501_KPNE	USA	JVEQ01000000	PATRIC	human	unknown	unknown	ST1440-1LV	1	1	1	1
573_1708	Klebsiella pneumoniae	887_KPNE	USA	JUPH01000000	PATRIC	human	unknown	unknown	ST1440-1LV	1	1	1	1
16703_5_63	Klebsiella pneumoniae	INF130	Australia	ERR1008689	wyres et al. 2016	human	infection	2013	ST1441	1	1	1	1
16870_7_51	Klebsiella pneumoniae	INF030	Australia	ERR1023763	wyres et al. 2016	human	infection	2013	ST1441-1LV	1	1	1	1
1400179_3	Klebsiella pneumoniae	UCI 34	USA	JCMD00000000	PATRIC	human	infection	unknown	ST1444	1	1	1	1
16870_7_29	Klebsiella pneumoniae	INF007	Australia	ERR1023743	wyres et al. 2016	human	infection	2013	ST1449	1	1	1	1
5150_3_5	Klebsiella pneumoniae	AJ156	Australia	ERS005768	Holt et al 2015	Human	Human_infection	2002	ST1454	1	1	1	1
16703_7_53	Klebsiella variicola	INF307	Australia	ERR1008762	wyres et al. 2016	human	infection	2014	ST1456	1	1	1	1
507522_6	Klebsiella variicola	342	unknown	CP000964,CP000966,CP000965	PATRIC	maize	NA	unknown	ST146	1	1	1	1
Klebsiella_pneumoniae_342	Klebsiella variicola	342	0	NC_0011281	Holt et al 2015	Plant	NA	0	ST146	1	1	1	1
AUSMDU00003500_S10_	Klebsiella pneumoniae	INF275	Australia	SRR5082447	wyres et al. 2016	human	infection	2014	ST1464	1	1	1	1
16870_8_45	Klebsiella variicola	INF203	Australia	ERR1023840	wyres et al. 2016	human	infection	2013	ST146-4LV	1	1	1	1
ERR349777	Klebsiella pneumoniae	170	Nepal	ERR349777	The et al.	human	infection	2012	ST147	1	1	1	1
SRR1508854	Klebsiella pneumoniae	H31	Nepal	SRR1508854	Stoesser et al. 2014	human	infection	2012	ST147	1	1	1	1
ERR257637	Klebsiella pneumoniae	unknown	UK	ERR257637	Ellington et al.	human	unknown	unknown	ST147	1	Stops	1	1
ERR257667	Klebsiella pneumoniae	unknown	UK	ERR257667	Ellington et al.	human	unknown	unknown	ST147	1	Stops	1	1
ERR257685	Klebsiella pneumoniae	unknown	UK	ERR257685	Ellington et al.	human	unknown	2011	ST147	1	1	1	1
ERR276943	Klebsiella pneumoniae	unknown	UK	ERR276943	Stoesser et al. 2013	unknown	unknown	unknown	ST147	1	1	1	1
ERR311477	Klebsiella pneumoniae	unknown	UK	ERR311477	Ellington et al.	human	unknown	unknown	ST147	1	1	1	1
ERR311478	Klebsiella pneumoniae	unknown	UK	ERR311478	Ellington et al.	human	unknown	unknown	ST147	1	1	1	1
ERR314497	Klebsiella pneumoniae	unknown	UK	ERR314497	Ellington et al.	human	unknown	unknown	ST147	1	1	1	1
ERR314515	Klebsiella pneumoniae	unknown	UK	ERR314515	Ellington et al.	human	unknown	unknown	ST147	1	1	1	1
ERR314558	Klebsiella pneumoniae	unknown	UK	ERR314558	Ellington et al.	human	unknown	unknown	ST147	1	1	1	1
573_1419	Klebsiella pneumoniae	unknown	unknown	CCGX01000000	PATRIC	unknown	unknown	unknown	ST147	1	1	1	1
573_1430	Klebsiella pneumoniae	unknown	unknown	CCHJ01000000	PATRIC	unknown	unknown	unknown	ST147	1	1	1	1
573_1447	Klebsiella pneumoniae	unknown	unknown	CCIA01000000	PATRIC	unknown	unknown	unknown	ST147	1	Contig	1	1
573_1449	Klebsiella pneumoniae	unknown	unknown	CCID01000000	PATRIC	unknown	unknown	unknown	ST147	1	1	1	1
5235_6_2	Klebsiella pneumoniae	09-341B	Vietnam	ERS012023	Holt et al 2015	Human	Human_infection	2009	ST147	1	1	1	1
5193_3_8	Klebsiella pneumoniae	K307An	Vietnam	ERS011837	Holt et al 2015	Human	Human_carriage	2005	ST147	1	1	1	1
NCTC11695	Klebsiella variicola	NCTC11695	unknown	ERR718767		unknown	unknown	unknown	ST1470-2LV	1	1	1	1
16780_6_35	Klebsiella pneumoniae	KSB1_8C	Australia	ERR1015312	wyres et al. 2016	human	carriage	2013	ST15	1	1	1	1
16780_6_34	Klebsiella pneumoniae	KSB1_7C	Australia	ERR1015311	wyres et al. 2016	human	carriage	2013	ST15	1	1	1	1
AUSMDU00003493_S11_	Klebsiella pneumoniae	INF061	Australia	SRR5082459	wyres et al. 2016	human	infection	2013	ST15	1	1	1	1
ERR349774	Klebsiella pneumoniae	157	Nepal	ERR349774	The et al.	human	carriage	2012	ST15	1	1	1	1
ERR349775	Klebsiella pneumoniae	159	Nepal	ERR349775	The et al.	human	unknown	2012	ST15	1	1	1	1
ERR349808	Klebsiella pneumoniae	352	Nepal	ERR349808	The et al.	human	unknown	2012	ST15	1	1	1	1
ERR349812	Klebsiella pneumoniae	412	Nepal	ERR349812	The et al.	human	infection	2012	ST15	1	1	1	1
ERR349819	Klebsiella pneumoniae	435	Nepal	ERR349819	The et al.	human	unknown	2012	ST15	1	1	1	1
ERR349824	Klebsiella pneumoniae	482	Nepal	ERR349824	The et al.	human	infection	2012	ST15	1	1	1	1
ERR349825	Klebsiella pneumoniae	484	Nepal	ERR349825	The et al.	human	unknown	2012	ST15	1	1	1	1
SRR1508852	Klebsiella pneumoniae	PMK26b	Nepal	SRR1508852	Stoesser et al. 2014	human	infection	2012	ST15	1	1	1	1
ERR349748	Klebsiella pneumoniae	24	Nepal	ERR349748	The et al.	human	unknown	2012	ST15	1	1	1	1
ERR349749	Klebsiella pneumoniae	50	Nepal	ERR349749	The et al.	human	infection	2012	ST15	1	1	1	1
ERR349751	Klebsiella pneumoniae	72	Nepal	ERR349751	The et al.	human	unknown	2012	ST15	1	1	1	1
ERR349752	Klebsiella pneumoniae	80	Nepal	ERR349752	The et al.	human	infection	2012	ST15	1	1	1	1
ERR349753	Klebsiella pneumoniae	81	Nepal	ERR349753	The et al.	human	infection	2012	ST15	1	1	1	1
ERR349754	Klebsiella pneumoniae	86	Nepal	ERR349754	The et al.	human	infection	2012	ST15	1	1	1	1
ERR349755	Klebsiella pneumoniae	93	Nepal	ERR349755	The et al.	human	infection	2012	ST15	1	1	1	1
ERR349757	Klebsiella pneumoniae	98	Nepal	ERR349757	The et al.	human	infection	2012	ST15	1	1	1	1
ERR349759	Klebsiella pneumoniae	108	Nepal	ERR349759	The et al.	human	infection	2012	ST15	1	1	1	1
ERR349763	Klebsiella pneumoniae	120	Nepal	ERR349763	The et al.	human	infection	2012	ST15	1	1	1	1
ERR349764	Klebsiella pneumoniae	126	Nepal	ERR349764	The et al.	human	infection	2012	ST15	1	1	1	1
ERR349765	Klebsiella pneumoniae	127	Nepal	ERR349765	The et al.	human	infection	2012	ST15	1	1	1	1
ERR349766	Klebsiella pneumoniae	131	Nepal	ERR349766	The et al.	human	infection	2012	ST15	1	1	1	1
ERR349767	Klebsiella pneumoniae	132	Nepal	ERR349767	The et al.	human	infection	2012	ST15	1	1	1	1
ERR349803	Klebsiella pneumoniae	305	Nepal	ERR349803	The et al.	human	infection	2012	ST15	1	1	1	1
ERR349823	Klebsiella pneumoniae	458	Nepal	ERR349823	The et al.	human	unknown	2012	ST15	1	1	1	1
ERR349826	Klebsiella pneumoniae	486	Nepal	ERR349826	The et al.	human	infection	2012	ST15	1	1	1	1
ERR349828	Klebsiella pneumoniae	501	Nepal	ERR349828	The et al.	human	infection	2012	ST15	1	1	1	1
ERR349844	Klebsiella pneumoniae	567	Nepal	ERR349844	The et al.	human	unknown	2012	ST15	1	1	1	1
SRR1508819	Klebsiella pneumoniae	PMK1	Nepal	SRR1508819	Stoesser et al. 2014	human	infection	2011	ST15	1	1	1	1
SRR1508821	Klebsiella pneumoniae	PMK3	Nepal	SRR1508821	Stoesser et al. 2014	human	infection	2011	ST15	1	1	1	1
SRR1508822	Klebsiella pneumoniae	PMK4a	Nepal	SRR1508822	Stoesser et al. 2014	human	infection	2011	ST15	1	1	1	1
SRR1508823	Klebsiella pneumoniae	PMK4b	Nepal	SRR1508823	Stoesser et al. 2014	human	infection	2011	ST15	1	1	1	1
SRR1508824	Klebsiella pneumoniae	PMK5a	Nepal	SRR1508824	Stoesser et al. 2014	human	infection	2011	ST15	1	1	1	1
SRR1508825	Klebsiella pneumoniae	PMK5b	Nepal	SRR1508825	Stoesser et al. 2014	human	infection	2011	ST15	1	1	1	1
SRR1508826	Klebsiella pneumoniae	PMK6	Nepal	SRR1508826	Stoesser et al. 2014	human	infection	2011	ST15	1	1	1	1
SRR1508827	Klebsiella pneumoniae	PMK7	Nepal	SRR1508827	Stoesser et al. 2014	human	infection	2011	ST15	1	1	1	1
SRR1508829	Klebsiella pneumoniae	PMK9	Nepal	SRR1508829	Stoesser et al. 2014	human	infection	2011	ST15	1	1	1	1
SRR1508830	Klebsiella pneumoniae	PMK10	Nepal	SRR1508830	Stoesser et al. 2014	human	infection	2012	ST15	1	1	1	1
SRR1508831	Klebsiella pneumoniae	PMK11	Nepal	SRR1508831	Stoesser et al. 2014	human	infection	2012	ST15	1	1	1	1
SRR1508832	Klebsiella pneumoniae	PMK12	Nepal	SRR1508832	Stoesser et al. 2014	human	infection	2012	ST15	1	1	1	1
SRR1508833	Klebsiella pneumoniae	PMK13a	Nepal	SRR1508833	Stoesser et al. 2014	human	infection	2012	ST15	1	1	1	1
SRR1508834	Klebsiella pneumoniae	PMK13b	Nepal	SRR1508834	Stoesser et al. 2014	human	infection	2012	ST15	1	1	1	1
SRR1508835	Klebsiella pneumoniae	PMK14	Nepal	SRR1508835	Stoesser et al. 2014	human	infection	2012	ST15	1	1	1	1
SRR1508836	Klebsiella pneumoniae	PMK15	Nepal	SRR1508836	Stoesser et al. 2014	human	infection	2012	ST15	1	1	1	1
SRR1508837	Klebsiella pneumoniae	PMK16	Nepal	SRR1508837	Stoesser et al. 2014	human	infection	2012	ST15	1	1	1	1
SRR1508838	Klebsiella pneumoniae	PMK17	Nepal	SRR1508838	Stoesser et al. 2014	human	infection	2012	ST15	1	1	1	1
SRR1508839	Klebsiella pneumoniae	PMK18	Nepal	SRR1508839	Stoesser et al. 2014	human	infection	2012	ST15	1	1	1	1
SRR1508840	Klebsiella pneumoniae	PMK19	Nepal	SRR1508840	Stoesser et al. 2014	human	infection	2012	ST15	1	1	1	1
SRR1508841	Klebsiella pneumoniae	PMK20a	Nepal	SRR1508841	Stoesser et al. 2014	human	infection	2012	ST15	1	1	1	1
SRR1508842	Klebsiella pneumoniae	PMK21a	Nepal	SRR1508842	Stoesser et al. 2014	human	infection	2012	ST15	1	1	1	1
SRR1508843	Klebsiella pneumoniae	PMK21b	Nepal	SRR1508843	Stoesser et al. 2014	human	infection	2012	ST15	1	1	1	1
SRR1508844	Klebsiella pneumoniae	PMK21c	Nepal	SRR1508844	Stoesser et al. 2014	human	infection	2012	ST15	1	1	1	1
SRR1508845	Klebsiella pneumoniae	PMK21d	Nepal	SRR1508845	Stoesser et al. 2014	human	infection	2012	ST15	1	1	1	1
SRR1508846	Klebsiella pneumoniae	PMK21e	Nepal	SRR1508846	Stoesser et al. 2014	human	infection	2012	ST15	1	1	1	1
SRR1508847	Klebsiella pneumoniae	PMK22	Nepal	SRR1508847	Stoesser et al. 2014	human	infection	2012	ST15	1	1	1	1
SRR1508848	Klebsiella pneumoniae	PMK23	Nepal	SRR1508848	Stoesser et al. 2014	human	infection	2012	ST15	1	1	1	1
SRR1508849	Klebsiella pneumoniae	PMK24	Nepal	SRR1508849	Stoesser et al. 2014	human	infection	2012	ST15	1	1	1	1
SRR1508850	Klebsiella pneumoniae	PMK25	Nepal	SRR1508850	Stoesser et al. 2014	human	infection	2012	ST15	1	1	1	1
SRR1508851	Klebsiella pneumoniae	PMK26a	Nepal	SRR1508851	Stoesser et al. 2014	human	infection	2012	ST15	1	1	1	1
SRR1508853	Klebsiella pneumoniae	H30	Nepal	SRR1508853	Stoesser et al. 2014	human	infection	2011	ST15	1	1	1	1
SRR1508861	Klebsiella pneumoniae	H1460	Nepal	SRR1508861	Stoesser et al. 2014	human	infection	2012	ST15	1	1	1	1
573_1478	Klebsiella pneumoniae	98	Nepal	CDQG01000000	PATRIC	human	infection	unknown	ST15	1	1	1	1
1381121_4	Klebsiella pneumoniae	303K	Taiwan	AVAN00000000	PATRIC	human	unknown	unknown	ST15	1	1	1	1
ERR257606	Klebsiella pneumoniae	unknown	UK	ERR257606	Ellington et al.	human	unknown	2006	ST15	1	1	1	1
ERR257642	Klebsiella pneumoniae	unknown	UK	ERR257642	Ellington et al.	human	unknown	2009	ST15	1	1	1	1
ERR257645	Klebsiella pneumoniae	unknown	UK	ERR257645	Ellington et al.	human	unknown	2011	ST15	1	1	1	1
ERR257648	Klebsiella pneumoniae	unknown	UK	ERR257648	Ellington et al.	human	unknown	2011	ST15	1	1	1	1
ERR257651	Klebsiella pneumoniae	unknown	UK	ERR257651	Ellington et al.	human	unknown	2010	ST15	1	Stops	1	1
ERR276950	Klebsiella pneumoniae	unknown	UK	ERR276950	Stoesser et al. 2013	unknown	unknown	unknown	ST15	1	1	1	1
ERR311562	Klebsiella pneumoniae	unknown	UK	ERR311562	Ellington et al.	human	unknown	2011	ST15	1	1	1	1
ERR314417	Klebsiella pneumoniae	unknown	UK	ERR314417	Ellington et al.	human	unknown	2012	ST15	1	1	1	1
ERR314431	Klebsiella pneumoniae	unknown	UK	ERR314431	Ellington et al.	human	unknown	2012	ST15	1	1	1	1
ERR314432	Klebsiella pneumoniae	unknown	UK	ERR314432	Ellington et al.	human	unknown	2012	ST15	1	1	1	1
ERR314441	Klebsiella pneumoniae	unknown	UK	ERR314441	Ellington et al.	human	unknown	2012	ST15	1	1	1	1
573_1391	Klebsiella pneumoniae	unknown	unknown	CCFX01000000	PATRIC	unknown	unknown	unknown	ST15	1	1	1	1
573_1465	Klebsiella pneumoniae	unknown	unknown	CCIQ01000000	PATRIC	unknown	unknown	unknown	ST15	1	1	1	1
573_1646	Klebsiella pneumoniae	MGH101	unknown	LFAK01000000	PATRIC	human	unknown	unknown	ST15	1	Stops	1	1
573_1678	Klebsiella pneumoniae	UCI96	unknown	LFBQ01000000	PATRIC	human	unknown	unknown	ST15	1	1	1	1
1284817_3	Klebsiella pneumoniae	UHKPC57	USA	ARPR00000000	PATRIC	human	infection	unknown	ST15	1	Stops	1	1
1284818_4	Klebsiella pneumoniae	UHKPC179	USA	ARSM00000000	PATRIC	human	infection	unknown	ST15	1	1	1	1
1329843_3	Klebsiella pneumoniae	BIDMC 33B	USA	JNVK00000000	PATRIC	human	unknown	2012	ST15	1	1	1	1
573_1527	Klebsiella pneumoniae	CHS112	USA	LEVV01000000	PATRIC	human	unknown	unknown	ST15	1	1	1	1
5193_8_8	Klebsiella pneumoniae	DU33062/05	Singapore	ERS011909	Holt et al 2015	Human	Human_carriage	2005	ST15	1	1	1	1
5193_7_1	Klebsiella pneumoniae	U 12567	Laos	ERS011878	Holt et al 2015	Human	Human_infection	2008	ST15	1	1	1	1
14936_2_5	Klebsiella pneumoniae	HE124	pakistan	ERR775511	ejaz et al 2017 EID PMID 29048298	human	Blood	2010-2012	ST15	1	1	1	1
NCTC11684	Klebsiella pneumoniae	NCTC11684	unknown	ERR910526		unknown	unknown	unknown	ST150	1	1	1	1
16703_7_17	Klebsiella pneumoniae	INF265	Australia	ERR1008727	wyres et al. 2016	human	infection	2013	ST1507	1	1	1	1
ERR314520	Klebsiella pneumoniae	unknown	UK	ERR314520	Ellington et al.	human	unknown	2011	ST15-1LV	1	1	1	1
SRR2098684	Klebsiella pneumoniae	Kpn0011	USA	SRR2098684	Davis et al.	turkey	NA	2012	ST15-1LV	1	1	1	1
573_1359	Klebsiella pneumoniae	BAMC 07-18	USA	JRQE01000000	PATRIC	human	infection	2012	ST15-1LV	1	1	1	1
573_1366	Klebsiella pneumoniae	101712	USA	JSZJ01000000	PATRIC	human	infection	2007	ST15-1LV	1	1	1	1
5235_1_8	Klebsiella pneumoniae	QMP M1-964	USA	ERS011981	Holt et al 2015	Human	Unknown	2007	ST15-1LV	1	1	Stops	1
5197_8_8	Klebsiella pneumoniae	ST 752	Laos	ERS011897	Holt et al 2015	Human	Human_invasive	2008	ST15-1LV	1	1	1	1
16852_1_43	Klebsiella pneumoniae	KSB1_3J	Australia	ERR1023669	wyres et al. 2016	human	carriage	2014	ST152	1	1	1	1
SRR1561213	Klebsiella pneumoniae	Canada-2009c	Canada	SRR1561213	Bowers et al.	human	unknown	2009	ST152	1	1	1	1
ERR349846	Klebsiella pneumoniae	570	Nepal	ERR349846	The et al.	human	infection	2012	ST152	1	1	1	1
573_1346	Klebsiella pneumoniae	Top52 #1721	USA	JNFE01000000	PATRIC	unknown	infection	unknown	ST152	1	1	1	1
5150_5_10	Klebsiella pneumoniae	AJ281	Australia	ERS005786	Holt et al 2015	Human	Human_invasive	2002	ST152	1	1	1	1
ERR720252	Klebsiella pneumoniae	TG12372	USA	ERR720252	Struve et al.	human	unknown	2000	ST1521	1	1	1	1
ERR349795	Klebsiella pneumoniae	270	Nepal	ERR349795	The et al.	human	infection	2012	ST152-1LV	1	1	1	1
ERR349813	Klebsiella pneumoniae	420	Nepal	ERR349813	The et al.	human	unknown	2012	ST152-1LV	1	1	1	1
ERR349814	Klebsiella pneumoniae	422	Nepal	ERR349814	The et al.	human	unknown	2012	ST152-1LV	1	1	1	1
ERR349817	Klebsiella pneumoniae	432	Nepal	ERR349817	The et al.	human	unknown	2012	ST152-1LV	1	1	1	1
ERR349821	Klebsiella pneumoniae	446	Nepal	ERR349821	The et al.	human	infection	2012	ST152-1LV	1	1	1	1
ERR349833	Klebsiella pneumoniae	519	Nepal	ERR349833	The et al.	human	infection	2012	ST152-1LV	1	1	1	1
ERR349835	Klebsiella pneumoniae	526	Nepal	ERR349835	The et al.	human	infection	2012	ST152-1LV	1	1	1	1
ERR349838	Klebsiella pneumoniae	539	Nepal	ERR349838	The et al.	human	infection	2012	ST152-1LV	1	1	1	1
ERR349839	Klebsiella pneumoniae	540	Nepal	ERR349839	The et al.	human	infection	2012	ST152-1LV	1	1	1	1
ERR349841	Klebsiella pneumoniae	544	Nepal	ERR349841	The et al.	human	infection	2012	ST152-1LV	1	1	1	1
ERR349843	Klebsiella pneumoniae	558	Nepal	ERR349843	The et al.	human	infection	2012	ST152-1LV	1	1	1	1
ERR349845	Klebsiella pneumoniae	568	Nepal	ERR349845	The et al.	human	infection	2012	ST152-1LV	1	1	1	1
ERR349847	Klebsiella pneumoniae	573	Nepal	ERR349847	The et al.	human	infection	2012	ST152-1LV	1	1	1	1
ERR349849	Klebsiella pneumoniae	577	Nepal	ERR349849	The et al.	human	infection	2012	ST152-1LV	1	1	1	1
573_1479	Klebsiella pneumoniae	442	Nepal	CDPE01000000	PATRIC	human	infection	unknown	ST152-1LV	1	1	1	1
5197_7_4	Klebsiella pneumoniae	LF 7160	Laos	ERS011869	Holt et al 2015	Human	Human_invasive	2007	ST15-2LV	1	1	1	1
573_1666	Klebsiella quasipneumoniae subsp. similipneumoniae	BIDMC95	unknown	LFBE01000000	PATRIC	human	unknown	unknown	ST1535	1	1	1	1
16703_7_10	Klebsiella pneumoniae	INF257	Australia	ERR1008720	wyres et al. 2016	human	infection	2013	ST1536	1	1	1	1
16870_7_66	Klebsiella pneumoniae	INF045	Australia	ERR1023778	wyres et al. 2016	human	infection	2013	ST1547	1	1	1	1
16703_7_55	Klebsiella quasipneumoniae subsp. similipneumoniae	INF309	Australia	ERR1008764	wyres et al. 2016	human	infection	2014	ST1548	1	1	1	1
16703_7_62	Klebsiella quasipneumoniae subsp. similipneumoniae	INF318	Australia	ERR1008771	wyres et al. 2016	human	infection	2014	ST1548	1	1	1	1
16852_1_36	Klebsiella quasipneumoniae subsp. similipneumoniae	KSB1_3I	Australia	ERR1023662	wyres et al. 2016	human	carriage	2014	ST1548	1	1	1	1
16870_7_79	Klebsiella variicola	INF058	Australia	ERR1023791	wyres et al. 2016	human	infection	2013	ST1550-1LV	1	1	1	1
ERR257626	Klebsiella pneumoniae	unknown	UK	ERR257626	Ellington et al.	human	unknown	unknown	ST158	1	1	Stops	1
573_1567	Klebsiella pneumoniae	CHS159	USA	LEXJ01000000	PATRIC	human	unknown	unknown	ST158	1	1	Stops	1
16870_7_43	Klebsiella variicola	INF022	Australia	ERR1023755	wyres et al. 2016	human	infection	2013	ST1582-1LV	1	1	1	1
16703_5_32	Klebsiella pneumoniae	INF099	Australia	ERR1008658	wyres et al. 2016	human	infection	2013	ST1583	1	1	1	1
16870_7_34	Klebsiella pneumoniae	INF013	Australia	ERR1023748	wyres et al. 2016	human	infection	2013	ST1583	1	1	1	1
1328373_3	Klebsiella pneumoniae	MGH 39	USA	JCNV00000000	PATRIC	human	infection	2012	ST1583	1	1	1	1
ERR257617	Klebsiella pneumoniae	unknown	UK	ERR257617	Ellington et al.	human	unknown	2007	ST16	1	1	1	1
ERR257622	Klebsiella pneumoniae	unknown	UK	ERR257622	Ellington et al.	human	unknown	2006	ST16	1	1	1	1
ERR276953	Klebsiella pneumoniae	unknown	UK	ERR276953	Stoesser et al. 2013	unknown	unknown	unknown	ST16	1	1	1	1
573_1378	Klebsiella pneumoniae	unknown	unknown	CCEX01000000	PATRIC	unknown	unknown	unknown	ST16	1	1	1	1
573_1411	Klebsiella pneumoniae	unknown	unknown	CCGQ01000000	PATRIC	unknown	unknown	unknown	ST16	1	1	1	1
573_1631	Klebsiella pneumoniae	BWH58	USA	LEZV01000000	PATRIC	human	unknown	unknown	ST16	1	1	1	1
573_1415	Klebsiella pneumoniae	unknown	unknown	CCGT01000000	PATRIC	unknown	unknown	unknown	ST160	1	1	1	1
ERR276924	Klebsiella variicola	unknown	UK	ERR276924	Stoesser et al. 2013	unknown	unknown	unknown	ST1608-1LV	1	1	1	1
16703_7_77	Klebsiella variicola	INF336	Australia	ERR1008786	wyres et al. 2016	human	infection	2014	ST1608-2LV	1	1	1	1
ERR314407	Klebsiella pneumoniae	unknown	UK	ERR314407	Ellington et al.	human	unknown	2012	ST161	1	1	1	1
ERR314555	Klebsiella pneumoniae	unknown	UK	ERR314555	Ellington et al.	human	unknown	2012	ST161	1	1	1	1
SRR2098759	Klebsiella pneumoniae	Kpn0023	USA	SRR2098759	Davis et al.	turkey	NA	2012	ST1613	1	1	1	1
573_1395	Klebsiella pneumoniae	unknown	unknown	CCFY01000000	PATRIC	unknown	unknown	unknown	ST1625	1	1	1	1
SRR1508820	Klebsiella pneumoniae	H2	Nepal	SRR1508820	Stoesser et al. 2014	human	infection	2011	ST1626	1	1	1	1
573_1421	Klebsiella pneumoniae	unknown	unknown	CCGZ01000000	PATRIC	unknown	unknown	unknown	ST1626	1	1	1	1
573_1434	Klebsiella pneumoniae	unknown	unknown	CCHN01000000	PATRIC	unknown	unknown	unknown	ST1628	1	1	1	1
573_1444	Klebsiella pneumoniae	unknown	unknown	CCHV01000000	PATRIC	unknown	unknown	unknown	ST1629	1	1	1	1
SB2803	Klebsiella pneumoniae	SB2803	Netherlands	ERR562348	Bialek-Davenet et al.	unknown	unknown	1999	ST163	1	1	1	1
NCTC9132	Klebsiella pneumoniae	NCTC9132	Denmark	ERR956947		human	urine	1952	ST163	1	0	1	1
573_1462	Klebsiella pneumoniae	unknown	unknown	CCIN01000000	PATRIC	unknown	unknown	unknown	ST1630	1	1	1	1
573_1393	Klebsiella pneumoniae	unknown	unknown	CCFZ01000000	PATRIC	unknown	unknown	unknown	ST1631	1	1	1	1
573_1493	Klebsiella pneumoniae	yzusk-4	China	CP011421	PATRIC	Food	NA	2007	ST1665-2LV	1	1	0	1
ERR276977	Klebsiella pneumoniae	unknown	UK	ERR276977	Stoesser et al. 2013	unknown	unknown	unknown	ST1686	1	1	1	1
SRR2098700	Klebsiella pneumoniae	Kpn0047	USA	SRR2098700	Davis et al.	human	infection	2011	ST1686-1LV	1	1	0	1
SRR2098816	Klebsiella variicola	Kpn0052	USA	SRR2098816	Davis et al.	human	infection	2011	ST1687	1	1	1	1
16870_7_2	Klebsiella variicola	INF169	Australia	ERR1023716	wyres et al. 2016	human	infection	2013	ST1688	1	1	1	1
SRR2098810	Klebsiella variicola	Kpn0063	USA	SRR2098810	Davis et al.	human	infection	2012	ST1688	1	1	1	1
SRR2098809	Klebsiella variicola	Kpn0054	USA	SRR2098809	Davis et al.	human	infection	2012	ST1688-1LV	1	1	1	1
SRR2098762	Klebsiella pneumoniae	Kpn0056	USA	SRR2098762	Davis et al.	human	infection	2012	ST1689	1	1	1	1
SRR2098780	Klebsiella pneumoniae	Kpn0067	USA	SRR2098780	Davis et al.	human	infection	2012	ST1690	1	1	1	1
SRR2098785	Klebsiella pneumoniae	Kpn0070	USA	SRR2098785	Davis et al.	human	infection	2012	ST1691	1	1	1	1
SRR2098775	Klebsiella pneumoniae	Kpn0025	USA	SRR2098775	Davis et al.	chicken	NA	2012	ST1692	1	1	1	1
SRR2098773	Klebsiella pneumoniae	Kpn0038	USA	SRR2098773	Davis et al.	chicken	NA	2012	ST1693	1	1	1	1
SRR2098772	Klebsiella pneumoniae	Kpn0001	USA	SRR2098772	Davis et al.	chicken	NA	2012	ST1693-1LV	1	1	0	0
16703_5_13	Klebsiella pneumoniae	INF080	Australia	ERR1008639	wyres et al. 2016	human	infection	2013	ST1694	1	1	1	1
SRR2098769	Klebsiella pneumoniae	Kpn0030	USA	SRR2098769	Davis et al.	pork	NA	2012	ST1694	1	1	0	1
SRR2098770	Klebsiella pneumoniae	Kpn0031	USA	SRR2098770	Davis et al.	pork	NA	2012	ST1694	1	1	1	1
SRR2098771	Klebsiella pneumoniae	Kpn0032	USA	SRR2098771	Davis et al.	pork	NA	2012	ST1694-2LV	1	1	1	1
16703_5_52	Klebsiella pneumoniae	INF119	Australia	ERR1008678	wyres et al. 2016	human	infection	2013	ST17	1	1	1	1
16703_7_47	Klebsiella pneumoniae	INF300	Australia	ERR1008756	wyres et al. 2016	human	infection	2014	ST17	1	1	1	1
16780_6_11	Klebsiella pneumoniae	INF359	Australia	ERR1015291	wyres et al. 2016	human	infection	2014	ST17	1	1	1	1
16852_1_47	Klebsiella pneumoniae	KSB1_9J	Australia	ERR1023673	wyres et al. 2016	human	carriage	2014	ST17	1	1	1	1
573_1361	Klebsiella pneumoniae	XH209	China	CP009461	PATRIC	human	infection	2013	ST17	1	1	1	1
ERR257630	Klebsiella pneumoniae	unknown	UK	ERR257630	Ellington et al.	human	unknown	2006	ST17	1	1	1	1
ERR276951	Klebsiella pneumoniae	unknown	UK	ERR276951	Stoesser et al. 2013	unknown	unknown	unknown	ST17	1	1	1	1
ERR276981	Klebsiella pneumoniae	unknown	UK	ERR276981	Stoesser et al. 2013	unknown	unknown	unknown	ST17	1	1	1	1
ERR304799	Klebsiella pneumoniae	unknown	UK	ERR304799	Ellington et al.	human	unknown	2011	ST17	1	1	1	1
ERR314420	Klebsiella pneumoniae	unknown	UK	ERR314420	Ellington et al.	human	unknown	2011	ST17	1	1	1	1
ERR314519	Klebsiella pneumoniae	unknown	UK	ERR314519	Ellington et al.	human	unknown	2011	ST17	1	1	1	1
SRR2098799	Klebsiella pneumoniae	Kpn0081	USA	SRR2098799	Davis et al.	human	infection	2012	ST17	1	1	1	1
1328393_3	Klebsiella pneumoniae	UCICRE 7	USA	AYII00000000	PATRIC	human	infection	unknown	ST17	1	1	1	1
1328424_3	Klebsiella pneumoniae	BIDMC 35	USA	JCMW00000000	PATRIC	human	infection	2012	ST17	1	0	0	1
1438702_3	Klebsiella pneumoniae	BIDMC 69	USA	JMWD00000000	PATRIC	human	infection	unknown	ST17	1	1	1	1
1438706_3	Klebsiella pneumoniae	BWH 48	USA	JMWH00000000	PATRIC	human	infection	unknown	ST17	1	1	1	1
1438785_3	Klebsiella pneumoniae	MGH 60	USA	JMYY00000000	PATRIC	human	infection	2013	ST17	1	1	1	1
1438809_3	Klebsiella pneumoniae	UCI 64	USA	JJNI00000000	PATRIC	human	infection	unknown	ST17	1	1	1	1
5193_5_1	Klebsiella pneumoniae	D-026-I-b-1	Vietnam	ERS011842	Holt et al 2015	Human	Human_carriage	2005	ST17	1	1	1	1
5197_2_11	Klebsiella pneumoniae	K262N	Vietnam	ERS011828	Holt et al 2015	Human	Human_carriage	2005	ST17	1	1	1	1
5197_8_2	Klebsiella pneumoniae	UI 6717	Laos	ERS011891	Holt et al 2015	Human	Human_invasive	2005	ST17	1	1	1	1
14893_8_72	Klebsiella pneumoniae	HE004	pakistan	ERR775488	ejaz et al 2017 EID PMID 29048298	human	Urine	2010-2012	ST17	1	1	1	1
15277_3_61	Klebsiella pneumoniae	HE011	pakistan	ERR846973	ejaz et al 2017 EID PMID 29048298	human	PD catheter	2010-2012	ST17	1	1	1	1
14936_3_84	Klebsiella pneumoniae	HE108	pakistan	ERR775685	ejaz et al 2017 EID PMID 29048298	human	PD catheter	2010-2012	ST17	1	1	1	1
14893_8_86	Klebsiella pneumoniae	HE018		ERR775500	unknown		Urine		ST17	1	1	1	0
16703_7_12	Klebsiella variicola	INF259	Australia	ERR1008722	wyres et al. 2016	human	infection	2013	ST1708-1LV	1	1	1	1
ERR732774	Klebsiella pneumoniae	TG04609	USA	ERR732774	Struve et al.	human	infection	2006	ST1709	1	1	1	1
ERR257627	Klebsiella pneumoniae	unknown	UK	ERR257627	Ellington et al.	human	unknown	2010	ST171	1	1	1	1
ERR257690	Klebsiella pneumoniae	unknown	UK	ERR257690	Ellington et al.	human	unknown	2009	ST171	1	1	1	1
1400177_3	Klebsiella pneumoniae	UCI 26	USA	JCMF00000000	PATRIC	human	infection	unknown	ST171-4LV	1	1	1	1
16870_8_30	Klebsiella pneumoniae	INF188	Australia	ERR1023825	wyres et al. 2016	human	infection	2013	ST17-1LV	1	1	1	1
ERR304790	Klebsiella pneumoniae	unknown	UK	ERR304790	Ellington et al.	human	unknown	2008	ST17-1LV	1	1	1	1
573_1663	Klebsiella pneumoniae	BIDMC89	unknown	LFBB01000000	PATRIC	human	unknown	unknown	ST17-1LV	1	1	1	1
16703_7_11	Klebsiella pneumoniae	INF258	Australia	ERR1008721	wyres et al. 2016	human	infection	2013	ST172-1LV	1	1	1	1
1451263_3	Klebsiella pneumoniae	JT4	Singapore	JAPZ00000000	PATRIC	human	unknown	2013	ST1724-1LV	1	1	1	0
16852_1_62	Klebsiella pneumoniae	KSB2_4B	Australia	ERR1023688	wyres et al. 2016	human	carriage	2014	ST1731	1	1	1	1
16703_5_82	Klebsiella pneumoniae	INF150	Australia	ERR1008707	wyres et al. 2016	human	infection	2013	ST176	1	1	1	1
5197_2_8	Klebsiella pneumoniae	K231An	Vietnam	ERS011824	Holt et al 2015	Human	Human_carriage	2005	ST176	1	1	1	1
16870_8_44	Klebsiella pneumoniae	INF202	Australia	ERR1023839	wyres et al. 2016	human	infection	2013	ST1767-1LV	1	1	1	1
5197_7_7	Klebsiella pneumoniae	QMP B2-248	USA	ERS011872	Holt et al 2015	Bovine	Bovine_carriage	2006	ST177	1	1	1	1
SRR2098802	Klebsiella variicola	Kpn0042	USA	SRR2098802	Davis et al.	chicken	NA	2012	ST1773	1	1	1	1
SRR2098752	Klebsiella pneumoniae	Kpn0043	USA	SRR2098752	Davis et al.	turkey	NA	2012	ST1774-3LV	1	1	Stops	1
SRR2098763	Klebsiella pneumoniae	Kpn0005	USA	SRR2098763	Davis et al.	chicken	NA	2012	ST1777	1	1	Contig	1
5150_5_7	Klebsiella pneumoniae	AJ229	Australia	ERS005783	Holt et al 2015	Human	Human_infection	2002	ST1777	1	1	1	1
SRR2098800	Klebsiella variicola	Kpn0073	USA	SRR2098800	Davis et al.	human	infection	2012	ST1778	1	1	1	1
ERR276974	Klebsiella pneumoniae	unknown	UK	ERR276974	Stoesser et al. 2013	unknown	unknown	unknown	ST1779	1	1	1	1
SRR2098753	Klebsiella pneumoniae	Kpn0076	USA	SRR2098753	Davis et al.	human	infection	2012	ST1779	1	1	1	1
5150_3_7	Klebsiella pneumoniae	AJ170	Australia	ERS005772	Holt et al 2015	Human	Human_invasive	2002	ST1779	1	1	1	1
5151_3_2	Klebsiella pneumoniae	QMP B2-563	USA	ERS011927	Holt et al 2015	Bovine	Bovine_infection	2006	ST178	1	1	1	1
SRR2098694	Klebsiella pneumoniae	Kpn0018	USA	SRR2098694	Davis et al.	pork	NA	2012	ST1780	1	1	1	1
ERR349769	Klebsiella pneumoniae	137	Nepal	ERR349769	The et al.	human	unknown	2012	ST1787	1	1	1	1
5151_3_7	Klebsiella pneumoniae	QMP M1-042	USA	ERS011932	Holt et al 2015	Bovine	Bovine_carriage	2005	ST179	1	1	1	1
5193_3_11	Klebsiella quasipneumoniae subsp. similipneumoniae	C-017-I-a-1	Vietnam	ERS011840	Holt et al 2015	Human	NA	2005	ST1795	1	1	1	1
16870_8_74	Klebsiella pneumoniae	INF233	Australia	ERR1023868	wyres et al. 2016	human	infection	2013	ST180	1	1	1	1
5151_3_11	Klebsiella pneumoniae	QMP M1-198	USA	ERS011936	Holt et al 2015	Bovine	Bovine_infection	2005	ST180	1	1	1	1
16852_1_25	Klebsiella pneumoniae	KSB1_10G	Australia	ERR1023652	wyres et al. 2016	human	carriage	2014	ST1800	1	1	1	1
5151_5_2	Klebsiella pneumoniae	QMP M1-559	USA	ERS011939	Holt et al 2015	Bovine	Bovine_infection	2005	ST181	1	1	1	1
16870_7_67	Klebsiella pneumoniae	INF046	Australia	ERR1023779	wyres et al. 2016	human	infection	2013	ST182	1	1	1	1
16870_8_63	Klebsiella quasipneumoniae subsp. similipneumoniae	INF221	Australia	ERR1023858	wyres et al. 2016	human	infection	2013	ST1822	1	1	1	1
5193_5_4	Klebsiella quasipneumoniae subsp. similipneumoniae	033-CAZ-1	Vietnam	ERS011845	Holt et al 2015	Human	NA	2007	ST1822	1	1	1	1
14893_8_76	Klebsiella quasipneumoniae subsp. similipneumoniae	HE008	pakistan	ERR775492	ejaz et al 2017 EID PMID 29048298	human	Tracheal Secretions	2010-2012	ST1822	1	1	1	0
14936_3_9	Klebsiella quasipneumoniae subsp. similipneumoniae	HE033	pakistan	ERR775610	ejaz et al 2017 EID PMID 29048298	human	Urine	2010-2012	ST1822	1	1	1	1
14893_8_69	Klebsiella quasipneumoniae subsp. similipneumoniae	HE001	pakistan	ERR775485	ejaz et al 2017 EID PMID 29048298	human	CSF	2010-2012	ST1822-1LV	1	1	1	0
14936_3_11	Klebsiella quasipneumoniae subsp. similipneumoniae	HE035	pakistan	ERR775612	ejaz et al 2017 EID PMID 29048298	human	Urine	2010-2012	ST1822-1LV	1	1	1	0
14893_8_80	Klebsiella quasipneumoniae subsp. similipneumoniae	HE012	pakistan	ERR775494	unknown		#N/A		ST1822-1LV	1	1	1	0
5151_6_4	Klebsiella pneumoniae	QMP M1-220	USA	ERS011953	Holt et al 2015	Bovine	Bovine_infection	2005	ST183	1	1	1	1
573_1689	Klebsiella pneumoniae	1263_KPNE	USA	JVWL01000000	PATRIC	human	unknown	unknown	ST184	1	1	1	1
5151_2_8	Klebsiella pneumoniae	DX259/08	Singapore	ERS011921	Holt et al 2015	Human	Human_invasive	2008	ST184	1	1	1	1
ERR257615	Klebsiella variicola	unknown	UK	ERR257615	Ellington et al.	human	unknown	2006	ST1843	1	1	1	1
16703_5_23	Klebsiella pneumoniae	INF090	Australia	ERR1008649	wyres et al. 2016	human	infection	2013	ST185	1	1	1	1
16870_8_36	Klebsiella pneumoniae	INF194	Australia	ERR1023831	wyres et al. 2016	human	infection	2013	ST185	1	1	1	1
5151_6_6	Klebsiella pneumoniae	QMP M1-375	USA	ERS011955	Holt et al 2015	Bovine	Bovine_carriage	2005	ST185	1	1	1	1
5299_1_3	Klebsiella pneumoniae	QMP M1-822	USA	ERS011964	Holt et al 2015	Bovine	Bovine_infection	2006	ST185-1LV	1	1	1	1
1328420_3	Klebsiella pneumoniae	BIDMC 25	USA	AYHX00000000	PATRIC	human	infection	2012	ST186	1	1	1	1
5299_1_1	Klebsiella pneumoniae	QMP M1-781	USA	ERS011962	Holt et al 2015	Bovine	Bovine_infection	2006	ST186-1LV	1	1	1	1
5151_3_5	Klebsiella pneumoniae	QMP M1-030	USA	ERS011930	Holt et al 2015	Bovine	Bovine_carriage	2005	ST187	1	1	1	1
16870_8_62	Klebsiella pneumoniae	INF220	Australia	ERR1023857	wyres et al. 2016	human	infection	2013	ST1877	1	1	1	1
SRR2098691	Klebsiella pneumoniae	Kpn0036	USA	SRR2098691	Davis et al.	pork	NA	2012	ST188	1	1	1	1
SRR2098693	Klebsiella pneumoniae	Kpn0059	USA	SRR2098693	Davis et al.	human	infection	2012	ST188	1	1	0	1
573_1599	Klebsiella pneumoniae	CHS201	USA	LEYP01000000	PATRIC	human	unknown	unknown	ST188-1LV	1	1	1	1
5235_3_8	Klebsiella pneumoniae	QMP M1-862	USA	ERS012005	Holt et al 2015	Human	Human_invasive	2006	ST188-1LV	1	1	1	1
16703_7_2	Klebsiella pneumoniae	INF248	Australia	ERR1008713	wyres et al. 2016	human	infection	2013	ST188-3LV	1	1	1	1
5197_8_5	Klebsiella quasipneumoniae subsp. similipneumoniae	UI 9552	Laos	ERS011894	Holt et al 2015	Human	NA	2007	ST1887	1	1	1	1
5299_1_10	Klebsiella pneumoniae	QMP M1-886	USA	ERS011971	Holt et al 2015	Human	Human_infection	2007	ST189	1	1	1	1
5235_6_7	Klebsiella pneumoniae	QMP Z4-709	USA	ERS012028	Holt et al 2015	Bovine	Bovine_infection	2006	ST190-1LV	1	1	0	1
5151_3_9	Klebsiella pneumoniae	QMP M1-044	USA	ERS011934	Holt et al 2015	Bovine	Bovine_carriage	2005	ST191	1	1	1	1
16870_7_6	Klebsiella variicola	INF267	Australia	ERR1023720	wyres et al. 2016	human	infection	2013	ST1918-2LV	1	1	1	1
ERR720262	Klebsiella pneumoniae	TG21976	USA	ERR720262	Struve et al.	human	infection	2011	ST192	1	1	1	1
5299_7_7	Klebsiella pneumoniae	QMP Z4-716	USA	ERS012052	Holt et al 2015	Bovine	Bovine_infection	2006	ST194	1	1	1	1
5193_7_6	Klebsiella pneumoniae	UI 2213	Laos	ERS011883	Holt et al 2015	Human	Human_invasive	2002	ST1948	1	1	1	1
5299_1_5	Klebsiella quasipneumoniae subsp. quasipneumoniae	QMP M1-861	USA	ERS011966	Holt et al 2015	Human	Human_invasive	2006	ST196-1LV	1	1	1	1
16780_6_37	Klebsiella pneumoniae	KSB1_10C	Australia	ERR1015314	wyres et al. 2016	human	carriage	2013	ST1966	1	1	1	1
5151_2_12	Klebsiella variicola	QMP B2-481	USA	ERS011925	Holt et al 2015	Bovine	Bovine_carriage	2006	ST197	1	1	1	1
16703_7_73	Klebsiella variicola	INF330	Australia	ERR1008782	wyres et al. 2016	human	infection	2014	ST197-2LV	1	1	1	1
16870_7_10	Klebsiella variicola	KSB1_9B	Australia	ERR1023724	wyres et al. 2016	human	carriage	2013	ST197-2LV	1	1	1	1
SRR1561357	Klebsiella pneumoniae	US-TX-2001	USA	SRR1561357	Bowers et al.	human	unknown	2001	ST1978	1	1	1	1
5193_6_6	Klebsiella pneumoniae	MM50237	USA	ERS011859	Holt et al 2015	Monkey	NA	2008	ST198	1	1	1	1
5151_3_10	Klebsiella pneumoniae	QMP M1-051	USA	ERS011935	Holt et al 2015	Bovine	Bovine_carriage	2005	ST198	1	1	1	1
5150_2_2	Klebsiella variicola	AJ135	Australia	ERS005754	Holt et al 2015	Human	NA	2002	ST1980	1	1	1	1
16852_1_16	Klebsiella variicola	KSB1_10F	Australia	ERR1023643	wyres et al. 2016	human	carriage	2013	ST1986	1	1	1	1
1409961_3	Klebsiella pneumoniae	MRSN 1319	USA	JSVB00000000	PATRIC	human	infection	2009	ST199	1	1	1	1
5151_6_8	Klebsiella pneumoniae	QMP M1-378	USA	ERS011957	Holt et al 2015	Bovine	Bovine_carriage	2005	ST199-1LV	1	1	1	1
16703_7_54	Klebsiella pneumoniae	INF308	Australia	ERR1008763	wyres et al. 2016	human	infection	2014	ST1997	1	1	1	1
16703_7_60	Klebsiella pneumoniae	INF316	Australia	ERR1008769	wyres et al. 2016	human	infection	2014	ST1997	1	1	1	1
16703_5_67	Klebsiella pneumoniae	INF134	Australia	ERR1008693	wyres et al. 2016	human	infection	2013	ST20	1	1	1	1
16703_7_18	Klebsiella pneumoniae	INF266	Australia	ERR1008728	wyres et al. 2016	human	infection	2013	ST20	1	1	1	1
16780_6_33	Klebsiella pneumoniae	KSB1_6C	Australia	ERR1015310	wyres et al. 2016	human	carriage	2013	ST20	1	1	1	1
16852_1_67	Klebsiella pneumoniae	KSB2_1C	Australia	ERR1023693	wyres et al. 2016	human	carriage	2014	ST20	1	1	1	1
16870_7_40	Klebsiella pneumoniae	INF019	Australia	ERR1023752	wyres et al. 2016	human	infection	2013	ST20	1	1	1	1
16870_7_41	Klebsiella pneumoniae	INF020	Australia	ERR1023753	wyres et al. 2016	human	infection	2013	ST20	1	1	1	1
16870_7_61	Klebsiella pneumoniae	INF040	Australia	ERR1023773	wyres et al. 2016	human	infection	2013	ST20	1	1	1	1
16870_7_70	Klebsiella pneumoniae	INF049	Australia	ERR1023782	wyres et al. 2016	human	infection	2013	ST20	1	1	1	1
16870_8_57	Klebsiella pneumoniae	INF215	Australia	ERR1023852	wyres et al. 2016	human	infection	2013	ST20	1	1	1	1
16870_8_8	Klebsiella pneumoniae	INF162	Australia	ERR1035979	wyres et al. 2016	human	infection	2013	ST20	1	1	1	1
SRR1561212	Klebsiella pneumoniae	Canada-2009b	Canada	SRR1561212	Bowers et al.	human	unknown	2009	ST20	1	1	1	1
ERR349799	Klebsiella pneumoniae	281	Nepal	ERR349799	The et al.	human	unknown	2012	ST20	1	1	1	1
ERR349800	Klebsiella pneumoniae	283	Nepal	ERR349800	The et al.	human	unknown	2012	ST20	1	1	1	1
ERR349816	Klebsiella pneumoniae	426	Nepal	ERR349816	The et al.	human	infection	2012	ST20	1	1	1	1
NUH29_S18_	Klebsiella pneumoniae	NUH29	Singapore	SRR5082370	Lee et al.	human	infection	unknown	ST20	1	1	1	1
573_1464	Klebsiella pneumoniae	unknown	unknown	CCIO01000000	PATRIC	unknown	unknown	unknown	ST20	1	1	1	1
ERR720257	Klebsiella pneumoniae	TG21569	USA	ERR720257	Struve et al.	unknown	unknown	1990-1991	ST20	1	1	1	1
SRR1561307	Klebsiella pneumoniae	US-GA-2006b	USA	SRR1561307	Bowers et al.	human	unknown	2006	ST20	1	1	0	1
SRR2098788	Klebsiella pneumoniae	Kpn0021	USA	SRR2098788	Davis et al.	chicken	NA	2012	ST20	1	1	1	1
1328363_3	Klebsiella pneumoniae	MGH 18	USA	AYJM00000000	PATRIC	human	infection	2012	ST20	1	1	1	1
1438793_3	Klebsiella pneumoniae	MGH 70	USA	JMZF00000000	PATRIC	human	infection	2013	ST20	1	1	1	1
573_1679	Klebsiella pneumoniae	JS86C16	USA	LDZO01000000	PATRIC	human	infection	2013	ST20	1	Stops	1	1
5299_7_4	Klebsiella pneumoniae	1897	Indonesia	ERS012049	Holt et al 2015	Human	Human_invasive	2005	ST20	1	1	1	1
5150_2_8	Klebsiella pneumoniae	AJ083	Australia	ERS005760	Holt et al 2015	Human	Human_infection	2002	ST20	1	1	1	1
5150_2_4	Klebsiella pneumoniae	AJ148	Australia	ERS005755	Holt et al 2015	Human	Human_infection	2002	ST20	1	1	1	1
5193_1_12	Klebsiella pneumoniae	UV937	Vietnam	ERS011805	Holt et al 2015	Human	Human_infection	2003	ST20	1	1	1	1
16870_7_53	Klebsiella pneumoniae	INF032	Australia	ERR1023765	wyres et al. 2016	human	infection	2013	ST200	1	1	1	1
AUSMDU00003488_S1_	Klebsiella pneumoniae	KSB1_10I	Australia	SRR5082450	wyres et al. 2016	human	carriage	2014	ST200	1	1	1	1
5150_5_9	Klebsiella pneumoniae	AJ278	Australia	ERS005785	Holt et al 2015	Human	Human_infection	2002	ST200	1	1	1	1
16870_8_47	Klebsiella pneumoniae	INF205	Australia	ERR1023842	wyres et al. 2016	human	infection	2013	ST200-1LV	1	1	1	1
5235_2_1	Klebsiella pneumoniae	QMP M1-972	USA	ERS011986	Holt et al 2015	Human	Unknown	2007	ST20-1LV	1	1	1	1
ERR314404	Klebsiella variicola	unknown	UK	ERR314404	Ellington et al.	human	unknown	2012	ST203	1	1	1	1
5193_8_7	Klebsiella variicola	QMP B2-288	USA	ERS011908	Holt et al 2015	Bovine	Bovine_carriage	2006	ST203	1	1	1	1
TTSH04_S24_	Klebsiella quasipneumoniae subsp. similipneumoniae	TTSH0	Singapore	SRR5082375	Lee et al.	human	infection	unknown	ST2037	1	1	1	1
NUH04_S4_	Klebsiella pneumoniae	NUH04	Singapore	SRR5082379	Lee et al.	human	infection	unknown	ST2039	1	1	1	1
5193_8_12	Klebsiella pneumoniae	DR19891/02	Singapore	ERS011913	Holt et al 2015	Human	Human_invasive	2002	ST2039	1	1	1	1
573_1354	Klebsiella pneumoniae	325	Malaysia	JQGN01000000	PATRIC	human	unknown	2013	ST2039-1LV	1	1	1	0
5151_2_7	Klebsiella variicola	QMP B2-340	USA	ERS011920	Holt et al 2015	Bovine	Bovine_carriage	2006	ST204	1	1	1	1
573_1477	Klebsiella quasipneumoniae subsp. similipneumoniae	1kgm	Malaysia	JXBI01000000	PATRIC	environment	NA	2012	ST2045	1	1	1	1
16852_1_18	Klebsiella variicola	KSB1_2G	Australia	ERR1023645	wyres et al. 2016	human	carriage	2013	ST205	1	1	1	1
5151_3_1	Klebsiella variicola	QMP B2-483	USA	ERS011926	Holt et al 2015	Bovine	Bovine_carriage	2006	ST205	1	1	1	1
5193_2_12	Klebsiella pneumoniae	K77An	Vietnam	ERS011817	Holt et al 2015	Human	Human_carriage	2004	ST2054	1	1	1	1
5193_2_6	Klebsiella pneumoniae	UV1714	Vietnam	ERS011811	Holt et al 2015	Human	Human_infection	2007	ST2054	1	1	1	1
14936_3_61	Klebsiella pneumoniae	HE085		ERR775662	unknown		Urine		ST2054-1LV	1	1	1	1
5193_6_10	Klebsiella pneumoniae	Kp-Miami	USA	ERS011863	Holt et al 2015	Human	Human_invasive	2008	ST2058	1	1	1	1
1199150_3	Klebsiella variicola	KP5-1	USA	CP008700.1,CP008701.1	PATRIC	Southern green stink bug, Nezara viridula	unknown	unknown	ST206-2LV	1	1	1	1
ERR276933	Klebsiella variicola	unknown	UK	ERR276933	Stoesser et al. 2013	unknown	unknown	unknown	ST206-3LV	1	1	1	1
16703_5_22	Klebsiella quasipneumoniae subsp. quasipneumoniae	INF089	Australia	ERR1008648	wyres et al. 2016	human	infection	2013	ST2067-1LV	1	1	1	1
5151_3_8	Klebsiella variicola	QMP M1-043	USA	ERS011933	Holt et al 2015	Bovine	Bovine_carriage	2005	ST207	1	1	1	1
5151_5_6	Klebsiella variicola	QMP M1-726	USA	ERS011943	Holt et al 2015	Bovine	Bovine_infection	2006	ST208	1	1	1	1
NCTC11358	Klebsiella pneumoniae	NCTC11358	unknown	ERR902048		unknown	unknown	unknown	ST2080-2LV	1	1	1	1
16870_8_31	Klebsiella variicola	INF189	Australia	ERR1023826	wyres et al. 2016	human	infection	2013	ST208-1LV	1	1	1	1
1438801_3	Klebsiella variicola	MGH 80	USA	JMZM00000000	PATRIC	human	infection	2013	ST208-1LV	1	1	1	1
16780_6_2	Klebsiella variicola	INF349	Australia	ERR1015282	wyres et al. 2016	human	infection	2014	ST208-2LV	1	1	1	1
16703_5_45	Klebsiella variicola	INF112	Australia	ERR1008671	wyres et al. 2016	human	infection	2013	ST208-3LV	1	1	1	1
16852_1_10	Klebsiella variicola	KSB1_3F	Australia	ERR1023637	wyres et al. 2016	human	carriage	2013	ST2089	1	1	1	1
5151_5_9	Klebsiella variicola	QMP M1-763	USA	ERS011946	Holt et al 2015	Bovine	Bovine_carriage	2006	ST209	1	1	1	1
16870_7_68	Klebsiella variicola	INF047	Australia	ERR1023780	wyres et al. 2016	human	infection	2013	ST209-1LV	1	1	1	1
1438791_3	Klebsiella variicola	MGH 68	USA	JMZD00000000	PATRIC	human	infection	2013	ST209-2LV	1	1	1	1
16852_1_27	Klebsiella variicola	KSB1_4H	Australia	ERR1023654	wyres et al. 2016	human	carriage	2014	ST209-3LV	1	1	1	1
5151_5_10	Klebsiella variicola	QMP M1-765	USA	ERS011947	Holt et al 2015	Bovine	Bovine_carriage	2006	ST210	1	1	1	1
5193_5_2	Klebsiella pneumoniae	015-CN-2	Vietnam	ERS011843	Holt et al 2015	Human	Human_carriage	2007	ST2108	1	1	1	1
5193_5_6	Klebsiella quasipneumoniae subsp. similipneumoniae	073-CN-2	Vietnam	ERS011847	Holt et al 2015	Human	NA	2007	ST2109	1	1	1	1
5299_7_9	Klebsiella pneumoniae	1522	Indonesia	ERS012054	Holt et al 2015	Human	Human_invasive	2005	ST2110	1	1	1	1
5235_2_7	Klebsiella pneumoniae	QMP M1-414	USA	ERS011992	Holt et al 2015	Environmental	NA	2005	ST211-1LV	1	1	1	1
5235_7_6	Klebsiella pneumoniae	1586	Indonesia	ERS012039	Holt et al 2015	Human	Human_invasive	2005	ST2112	1	1	1	1
5235_7_5	Klebsiella pneumoniae	1585	Indonesia	ERS012038	Holt et al 2015	Human	Human_invasive	2005	ST2112-1LV	1	1	1	1
5299_7_1	Klebsiella pneumoniae	1824	Indonesia	ERS012046	Holt et al 2015	Human	Human_invasive	2005	ST2113	1	1	1	1
5193_1_10	Klebsiella variicola	1892m	Vietnam	ERS011803	Holt et al 2015	Human	NA	2008	ST2114	1	1	1	1
5193_3_9	Klebsiella pneumoniae	A-003-I-a-1	Vietnam	ERS011838	Holt et al 2015	Human	Human_carriage	2005	ST2115	1	1	1	1
16780_6_25	Klebsiella pneumoniae	KSB1_4B	Australia	ERR1015304	wyres et al. 2016	human	carriage	2013	ST2116	1	1	1	1
16870_8_13	Klebsiella pneumoniae	INF170	Australia	ERR1023808	wyres et al. 2016	human	infection	2013	ST2116	1	1	1	1
16780_6_23	Klebsiella pneumoniae	KSB1_2B	Australia	ERR1015302	wyres et al. 2016	human	carriage	2013	ST2116	1	1	1	1
5150_1_5	Klebsiella pneumoniae	AJ006	Australia	ERS005745	Holt et al 2015	Human	Human_invasive	2001	ST2116	1	1	1	1
5150_1_8	Klebsiella variicola	AJ027	Australia	ERS005748	Holt et al 2015	Human	NA	2001	ST2117	1	1	1	1
5150_1_9	Klebsiella pneumoniae	AJ031	Australia	ERS005749	Holt et al 2015	Human	Human_infection	2001	ST2118	1	1	1	1
5150_2_1	Klebsiella quasipneumoniae subsp. similipneumoniae	AJ055	Australia	ERS005752	Holt et al 2015	Human	NA	2001	ST2119	1	1	1	1
5150_5_1	Klebsiella pneumoniae	AJ214	Australia	ERS005777	Holt et al 2015	Human	Human_invasive	2002	ST2120	1	1	1	1
573_1602	Klebsiella pneumoniae	CHS206	USA	LEYS01000000	PATRIC	human	unknown	unknown	ST2121	1	1	1	1
5150_5_5	Klebsiella pneumoniae	AJ218	Australia	ERS005781	Holt et al 2015	Human	Human_infection	2002	ST2121	1	1	1	1
5150_5_2	Klebsiella variicola	AJ292	Australia	ERS005778	Holt et al 2015	Human	NA	2002	ST2122	1	1	1	1
5150_5_3	Klebsiella pneumoniae	AJ299	Australia	ERS005779	Holt et al 2015	Human	Human_invasive	2002	ST2123	1	1	1	1
5193_3_10	Klebsiella pneumoniae	B-013-I-a-2	Vietnam	ERS011839	Holt et al 2015	Human	Human_carriage	2005	ST2124	1	1	1	1
5193_2_4	Klebsiella quasipneumoniae subsp. similipneumoniae	BAL073	Vietnam	ERS011809	Holt et al 2015	Human	NA	2009	ST2125	1	1	1	1
5197_2_12	Klebsiella quasipneumoniae subsp. similipneumoniae	K263An	Vietnam	ERS011829	Holt et al 2015	Human	NA	2005	ST2125	1	1	1	1
5193_3_12	Klebsiella pneumoniae	D-022-I-b-1	Vietnam	ERS011841	Holt et al 2015	Human	Human_carriage	2005	ST2126	1	1	1	1
5151_2_10	Klebsiella pneumoniae	DU46543/08	Singapore	ERS011923	Holt et al 2015	Human	Human_infection	2008	ST2127	1	Stops	1	1
5193_5_8	Klebsiella pneumoniae	EW-20-R-MAG-1	Vietnam	ERS011849	Holt et al 2015	Human	Human_carriage	2006	ST2128-1LV	1	1	1	1
5235_5_6	Klebsiella pneumoniae	09-309B	Vietnam	ERS012015	Holt et al 2015	Human	Human_infection	2009	ST2129-1LV	1	1	0	0
5193_5_10	Klebsiella pneumoniae	EW-29-R-MAG	Vietnam	ERS011851	Holt et al 2015	Human	Human_carriage	2006	ST2129-1LV	1	1	1	1
5151_6_5	Klebsiella pneumoniae	QMP M1-222	USA	ERS011954	Holt et al 2015	Bovine	Bovine_infection	2005	ST213	1	1	1	1
5193_5_12	Klebsiella pneumoniae	EW-44-R-MAG-1	Vietnam	ERS011853	Holt et al 2015	Human	Human_carriage	2006	ST2130	1	1	Stops	1
5193_6_1	Klebsiella quasipneumoniae subsp. similipneumoniae	EW-60-R-MAG-2	Vietnam	ERS011854	Holt et al 2015	Human	NA	2006	ST2131	1	1	1	1
5193_6_2	Klebsiella pneumoniae	EW-67-R-MAC	Vietnam	ERS011855	Holt et al 2015	Human	Human_carriage	2006	ST2132	1	1	1	1
5197_2_4	Klebsiella quasipneumoniae subsp. similipneumoniae	K215Ax	Vietnam	ERS011821	Holt et al 2015	Human	NA	2005	ST2133	1	1	1	1
5197_2_5	Klebsiella quasipneumoniae subsp. similipneumoniae	K222Ca	Vietnam	ERS011822	Holt et al 2015	Human	NA	2005	ST2133	1	1	1	1
16780_6_40	Klebsiella pneumoniae	KSB1_3D	Australia	ERR1015317	wyres et al. 2016	human	carriage	2013	ST2136	1	1	1	1
5193_3_7	Klebsiella pneumoniae	K296N	Vietnam	ERS011836	Holt et al 2015	Human	Human_carriage	2005	ST2136	1	1	1	1
5193_2_10	Klebsiella quasipneumoniae subsp. similipneumoniae	K38An	Vietnam	ERS011815	Holt et al 2015	Human	NA	2004	ST2137	1	1	1	1
5193_2_3	Klebsiella quasipneumoniae subsp. similipneumoniae	NCSR130	Vietnam	ERS011808	Holt et al 2015	Human	NA	2007	ST2138	1	1	1	1
5197_7_5	Klebsiella variicola	Pus 13542	Laos	ERS011870	Holt et al 2015	Human	Human_invasive	2009	ST2139	1	1	1	1
5151_6_12	Klebsiella variicola	QMP M1-428	USA	ERS011961	Holt et al 2015	Bovine	Bovine_infection	2005	ST214	1	1	1	1
5151_6_3	Klebsiella pneumoniae	QMP M1-218	USA	ERS011952	Holt et al 2015	Bovine	Bovine_infection	2005	ST2140	1	1	1	1
5151_5_12	Klebsiella pneumoniae	QMP M1-771	USA	ERS011949	Holt et al 2015	Human	Human_invasive	2006	ST2141	1	1	1	1
5197_8_11	Klebsiella pneumoniae	UI 14245	Laos	ERS011900	Holt et al 2015	Human	Human_invasive	Unknown	ST2142	1	1	1	1
5193_7_8	Klebsiella quasipneumoniae subsp. similipneumoniae	UI 2877	Laos	ERS011885	Holt et al 2015	Human	NA	2002	ST2143	1	1	1	1
5193_7_10	Klebsiella quasipneumoniae subsp. similipneumoniae	UI 4256	Laos	ERS011887	Holt et al 2015	Human	NA	2003	ST2144	1	1	1	1
5197_8_4	Klebsiella pneumoniae	UI 8601	Laos	ERS011893	Holt et al 2015	Human	Human_invasive	2006	ST2145	1	1	1	1
16852_1_61	Klebsiella pneumoniae	KSB2_3B	Australia	ERR1023687	wyres et al. 2016	human	carriage	2014	ST215	1	1	1	1
16852_1_63	Klebsiella pneumoniae	KSB2_6B	Australia	ERR1023689	wyres et al. 2016	human	carriage	2014	ST215	1	1	1	1
16852_1_64	Klebsiella pneumoniae	KSB2_7B	Australia	ERR1023690	wyres et al. 2016	human	carriage	2014	ST215	1	1	1	1
16870_7_48	Klebsiella pneumoniae	INF027	Australia	ERR1023760	wyres et al. 2016	human	infection	2013	ST215	1	1	1	1
NCTC11693	Klebsiella pneumoniae	NCTC11693	unknown	ERR902058		unknown	unknown	unknown	ST215	1	1	1	1
5235_3_6	Klebsiella pneumoniae	QMP M1-860	USA	ERS012003	Holt et al 2015	Human	Human_infection	2006	ST215-1LV	1	1	1	0
16780_6_10	Klebsiella pneumoniae	INF358	Australia	ERR1015290	wyres et al. 2016	human	infection	2014	ST218-1LV	1	1	1	1
5235_8_6	Klebsiella pneumoniae	08-0116m	Vietnam	ERS011788	Holt et al 2015	Human	Human_invasive	2008	ST219-1LV	1	1	1	1
16703_5_33	Klebsiella pneumoniae	INF100	Australia	ERR1008659	wyres et al. 2016	human	infection	2013	ST22	1	1	1	1
ERR276987	Klebsiella pneumoniae	unknown	UK	ERR276987	Stoesser et al. 2013	unknown	unknown	unknown	ST22	1	1	1	1
ERR720254	Klebsiella pneumoniae	TG12387	USA	ERR720254	Struve et al.	human	infection	2007	ST22	1	1	1	1
5151_5_8	Klebsiella pneumoniae	QMP M1-761	USA	ERS011945	Holt et al 2015	Bovine	Bovine_infection	2006	ST22	1	1	1	1
14936_3_17	Klebsiella pneumoniae	HE041	pakistan	ERR775618	ejaz et al 2017 EID PMID 29048298	human	Urine	2010-2012	ST22	1	1	1	1
14936_3_20	Klebsiella pneumoniae	HE044	pakistan	ERR775621	ejaz et al 2017 EID PMID 29048298	human	ETT	2010-2012	ST22	1	1	1	1
14936_3_22	Klebsiella pneumoniae	HE046	pakistan	ERR775623	ejaz et al 2017 EID PMID 29048298	human	Urine	2010-2012	ST22	1	1	1	1
14936_3_24	Klebsiella pneumoniae	HE048	pakistan	ERR775625	ejaz et al 2017 EID PMID 29048298	human	Blood	2010-2012	ST22	1	1	1	1
5193_5_7	Klebsiella pneumoniae	QMP B2-223	USA	ERS011848	Holt et al 2015	Bovine	Bovine_infection	2006	ST220	1	1	1	1
SRR2098814	Klebsiella pneumoniae	Kpn0027	USA	SRR2098814	Davis et al.	chicken	NA	2012	ST220-1LV	1	1	0	1
16703_5_54	Klebsiella pneumoniae	INF121	Australia	ERR1008680	wyres et al. 2016	human	infection	2013	ST221	1	1	1	1
16703_7_15	Klebsiella pneumoniae	INF262	Australia	ERR1008725	wyres et al. 2016	human	infection	2013	ST221	1	1	1	1
16870_7_30	Klebsiella pneumoniae	INF008	Australia	ERR1023744	wyres et al. 2016	human	infection	2013	ST221	1	1	1	1
16870_7_4	Klebsiella pneumoniae	INF229	Australia	ERR1023718	wyres et al. 2016	human	infection	2013	ST221	1	1	0	1
16870_7_5	Klebsiella pneumoniae	INF263	Australia	ERR1023719	wyres et al. 2016	human	infection	2013	ST221	1	1	1	1
5151_6_10	Klebsiella pneumoniae	QMP M1-413	USA	ERS011959	Holt et al 2015	Environmental	NA	2005	ST221	1	1	1	1
5151_6_11	Klebsiella pneumoniae	QMP M1-415	USA	ERS011960	Holt et al 2015	Environmental	NA	2005	ST221	1	1	1	1
ERR257658	Klebsiella pneumoniae	unknown	UK	ERR257658	Ellington et al.	human	unknown	2009	ST22-1LV	1	1	1	1
ERR257666	Klebsiella pneumoniae	unknown	UK	ERR257666	Ellington et al.	human	unknown	2009	ST22-1LV	1	1	1	1
5193_7_7	Klebsiella pneumoniae	QMP B2-252	USA	ERS011884	Holt et al 2015	Bovine	Bovine_carriage	2006	ST222	1	1	1	1
14936_3_69	Klebsiella pneumoniae	HE093		ERR775670	unknown		Blood		ST222-1LV	1	1	1	1
5151_3_6	Klebsiella pneumoniae	QMP M1-031	USA	ERS011931	Holt et al 2015	Bovine	Bovine_carriage	2005	ST224	1	1	1	1
16870_8_68	Klebsiella pneumoniae	INF226	Australia	ERR1023863	wyres et al. 2016	human	infection	2013	ST225-1LV	1	1	1	1
5299_1_7	Klebsiella pneumoniae	QMP M1-882	USA	ERS011968	Holt et al 2015	Human	Human_infection	2007	ST225-1LV	1	1	1	1
14936_2_84	Klebsiella pneumoniae	HE203	pakistan	ERR775590	ejaz et al 2017 EID PMID 29048298	human	Blood	2010-2012	ST2258	1	1	1	1
14936_2_85	Klebsiella pneumoniae	HE204		ERR775591	unknown		#N/A		ST2258	1	1	1	1
16852_1_72	Klebsiella pneumoniae	KSB2_8C	Australia	ERR1023697	wyres et al. 2016	human	carriage	2014	ST2267	1	1	1	1
5151_5_3	Klebsiella pneumoniae	QMP M1-560	USA	ERS011940	Holt et al 2015	Bovine	Bovine_infection	2005	ST227	1	1	1	1
5150_1_10	Klebsiella pneumoniae	AJ033	Australia	ERS005750	Holt et al 2015	Human	Human_infection	2001	ST2278-2LV	1	1	1	1
5151_6_7	Klebsiella pneumoniae	QMP M1-376	USA	ERS011956	Holt et al 2015	Bovine	Bovine_carriage	2005	ST228	1	1	1	1
5151_5_4	Klebsiella pneumoniae	QMP M1-561	USA	ERS011941	Holt et al 2015	Bovine	Bovine_infection	2005	ST228	1	1	1	1
5151_5_5	Klebsiella pneumoniae	QMP M1-562	USA	ERS011942	Holt et al 2015	Bovine	Bovine_infection	2005	ST228	1	1	1	1
5299_1_4	Klebsiella pneumoniae	QMP M1-826	USA	ERS011965	Holt et al 2015	Bovine	Bovine_infection	2006	ST228	1	1	1	1
16703_5_12	Klebsiella pneumoniae	INF079	Australia	ERR1008638	wyres et al. 2016	human	infection	2013	ST23	1	1	1	1
16780_6_22	Klebsiella pneumoniae	KSB1_10A	Australia	ERR1015301	wyres et al. 2016	human	carriage	2013	ST23	1	1	1	1
16780_6_68	Klebsiella pneumoniae	MSB1_5D 14021410	Australia	ERR1015341	wyres et al. 2016	human	unknown	unknown	ST23	1	1	1	1
ERR706870	Klebsiella pneumoniae	CAS692	Canada	ERR706870	Struve et al.	human	infection	2006	ST23	1	1	1	1
ERR712623	Klebsiella pneumoniae	CAS694	Canada	ERR712623	Struve et al.	human	infection	2006	ST23	1	1	1	1
ERR712624	Klebsiella pneumoniae	CAS695	Canada	ERR712624	Struve et al.	human	infection	2006	ST23	1	1	1	1
ERR713522	Klebsiella pneumoniae	CAS691	Canada	ERR713522	Struve et al.	human	infection	2005	ST23	1	1	1	1
ERR713524	Klebsiella pneumoniae	CAS690	Canada	ERR713524	Struve et al.	human	infection	2005	ST23	1	1	1	1
ERR713644	Klebsiella pneumoniae	CAS813	Denmark	ERR713644	Struve et al.	human	infection	2008	ST23	1	1	1	1
ERR560505	Klebsiella pneumoniae	SB4384	France	ERR560505	Bialek-Davenet et al.	human	infection	unknown	ST23	1	1	1	1
ERR560510	Klebsiella pneumoniae	SB4448	France	ERR560510	Bialek-Davenet et al.	human	infection	2010	ST23	1	1	1	1
ERR562357	Klebsiella pneumoniae	SB4467	France	ERR562357	Bialek-Davenet et al.	human	infection	2011	ST23	1	1	1	1
ERR562360	Klebsiella pneumoniae	SB4698	France	ERR562360	Bialek-Davenet et al.	human	infection	2012	ST23	1	1	1	1
SB3309	Klebsiella pneumoniae	SB3309	France	ERR562350	Bialek-Davenet et al.	unknown	unknown	1985	ST23	1	1	1	1
SB4385	Klebsiella pneumoniae	SB4385	France	ERR560506	Bialek-Davenet et al.	unknown	unknown	2008	ST23	1	1	1	1
ERR560521	Klebsiella pneumoniae	SB4720	Madagascar	ERR560521	Bialek-Davenet et al.	human	infection	2007	ST23	1	1	1	1
ERR560523	Klebsiella pneumoniae	SB4722	Madagascar	ERR560523	Bialek-Davenet et al.	human	infection	2007	ST23	1	1	1	1
ERR712789	Klebsiella pneumoniae	CAS905	Norway	ERR712789	Struve et al.	human	infection	2010	ST23	1	1	1	1
ERR712790	Klebsiella pneumoniae	CAS906	Norway	ERR712790	Struve et al.	human	infection	2010	ST23	1	1	1	1
ERR713643	Klebsiella pneumoniae	CAS727	Norway	ERR713643	Struve et al.	human	infection	2008	ST23	1	1	1	1
ERR718793	Klebsiella pneumoniae	CAS951	Norway	ERR718793	Struve et al.	human	infection	2012	ST23	1	1	1	0
NUH01_S1_	Klebsiella pneumoniae	NUH01	Singapore	SRR5082373	Lee et al.	human	infection	unknown	ST23	1	1	1	1
NUH02_S2_	Klebsiella pneumoniae	NUH02	Singapore	SRR5082380	Lee et al.	human	infection	unknown	ST23	1	1	1	1
NUH08_S5_	Klebsiella pneumoniae	NUH08	Singapore	SRR5082374	Lee et al.	human	infection	unknown	ST23	1	1	1	1
NUH16_S10_	Klebsiella pneumoniae	NUH16	Singapore	SRR5082364	Lee et al.	human	infection	unknown	ST23	1	1	1	1
NUH17_S11_	Klebsiella pneumoniae	NUH17	Singapore	SRR5082367	Lee et al.	human	infection	unknown	ST23	1	1	1	1
NUH19_S12_	Klebsiella pneumoniae	NUH19	Singapore	SRR5082369	Lee et al.	human	infection	unknown	ST23	1	1	1	1
NUH23_S13_	Klebsiella pneumoniae	NUH23	Singapore	SRR5082362	Lee et al.	human	infection	unknown	ST23	1	1	1	1
NUH24_S14_	Klebsiella pneumoniae	NUH24	Singapore	SRR5082371	Lee et al.	human	infection	unknown	ST23	1	1	1	1
NUH27_S16_	Klebsiella pneumoniae	NUH27	Singapore	SRR5082377	Lee et al.	human	infection	unknown	ST23	1	1	1	1
SGH04_S20_	Klebsiella pneumoniae	SGH04	Singapore	SRR5082359	Lee et al.	human	infection	unknown	ST23	1	1	1	1
SGH05_S21_	Klebsiella pneumoniae	SGH05	Singapore	SRR5082378	Lee et al.	human	infection	unknown	ST23	1	1	1	1
SGH10_S23_	Klebsiella pneumoniae	SGH10	Singapore	SRR5082357	Lee et al.	human	infection	unknown	ST23	1	1	1	1
ERR712901	Klebsiella pneumoniae	CAS989	South Africa	ERR712901	Struve et al.	human	infection	1996	ST23	1	1	1	1
ERR712903	Klebsiella pneumoniae	CAS991	South Africa	ERR712903	Struve et al.	human	infection	1997	ST23	1	1	1	1
SB53	Klebsiella pneumoniae	SB53	Spain	SB53	Bialek-Davenet et al.	unknown	unknown	1997	ST23	1	1	1	1
ERR562353	Klebsiella pneumoniae	SB3926	Taiwan	ERR562353	Bialek-Davenet et al.	human	infection	unknown	ST23	1	1	1	1
ERR562354	Klebsiella pneumoniae	SB3927	Taiwan	ERR562354	Bialek-Davenet et al.	human	infection	unknown	ST23	1	1	1	1
ERR712791	Klebsiella pneumoniae	CAS983	Taiwan	ERR712791	Struve et al.	human	infection	1996	ST23	1	1	1	1
ERR712792	Klebsiella pneumoniae	CAS984	Taiwan	ERR712792	Struve et al.	human	infection	1996	ST23	1	1	1	1
ERR712793	Klebsiella pneumoniae	CAS985	Taiwan	ERR712793	Struve et al.	human	infection	1996	ST23	1	1	1	1
ERR712794	Klebsiella pneumoniae	CAS986	Taiwan	ERR712794	Struve et al.	human	infection	1996	ST23	1	1	1	1
ERR712899	Klebsiella pneumoniae	CAS987	Taiwan	ERR712899	Struve et al.	human	infection	1996	ST23	1	1	1	1
ERR712900	Klebsiella pneumoniae	CAS988	Taiwan	ERR712900	Struve et al.	human	infection	1997	ST23	1	1	1	1
ERR276927	Klebsiella pneumoniae	unknown	UK	ERR276927	Stoesser et al. 2013	unknown	unknown	unknown	ST23	1	1	1	1
ERR257665	Klebsiella pneumoniae	unknown	UK	ERR257665	Ellington et al.	human	unknown	2008	ST23	1	1	1	1
NCTC9494	Klebsiella pneumoniae	NCTC9494	USA	ERR690976		human	sputum	1954	ST23	1	1	1	1
484021_57	Klebsiella pneumoniae	NTUH-K2044	unknown	AP006725,AP006726	PATRIC	unknown	infection	unknown	ST23	1	1	1	1
1193292_6	Klebsiella pneumoniae	1084	unknown	CP003785.1	PATRIC	unknown	unknown	unknown	ST23	1	1	1	1
573_1641	Klebsiella pneumoniae	MGH94	unknown	LFAF01000000	PATRIC	human	unknown	unknown	ST23	1	1	1	1
573_1661	Klebsiella pneumoniae	BIDMC86	unknown	LFAZ01000000	PATRIC	human	unknown	unknown	ST23	1	1	1	1
ERR699266	Klebsiella pneumoniae	CAS685	USA	ERR699266	Struve et al.	human	infection	2005	ST23	1	1	1	1
ERR699269	Klebsiella pneumoniae	CAS687	USA	ERR699269	Struve et al.	human	infection	2005	ST23	1	1	1	1
ERR712626	Klebsiella pneumoniae	CAS701	USA	ERR712626	Struve et al.	human	infection	2007	ST23	1	1	1	1
ERR713521	Klebsiella pneumoniae	CAS683	USA	ERR713521	Struve et al.	human	infection	2004	ST23	1	1	1	1
SRR2098776	Klebsiella pneumoniae	Kpn0077	USA	SRR2098776	Davis et al.	human	infection	2012	ST23	1	1	1	1
ERR713641	Klebsiella pneumoniae	CAS698	USA	ERR713641	Struve et al.	human	infection	2006	ST23	1	1	1	1
ERR560522	Klebsiella pneumoniae	SB4721	Vietnam	ERR560522	Bialek-Davenet et al.	human	infection	2008	ST23	1	1	1	1
Klebsiella_pneumoniae_1084	Klebsiella pneumoniae	1084	Taiwan	NC_018522	Holt et al 2015	Human	NA	2002	ST23	1	1	1	1
5193_1_4	Klebsiella pneumoniae	07-0003m	Vietnam	ERS011797	Holt et al 2015	Human	Human_invasive	2007	ST23	1	1	1	1
5193_1_6	Klebsiella pneumoniae	07-2034m	Vietnam	ERS011799	Holt et al 2015	Human	Human_invasive	2007	ST23	1	1	1	1
5193_1_8	Klebsiella pneumoniae	08-475T	Vietnam	ERS011801	Holt et al 2015	Human	Human_invasive	2009	ST23	1	1	1	1
5235_6_8	Klebsiella pneumoniae	2358m	Vietnam	ERS012029	Holt et al 2015	Human	Human_invasive	2008	ST23	1	1	1	1
5150_3_1	Klebsiella pneumoniae	AJ155	Australia	ERS005765	Holt et al 2015	Human	Human_infection	2002	ST23	1	1	1	1
5151_2_4	Klebsiella pneumoniae	DM11825/05	Singapore	ERS011917	Holt et al 2015	Human	Human_invasive	2005	ST23	1	1	1	1
5151_2_1	Klebsiella pneumoniae	DM16912/02	Singapore	ERS011914	Holt et al 2015	Human	Human_invasive	2002	ST23	1	1	1	1
5151_2_2	Klebsiella pneumoniae	DM17138/03	Singapore	ERS011915	Holt et al 2015	Human	Human_invasive	2003	ST23	1	1	1	1
Klebsiella_pneumoniae_NTUH-K2044	Klebsiella pneumoniae	NTUH-K2044	Taiwan	NC_012731	Holt et al 2015	Human	NA	0	ST23	1	1	1	1
5197_7_8	Klebsiella pneumoniae	Pus 15987	Laos	ERS011873	Holt et al 2015	Human	Human_infection	2009	ST23	1	1	1	1
573_1660	Klebsiella pneumoniae	BIDMC85	unknown	LFAY01000000	PATRIC	human		unknown	ST23	1	1	1	1
16852_1_13	Klebsiella pneumoniae	KSB1_7F	Australia	ERR1023640	wyres et al. 2016	human	carriage	2013	ST230	1	1	1	1
16870_7_82	Klebsiella pneumoniae	INF062	Australia	ERR1023794	wyres et al. 2016	human	infection	2013	ST230	1	1	1	1
5235_2_11	Klebsiella pneumoniae	QMP M1-407	USA	ERS011996	Holt et al 2015	Environmental	NA	2005	ST230-1LV	1	1	1	1
16703_7_30	Klebsiella pneumoniae	INF281	Australia	ERR1008739	wyres et al. 2016	human	infection	2014	ST231	1	1	1	1
16703_7_46	Klebsiella pneumoniae	INF299	Australia	ERR1008755	wyres et al. 2016	human	infection	2014	ST231	1	1	1	1
16703_7_51	Klebsiella pneumoniae	INF305	Australia	ERR1008760	wyres et al. 2016	human	infection	2014	ST231	1	1	1	1
16852_1_89	Klebsiella pneumoniae	MSB1_8A	Australia	ERR1023711	wyres et al. 2016	human	carriage	2014	ST231	1	1	1	1
16703_7_56	Klebsiella pneumoniae	INF310	Australia	ERR1008765	wyres et al. 2016	human	infection	2014	ST231	1	1	1	1
16780_7_51	Klebsiella pneumoniae	MINF_6B	Australia	ERR1015406	wyres et al. 2016	human	unknown	2014	ST231	1	1	1	1
AUSMDU00003471_S3_	Klebsiella pneumoniae	KSB1_5H	Australia	SRR5082462	wyres et al. 2016	human	carriage	2014	ST231	1	1	1	1
AUSMDU00003503_S16_	Klebsiella pneumoniae	INF298	Australia	SRR5082469	wyres et al. 2016	human	infection	2014	ST231	1	1	1	1
5193_1_9	Klebsiella pneumoniae	08-058D	Vietnam	ERS011802	Holt et al 2015	Human	Human_infection	2008	ST231	1	1	1	1
5193_1_11	Klebsiella pneumoniae	08-1177m	Vietnam	ERS011804	Holt et al 2015	Human	Human_invasive	2008	ST231	1	1	1	1
5193_1_5	Klebsiella pneumoniae	09-0079m	Vietnam	ERS011798	Holt et al 2015	Human	Human_invasive	2009	ST231	1	1	1	1
5193_1_1	Klebsiella pneumoniae	59M	Vietnam	ERS011794	Holt et al 2015	Human	Human_invasive	2008	ST231	1	1	1	1
14936_2_26	Klebsiella pneumoniae	HE145		ERR775532	unknown		Blood		ST231	1	1	1	1
14936_2_27	Klebsiella pneumoniae	HE146		ERR775533	unknown		Blood		ST231	1	1	1	1
573_1702	Klebsiella variicola	780_KPNE	USA	JUTF01000000	PATRIC	human	unknown	unknown	ST2317	1	1	1	1
573_1704	Klebsiella variicola	833_KPNE	USA	JURI01000000	PATRIC	human	unknown	unknown	ST2317	1	1	1	1
573_1705	Klebsiella variicola	835_KPNE	USA	JURG01000000	PATRIC	human	unknown	unknown	ST2317	1	1	1	1
573_1706	Klebsiella variicola	836_KPNE	USA	JURF01000000	PATRIC	human	unknown	unknown	ST2317	1	1	1	1
573_1711	Klebsiella variicola	834_KPNE	USA	JURH01000000	PATRIC	human	unknown	unknown	ST2317	1	1	1	1
573_1712	Klebsiella variicola	837_KPNE	USA	JURE01000000	PATRIC	human	unknown	unknown	ST2317	1	1	1	1
ERR560508	Klebsiella pneumoniae	SB4446	France	ERR560508	Bialek-Davenet et al.	human	infection	unknown	ST23-1LV	1	1	1	1
ERR712904	Klebsiella pneumoniae	CAS992	South Africa	ERR712904	Struve et al.	human	infection	1997	ST23-1LV	1	1	1	1
ERR712902	Klebsiella pneumoniae	CAS990	South Africa	ERR712902	Struve et al.	human	infection	1996	ST23-1LV	1	1	Contig	1
ERR713642	Klebsiella pneumoniae	CAS726	Sweden	ERR713642	Struve et al.	human	infection	2008	ST23-1LV	1	1	1	1
ERR230425	Klebsiella pneumoniae	M109	unknown	ERR230425	Wand et al.	unknown	unknown	1932	ST23-1LV	1	1	1	1
ERR712625	Klebsiella pneumoniae	CAS699	USA	ERR712625	Struve et al.	human	infection	2007	ST23-1LV	1	1	1	1
5235_8_2	Klebsiella pneumoniae	08-049B	Vietnam	ERS011784	Holt et al 2015	Human	Human_infection	2008	ST23-1LV	1	1	1	1
5197_7_3	Klebsiella pneumoniae	Pus 9314/2	Laos	ERS011868	Holt et al 2015	Human	Human_invasive	2008	ST23-1LV	1	1	1	1
5151_5_11	Klebsiella pneumoniae	QMP M1-766	USA	ERS011948	Holt et al 2015	Bovine	Bovine_carriage	2006	ST232	1	1	1	1
ERR349790	Klebsiella pneumoniae	234	Nepal	ERR349790	The et al.	human	infection	2012	ST2326	1	1	0	1
16870_8_58	Klebsiella variicola	INF216	Australia	ERR1023853	wyres et al. 2016	human	infection	2013	ST2331-2LV	1	1	1	1
573_1693	Klebsiella pneumoniae	187_KPNE	USA	JVQU01000000	PATRIC	human	unknown	unknown	ST2333	1	1	1	1
16870_8_71	Klebsiella quasipneumoniae subsp. similipneumoniae	INF230	Australia	ERR1023865	wyres et al. 2016	human	infection	2013	ST2334-2LV	1	1	1	1
ERR276923	Klebsiella pneumoniae	unknown	UK	ERR276923	Stoesser et al. 2013	unknown	unknown	unknown	ST234	1	1	1	1
SRR1561335	Klebsiella pneumoniae	US-NY-2004a	USA	SRR1561335	Bowers et al.	human	unknown	2004	ST234	1	1	1	1
1284812_3	Klebsiella pneumoniae	UHKPC81	USA	APVQ00000000	PATRIC	human	infection	unknown	ST234	1	1	1	1
573_1700	Klebsiella pneumoniae	741_KPNE	USA	JUUX01000000	PATRIC	human	unknown	unknown	ST234	1	1	1	1
573_1701	Klebsiella pneumoniae	743_KPNE	USA	JUUV01000000	PATRIC	human	unknown	unknown	ST234	1	1	1	1
573_1703	Klebsiella pneumoniae	813_KPNE	USA	JURV01000000	PATRIC	human	unknown	unknown	ST234	1	1	1	1
573_1709	Klebsiella pneumoniae	755.rep1_KPNE	USA	JUUI01000000	PATRIC	human	unknown	unknown	ST234	1	1	1	1
573_1710	Klebsiella pneumoniae	755.rep2_KPNE	USA	JUUH01000000	PATRIC	human	unknown	unknown	ST234	1	1	1	1
5151_6_2	Klebsiella pneumoniae	QMP M1-217	USA	ERS011951	Holt et al 2015	Bovine	Bovine_infection	2005	ST234	1	1	1	1
1431455_3	Klebsiella pneumoniae	NB60	China	AZAP00000000	PATRIC	unknown	infection	unknown	ST2357	1	1	1	1
5235_7_1	Klebsiella pneumoniae	1524	Indonesia	ERS012034	Holt et al 2015	Human	Unknown	2005	ST2357-1LV	1	1	1	1
5151_6_9	Klebsiella pneumoniae	QMP M1-406	USA	ERS011958	Holt et al 2015	Environmental	NA	2005	ST237	1	1	1	1
16870_8_10	Klebsiella pneumoniae	INF166	Australia	ERR1023805	wyres et al. 2016	human	infection	2013	ST2370	1	1	1	1
16870_8_11	Klebsiella pneumoniae	INF167	Australia	ERR1023806	wyres et al. 2016	human	infection	2013	ST2370	1	1	1	1
ERR720247	Klebsiella pneumoniae	TG12336	USA	ERR720247	Struve et al.	human	infection	2006	ST2375-1LV	1	1	1	1
16780_6_26	Klebsiella variicola	KSB1_8B	Australia	ERR1015305	wyres et al. 2016	human	carriage	2013	ST2388	1	1	1	1
5235_3_5	Klebsiella pneumoniae	QMP M1-776	USA	ERS012002	Holt et al 2015	Human	Human_invasive	2006	ST239-1LV	1	1	Stops	1
AUSMDU00003505_S35_	Klebsiella pneumoniae	INF311	Australia	SRR5082461	wyres et al. 2016	human	infection	2014	ST240	1	1	1	1
573_1394	Klebsiella pneumoniae	unknown	unknown	CCGB01000000	PATRIC	unknown	unknown	unknown	ST240	1	1	1	1
5235_3_9	Klebsiella pneumoniae	QMP M1-868	USA	ERS012006	Holt et al 2015	Human	Human_invasive	2006	ST241-1LV	1	1	1	1
16703_7_68	Klebsiella pneumoniae	INF324	Australia	ERR1008777	wyres et al. 2016	human	infection	2014	ST2413-2LV	1	1	1	1
16703_5_25	Klebsiella pneumoniae	INF092	Australia	ERR1008651	wyres et al. 2016	human	infection	2013	ST2415	1	1	1	1
ERR276973	Klebsiella pneumoniae	unknown	UK	ERR276973	Stoesser et al. 2013	unknown	unknown	unknown	ST2436	1	1	1	1
ERR720253	Klebsiella pneumoniae	TG12378	USA	ERR720253	Struve et al.	human	unknown	2000	ST2436-1LV	1	1	1	1
SRR1561337	Klebsiella pneumoniae	US-NY-2004c	USA	SRR1561337	Bowers et al.	human	unknown	2004	ST244-1LV	1	0	1	1
5151_2_11	Klebsiella pneumoniae	QMP B2-344	USA	ERS011924	Holt et al 2015	Bovine	Bovine_carriage	2006	ST245	1	1	1	1
16852_1_9	Klebsiella variicola	KSB1_2F	Australia	ERR1023636	wyres et al. 2016	human	carriage	2013	ST2456-1LV	1	1	1	1
16852_1_14	Klebsiella variicola	KSB1_8F	Australia	ERR1023641	wyres et al. 2016	human	carriage	2013	ST2456-2LV	1	1	1	1
5299_1_2	Klebsiella pneumoniae	QMP M1-821	USA	ERS011963	Holt et al 2015	Bovine	Bovine_infection	2006	ST246	1	1	1	1
16703_5_36	Klebsiella variicola	INF103	Australia	ERR1008662	wyres et al. 2016	human	infection	2013	ST2462-1LV	1	1	1	1
16703_5_41	Klebsiella pneumoniae	INF108	Australia	ERR1008667	wyres et al. 2016	human	infection	2013	ST247	1	1	1	1
5299_1_8	Klebsiella pneumoniae	QMP M1-884	USA	ERS011969	Holt et al 2015	Human	Human_infection	2007	ST247	1	1	1	1
573_1694	Klebsiella pneumoniae	221_KPNE	USA	JVPK01000000	PATRIC	human	unknown	unknown	ST247-1LV	1	1	1	1
16870_7_84	Klebsiella pneumoniae	INF065	Australia	ERR1023796	wyres et al. 2016	human	infection	2013	ST2481-2LV	1	1	1	1
5299_1_9	Klebsiella pneumoniae	QMP M1-885	USA	ERS011970	Holt et al 2015	Human	Human_infection	2007	ST248-1LV	1	1	1	1
573_1681	Klebsiella pneumoniae	1098_KPNE	USA	JWDA01000000	PATRIC	human	unknown	unknown	ST248-2LV	1	1	1	1
ERR713647	Klebsiella pneumoniae	Sp29	Denmark	ERR713647	Struve et al.	human	infection	1990-1992	ST249	1	1	1	1
ERR713648	Klebsiella pneumoniae	Sp221	Denmark	ERR713648	Struve et al.	human	infection	1990-1992	ST249	1	1	1	1
5299_1_11	Klebsiella pneumoniae	QMP M1-887	USA	ERS011972	Holt et al 2015	Human	Human_infection	2007	ST249	1	1	1	1
ERR732775	Klebsiella pneumoniae	TG01970	USA	ERR732775	Struve et al.	human	unknown	2006	ST2498	1	1	1	1
16870_7_35	Klebsiella pneumoniae	INF014	Australia	ERR1023749	wyres et al. 2016	human	infection	2013	ST25	1	1	1	1
ERR706869	Klebsiella pneumoniae	CAS689	Canada	ERR706869	Struve et al.	human	infection	2005	ST25	1	1	1	1
ERR560519	Klebsiella pneumoniae	SB4538	France	ERR560519	Bialek-Davenet et al.	human	infection	2008	ST25	1	1	1	1
ERR349853	Klebsiella pneumoniae	588	Nepal	ERR349853	The et al.	human	infection	2012	ST25	1	1	1	1
ERR304794	Klebsiella pneumoniae	unknown	UK	ERR304794	Ellington et al.	human	unknown	2010	ST25	1	1	1	1
ERR314412	Klebsiella pneumoniae	unknown	UK	ERR314412	Ellington et al.	human	unknown	2012	ST25	1	1	1	1
ERR314556	Klebsiella pneumoniae	unknown	UK	ERR314556	Ellington et al.	human	unknown	unknown	ST25	1	1	1	1
ERR314557	Klebsiella pneumoniae	unknown	UK	ERR314557	Ellington et al.	human	unknown	2012	ST25	1	1	1	1
1438749_3	Klebsiella pneumoniae	CHS 43	USA	JMXQ00000000	PATRIC	human	infection	2013	ST25	1	1	1	1
1438754_3	Klebsiella pneumoniae	CHS 48	USA	JMXU00000000	PATRIC	human	infection	2013	ST25	1	1	1	1
573_1632	Klebsiella pneumoniae	BWH62	USA	LEZW01000000	PATRIC	human	unknown	unknown	ST25	1	1	1	1
14936_2_4	Klebsiella pneumoniae	HE123	pakistan	ERR775510	ejaz et al 2017 EID PMID 29048298	human	Blood	2010-2012	ST25	1	1	1	1
14936_2_13	Klebsiella pneumoniae	HE132	pakistan	ERR775519	ejaz et al 2017 EID PMID 29048298	human	Tracheal Secretions	2010-2012	ST25	1	1	1	1
14936_2_10	Klebsiella pneumoniae	HE129		ERR775516	unknown		Urine		ST25	1	1	1	1
5299_1_12	Klebsiella variicola	QMP M1-888	USA	ERS011973	Holt et al 2015	Human	Human_infection	2007	ST250-1LV	1	1	1	1
ERR257644	Klebsiella pneumoniae	unknown	UK	ERR257644	Ellington et al.	human	unknown	2010	ST2504	1	1	1	1
ERR314400	Klebsiella pneumoniae	unknown	UK	ERR314400	Ellington et al.	human	unknown	2012	ST25-1LV	1	1	1	1
SRR2098774	Klebsiella pneumoniae	Kpn0009	USA	SRR2098774	Davis et al.	turkey	NA	2012	ST25-1LV	1	1	1	1
5235_6_3	Klebsiella pneumoniae	09-2985m	Vietnam	ERS012024	Holt et al 2015	Human	Human_invasive	2009	ST25-1LV	1	1	1	1
5235_8_5	Klebsiella pneumoniae	24m	Vietnam	ERS011787	Holt et al 2015	Human	Human_invasive	2008	ST25-1LV	1	1	1	1
16852_1_38	Klebsiella pneumoniae	KSB1_6I	Australia	ERR1023664	wyres et al. 2016	human	carriage	2014	ST252	1	1	1	1
16870_8_76	Klebsiella pneumoniae	INF235	Australia	ERR1035981	wyres et al. 2016	human	infection	2013	ST253	1	1	1	1
16870_8_46	Klebsiella pneumoniae	INF204	Australia	ERR1023841	wyres et al. 2016	human	infection	2013	ST253	1	1	1	1
573_1684	Klebsiella pneumoniae	1041_KPNE	USA	JWFB01000000	PATRIC	human	unknown	unknown	ST253	1	1	1	1
573_1685	Klebsiella pneumoniae	1239_KPNE	USA	JVXM01000000	PATRIC	human	unknown	unknown	ST253-1LV	1	1	1	1
5235_1_6	Klebsiella pneumoniae	QMP M1-896	USA	ERS011979	Holt et al 2015	Human	Human_infection	2007	ST253-1LV	1	1	1	1
5197_8_9	Klebsiella pneumoniae	UI 12780	Laos	ERS011898	Holt et al 2015	Human	Human_invasive	2008	ST25-3LV	1	0	0	0
5193_7_11	Klebsiella pneumoniae	UI 4650	Laos	ERS011888	Holt et al 2015	Human	Human_invasive	Unknown	ST25-3LV	1	1	0	1
5235_1_4	Klebsiella variicola	QMP M1-893	USA	ERS011977	Holt et al 2015	Human	Human_infection	2007	ST255-1LV	1	1	1	1
16870_8_16	Klebsiella pneumoniae	INF173	Australia	ERR1023811	wyres et al. 2016	human	infection	2013	ST256	1	1	1	1
5197_8_7	Klebsiella pneumoniae	QMP B2-282	USA	ERS011896	Holt et al 2015	Bovine	Bovine_carriage	2006	ST256	1	1	1	1
ERR713523	Klebsiella pneumoniae	CAS686	Taiwan	ERR713523	Struve et al.	human	infection	1996	ST260	1	1	1	1
16703_5_15	Klebsiella pneumoniae	INF082	Australia	ERR1008641	wyres et al. 2016	human	infection	2013	ST26-1LV	1	1	1	1
16703_7_9	Klebsiella pneumoniae	INF256	Australia	ERR1008719	wyres et al. 2016	human	infection	2013	ST26-1LV	1	1	1	1
16870_7_77	Klebsiella pneumoniae	INF056	Australia	ERR1023789	wyres et al. 2016	human	infection	2013	ST26-1LV	1	1	1	1
ERR276929	Klebsiella pneumoniae	unknown	UK	ERR276929	Stoesser et al. 2013	unknown	unknown	unknown	ST26-1LV	1	1	1	1
ERR276964	Klebsiella pneumoniae	unknown	UK	ERR276964	Stoesser et al. 2013	unknown	unknown	unknown	ST26-1LV	1	1	1	1
16780_6_17	Klebsiella pneumoniae	KSB1_4A	Australia	ERR1015297	wyres et al. 2016	human	carriage	2013	ST26-2LV	1	1	1	1
ERR276986	Klebsiella pneumoniae	unknown	UK	ERR276986	Stoesser et al. 2013	unknown	unknown	unknown	ST26-2LV	1	1	1	1
ERR257598	Klebsiella pneumoniae	unknown	UK	ERR257598	Ellington et al.	human	unknown	2006	ST267-1LV	1	1	1	1
16703_5_74	Klebsiella pneumoniae	INF141	Australia	ERR1008699	wyres et al. 2016	human	infection	2013	ST268	1	1	1	1
16870_7_76	Klebsiella pneumoniae	INF055	Australia	ERR1023788	wyres et al. 2016	human	infection	2013	ST268	1	1	1	1
16703_5_28	Klebsiella pneumoniae	INF095	Australia	ERR1008654	wyres et al. 2016	human	infection	2013	ST268	1	1	1	1
573_1360	Klebsiella pneumoniae	349	Malaysia	JQSE01000000	PATRIC	unknown	infection	2013	ST268	1	1	1	1
ERR304792	Klebsiella pneumoniae	unknown	UK	ERR304792	Ellington et al.	human	unknown	2009	ST268	1	1	1	1
ERR314530	Klebsiella pneumoniae	unknown	UK	ERR314530	Ellington et al.	human	unknown	2012	ST268	1	1	1	1
ERR314531	Klebsiella pneumoniae	unknown	UK	ERR314531	Ellington et al.	human	unknown	unknown	ST268	1	1	1	1
ERR314551	Klebsiella pneumoniae	unknown	UK	ERR314551	Ellington et al.	human	unknown	unknown	ST268	1	1	1	1
573_1422	Klebsiella pneumoniae	unknown	unknown	CCHC01000000	PATRIC	unknown	unknown	unknown	ST268	1	1	1	1
SRR2098681	Klebsiella pneumoniae	Kpn0075	USA	SRR2098681	Davis et al.	human	infection	2012	ST268	1	1	1	1
SRR2098680	Klebsiella pneumoniae	Kpn0071	USA	SRR2098680	Davis et al.	human	infection	2012	ST268	1	1	1	1
ERR314535	Klebsiella pneumoniae	unknown	UK	ERR314535	Ellington et al.	human	unknown	2012	ST268-1LV	1	1	1	1
1400173_3	Klebsiella pneumoniae	UCI 20	USA	JCMJ00000000	PATRIC	human	infection	unknown	ST268-1LV	1	1	1	1
16703_5_35	Klebsiella pneumoniae	INF102	Australia	ERR1008661	wyres et al. 2016	human	infection	2013	ST27	1	1	1	1
16703_5_61	Klebsiella pneumoniae	INF128	Australia	ERR1008687	wyres et al. 2016	human	infection	2013	ST27	1	1	1	1
16703_7_48	Klebsiella pneumoniae	INF301	Australia	ERR1008757	wyres et al. 2016	human	infection	2014	ST27	1	1	1	1
16703_7_78	Klebsiella pneumoniae	INF337	Australia	ERR1008787	wyres et al. 2016	human	infection	2014	ST27	1	1	Stops	1
16870_7_54	Klebsiella pneumoniae	INF033	Australia	ERR1023766	wyres et al. 2016	human	infection	2013	ST27	1	1	1	1
16870_7_78	Klebsiella pneumoniae	INF057	Australia	ERR1023790	wyres et al. 2016	human	infection	2013	ST27	1	1	1	1
16870_8_39	Klebsiella pneumoniae	INF197	Australia	ERR1023834	wyres et al. 2016	human	infection	2013	ST27	1	1	1	1
16780_6_32	Klebsiella pneumoniae	KSB1_5C	Australia	ERR1015309	wyres et al. 2016	human	carriage	2013	ST27-1LV	1	1	1	1
5193_7_2	Klebsiella pneumoniae	U 13792/2	Laos	ERS011879	Holt et al 2015	Human	Human_infection	2009	ST273	1	1	1	1
5235_1_7	Klebsiella pneumoniae	QMP M1-963	USA	ERS011980	Holt et al 2015	Human	Human_carriage	2007	ST275-2LV	1	1	1	1
5235_1_9	Klebsiella pneumoniae	QMP M1-965	USA	ERS011982	Holt et al 2015	Human	Unknown	2007	ST276	1	1	1	1
NUH14_S8_	Klebsiella pneumoniae	NUH14	Singapore	SRR5083110	Lee et al.	human	infection	unknown	ST276-1LV	1	1	1	1
SRR1561236	Klebsiella pneumoniae	Israel-2007b	Israel	SRR1561236	Bowers et al.	human	unknown	2007	ST277	1	1	1	1
573_1436	Klebsiella pneumoniae	unknown	unknown	CCHQ01000000	PATRIC	unknown	unknown	unknown	ST277	1	Stops	1	1
573_1676	Klebsiella pneumoniae	UCI94	unknown	LFBO01000000	PATRIC	human	unknown	unknown	ST277	1	1	1	1
16703_7_1	Klebsiella pneumoniae	INF247	Australia	ERR1008712	wyres et al. 2016	human	infection	2013	ST277-1LV	1	1	1	1
16780_6_41	Klebsiella pneumoniae	KSB1_4D	Australia	ERR1015318	wyres et al. 2016	human	carriage	2013	ST277-1LV	1	1	1	1
16870_8_27	Klebsiella pneumoniae	INF184	Australia	ERR1023822	wyres et al. 2016	human	infection	2013	ST277-1LV	1	1	1	1
5235_1_10	Klebsiella pneumoniae	QMP M1-967	USA	ERS011983	Holt et al 2015	Human	Unknown	2007	ST277-1LV	1	1	0	1
573_1686	Klebsiella pneumoniae	1331_KPNE	USA	JVTI01000000	PATRIC	human	unknown	unknown	ST278	1	1	1	1
14936_3_31	Klebsiella pneumoniae	HE055	pakistan	ERR775632	ejaz et al 2017 EID PMID 29048298	human	PD catheter	2010-2012	ST278	1	1	1	1
14936_3_32	Klebsiella pneumoniae	HE056	pakistan	ERR775633	ejaz et al 2017 EID PMID 29048298	human	CSF	2010-2012	ST278	1	1	1	1
14936_3_39	Klebsiella pneumoniae	HE063	pakistan	ERR775640	ejaz et al 2017 EID PMID 29048298	human	CSF	2010-2012	ST278	1	1	1	1
5235_1_11	Klebsiella pneumoniae	QMP M1-968	USA	ERS011984	Holt et al 2015	Human	Human_carriage	2007	ST278-1LV	1	1	1	1
AUSMDU00003494_S13_	Klebsiella pneumoniae	INF143	Australia	SRR5082458	wyres et al. 2016	human	infection	2013	ST280	1	1	1	1
ERR314490	Klebsiella pneumoniae	unknown	UK	ERR314490	Ellington et al.	human	unknown	unknown	ST280	1	1	1	1
ERR314532	Klebsiella pneumoniae	unknown	UK	ERR314532	Ellington et al.	human	unknown	2012	ST280	1	1	1	1
ERR314500	Klebsiella pneumoniae	unknown	UK	ERR314500	Ellington et al.	human	unknown	2012	ST280-1LV	1	1	1	1
16870_8_53	Klebsiella pneumoniae	INF211	Australia	ERR1023848	wyres et al. 2016	human	infection	2013	ST281	1	1	1	1
5235_2_3	Klebsiella pneumoniae	QMP M1-975	USA	ERS011988	Holt et al 2015	Human	Human_carriage	2007	ST281-1LV	1	1	1	1
5235_2_4	Klebsiella quasipneumoniae subsp. similipneumoniae	QMP M1-977	USA	ERS011989	Holt et al 2015	Human	NA	2007	ST283-1LV	1	1	1	1
5235_2_5	Klebsiella pneumoniae	QMP M1-980	USA	ERS011990	Holt et al 2015	Human	Unknown	2007	ST286-1LV	1	1	0	1
5235_2_8	Klebsiella pneumoniae	QMP M2-389	USA	ERS011993	Holt et al 2015	Bovine	Bovine_carriage	2007	ST289-1LV	1	1	1	1
1365186_3	Klebsiella pneumoniae	KP-1	Australia	AVNZ00000000	PATRIC	unknown	NA	unknown	ST29	1	1	1	1
16703_5_55	Klebsiella pneumoniae	INF122	Australia	ERR1008681	wyres et al. 2016	human	infection	2013	ST29	1	1	1	1
16703_7_14	Klebsiella pneumoniae	INF261	Australia	ERR1008724	wyres et al. 2016	human	infection	2013	ST29	1	1	1	1
16703_7_3	Klebsiella pneumoniae	INF249	Australia	ERR1008714	wyres et al. 2016	human	infection	2013	ST29	1	1	1	1
16703_7_31	Klebsiella pneumoniae	INF282	Australia	ERR1008740	wyres et al. 2016	human	infection	2014	ST29	1	1	1	1
16703_7_38	Klebsiella pneumoniae	INF289	Australia	ERR1008747	wyres et al. 2016	human	infection	2014	ST29	1	1	1	1
16703_7_4	Klebsiella pneumoniae	INF250	Australia	ERR1008715	wyres et al. 2016	human	infection	2013	ST29	1	1	1	1
16703_7_58	Klebsiella pneumoniae	INF314	Australia	ERR1008767	wyres et al. 2016	human	infection	2014	ST29	1	1	1	1
16703_7_66	Klebsiella pneumoniae	INF322	Australia	ERR1008775	wyres et al. 2016	human	infection	2014	ST29	1	1	1	1
16870_8_48	Klebsiella pneumoniae	INF206	Australia	ERR1023843	wyres et al. 2016	human	infection	2013	ST29	1	1	1	1
16870_8_86	Klebsiella pneumoniae	INF246	Australia	ERR1035991	wyres et al. 2016	human	infection	2013	ST29	1	Stops	1	1
16703_7_28	Klebsiella pneumoniae	INF279	Australia	ERR1008738	wyres et al. 2016	human	infection	2014	ST29	1	1	1	1
16703_7_57	Klebsiella pneumoniae	INF313	Australia	ERR1008766	wyres et al. 2016	human	infection	2014	ST29	1	1	1	1
16780_6_7	Klebsiella pneumoniae	INF354	Australia	ERR1015287	wyres et al. 2016	human	infection	2014	ST29	1	1	1	1
KC0278	Klebsiella pneumoniae	INF332	Australia	SRR5082464	wyres et al. 2016	human	infection	2014	ST29	1	1	1	1
573_1363	Klebsiella pneumoniae	XDR	China	JRGE01000000	PATRIC	human	infection	2013	ST29	1	1	1	1
ERR349820	Klebsiella pneumoniae	441	Nepal	ERR349820	The et al.	human	unknown	2012	ST29	1	1	1	1
ERR349842	Klebsiella pneumoniae	550	Nepal	ERR349842	The et al.	human	infection	2012	ST29	1	1	1	1
ERR257640	Klebsiella pneumoniae	unknown	UK	ERR257640	Ellington et al.	human	unknown	2006	ST29	1	1	1	1
ERR314402	Klebsiella pneumoniae	unknown	UK	ERR314402	Ellington et al.	human	unknown	2012	ST29	1	1	1	1
ERR204292	Klebsiella pneumoniae	M19	unknown	ERR204292	Wand et al.	unknown	unknown	unknown	ST29	1	1	1	1
NCTC11692	Klebsiella pneumoniae	NCTC11692	unknown	ERR902057		unknown	unknown	unknown	ST29	1	1	1	1
NCTC9127	Klebsiella pneumoniae	NCTC9127	USA	ERR950081		food	ice cream	1933	ST29	1	1	1	1
NCTC9504	Klebsiella pneumoniae	NCTC9504	USA	ERR690969		human	post-operative infection	1954	ST29	1	1	1	1
573_1457	Klebsiella pneumoniae	unknown	unknown	CCJB01000000	PATRIC	unknown	unknown	unknown	ST29	1	1	1	1
573_1556	Klebsiella pneumoniae	CHS146	USA	LEWX01000000	PATRIC	human	unknown	unknown	ST29	1	Stops	1	1
573_1570	Klebsiella pneumoniae	CHS161	USA	LEXL01000000	PATRIC	human	unknown	unknown	ST29	1	Stops	1	1
14936_3_43	Klebsiella pneumoniae	HE067	pakistan	ERR775644	ejaz et al 2017 EID PMID 29048298	human	Blood	2010-2012	ST29	1	1	1	1
14936_3_44	Klebsiella pneumoniae	HE068	pakistan	ERR775645	ejaz et al 2017 EID PMID 29048298	human	Blood	2010-2012	ST29	1	1	1	1
14936_3_73	Klebsiella pneumoniae	HE097	pakistan	ERR775674	ejaz et al 2017 EID PMID 29048298	human	ETT	2010-2012	ST29	1	1	1	1
NCTC11676	Klebsiella pneumoniae	NCTC11676	unknown	ERR902051		unknown	unknown	1979	ST290	1	1	1	1
5150_2_7	Klebsiella pneumoniae	AJ082	Australia	ERS005759	Holt et al 2015	Human	Human_infection	2002	ST290	1	1	1	1
AUSMDU00003473_S5_	Klebsiella pneumoniae	KSB1_9I	Australia	SRR5082457	wyres et al. 2016	human	carriage	2014	ST290-2LV	1	1	1	1
14936_3_12	Klebsiella pneumoniae	HE036		ERR775613	unknown		ETT		ST29-1LV	1	1	1	1
16870_8_42	Klebsiella pneumoniae	INF200	Australia	ERR1023837	wyres et al. 2016	human	infection	2013	ST292	1	1	1	1
5150_2_3	Klebsiella pneumoniae	AJ146	Australia	ERS005756	Holt et al 2015	Human	Human_infection	2002	ST292	1	1	1	1
14936_3_35	Klebsiella pneumoniae	HE059	pakistan	ERR775636	ejaz et al 2017 EID PMID 29048298	human	Blood	2010-2012	ST292	1	1	1	1
14936_3_16	Klebsiella pneumoniae	HE040		ERR775617	unknown		Ear swab		ST29-2LV	1	1	1	1
16870_7_60	Klebsiella pneumoniae	INF039	Australia	ERR1023772	wyres et al. 2016	human	infection	2013	ST2931	1	1	1	1
14893_8_77	Klebsiella pneumoniae	HE009	pakistan	ERR775493	ejaz et al 2017 EID PMID 29048298	human	Blood	2010-2012	ST2931-1LV	1	1	1	0
5235_3_1	Klebsiella pneumoniae	QMP M2-484	USA	ERS011998	Holt et al 2015	Bovine	Bovine_carriage	2007	ST293-1LV	1	1	1	1
5150_2_12	Klebsiella pneumoniae	AJ099	Australia	ERS005764	Holt et al 2015	Human	Human_infection	2002	ST294	1	1	1	1
5235_3_2	Klebsiella pneumoniae	QMP M2-488	USA	ERS011999	Holt et al 2015	Bovine	Bovine_carriage	2007	ST294-1LV	1	1	1	1
5235_3_4	Klebsiella pneumoniae	QMP M2-654	USA	ERS012001	Holt et al 2015	Bovine	Bovine_carriage	2007	ST295	1	1	1	1
16703_7_69	Klebsiella pneumoniae	INF325	Australia	ERR1008778	wyres et al. 2016	human	infection	2014	ST295-2LV	1	1	1	1
ERR349770	Klebsiella pneumoniae	139	Nepal	ERR349770	The et al.	human	infection	2012	ST297	1	1	1	1
NCTC9130	Klebsiella pneumoniae	NCTC9130	Denmark	ERR950082		human	urine	1952	ST297	1	1	1	1
5235_3_7	Klebsiella pneumoniae	QMP M2-684	USA	ERS012004	Holt et al 2015	Bovine	Bovine_carriage	2007	ST298-1LV	1	1	1	1
NCTC204	Klebsiella pneumoniae	NCTC204	UK	ERR1140973		unknown	unknown	1920	ST3	1	1	1	1
NCTC8849	Klebsiella pneumoniae	NCTC8849	UK	ERR950078		human	respiratory	1951	ST3	1	1	1	1
NCTC5056	Klebsiella pneumoniae	NCTC5056	unknown	ERR985351		human	pneumonia	unknown	ST3	1	1	1	1
NCTC10246	Klebsiella pneumoniae	NCTC10246	USA	ERR1070156		unknown	unknown	1948	ST3	1	1	1	1
NCTC9632	Klebsiella pneumoniae	NCTC9632	USA	ERR956950		unknown	unknown	1955	ST3	1	1	1	1
NCTC9635	Klebsiella pneumoniae	NCTC9635	USA	ERR950059		unknown	unknown	1955	ST3	1	1	0	1
NCTC9637	Klebsiella pneumoniae	NCTC9637	USA	ERR956953		unknown	unknown	1955	ST3	1	1	1	1
ERR279214	Klebsiella pneumoniae	M586	unknown	ERR279214	Wand et al.	human	infection	1940	ST3	1	1	1	1
ERR316992	Klebsiella pneumoniae	M585	unknown	ERR316992	Wand et al.	human	infection	1940	ST3	1	1	1	1
1162296_3	Klebsiella pneumoniae	DSM 30104	unknown	AJJI00000000	PATRIC	human	infection	unknown	ST3	1	1	1	1
573_1353	Klebsiella pneumoniae	ATCC 13883	unknown	JOOW01000000	PATRIC	unknown	unknown	unknown	ST3	1	1	1	1
573_1367	Klebsiella pneumoniae	4640	USA	JSZL01000000	PATRIC	human	infection	unknown	ST3	1	1	1	1
Klebsiella_pneumoniae_JC2877	Klebsiella pneumoniae	JC2877	0	AJJI01	Holt et al 2015	Human	NA	0	ST3	1	1	1	1
16870_7_8	Klebsiella pneumoniae	INF357	Australia	ERR1023722	wyres et al. 2016	human	infection	2014	ST30	1	1	1	1
5150_1_3	Klebsiella pneumoniae	AJ049	Australia	ERS005743	Holt et al 2015	Human	Human_infection	2001	ST30	1	1	1	1
5235_7_12	Klebsiella pneumoniae	1789	Indonesia	ERS012045	Holt et al 2015	Human	Human_invasive	2005	ST300-1LV	1	1	1	1
ERR349773	Klebsiella pneumoniae	153	Nepal	ERR349773	The et al.	human	unknown	2012	ST307	1	1	1	1
ERR349787	Klebsiella pneumoniae	215	Nepal	ERR349787	The et al.	human	infection	2012	ST307	1	1	1	1
ERR349797	Klebsiella pneumoniae	273	Nepal	ERR349797	The et al.	human	infection	2012	ST307	1	1	1	1
ERR257620	Klebsiella pneumoniae	unknown	UK	ERR257620	Ellington et al.	human	unknown	2010	ST307	1	1	1	1
ERR276947	Klebsiella pneumoniae	unknown	UK	ERR276947	Stoesser et al. 2013	unknown	unknown	unknown	ST307	1	1	1	1
ERR311470	Klebsiella pneumoniae	unknown	UK	ERR311470	Ellington et al.	human	unknown	unknown	ST307	1	1	1	1
ERR311471	Klebsiella pneumoniae	unknown	UK	ERR311471	Ellington et al.	human	unknown	2012	ST307	1	1	1	1
ERR314437	Klebsiella pneumoniae	unknown	UK	ERR314437	Ellington et al.	human	unknown	unknown	ST307	1	1	1	1
ERR314442	Klebsiella pneumoniae	unknown	UK	ERR314442	Ellington et al.	human	unknown	2012	ST307	1	1	1	1
ERR314458	Klebsiella pneumoniae	unknown	UK	ERR314458	Ellington et al.	human	unknown	2012	ST307	1	1	1	1
ERR314459	Klebsiella pneumoniae	unknown	UK	ERR314459	Ellington et al.	human	unknown	2012	ST307	1	1	1	1
ERR314465	Klebsiella pneumoniae	unknown	UK	ERR314465	Ellington et al.	human	unknown	2012	ST307	1	1	1	1
ERR314505	Klebsiella pneumoniae	unknown	UK	ERR314505	Ellington et al.	human	unknown	2012	ST307	1	1	1	1
ERR314524	Klebsiella pneumoniae	unknown	UK	ERR314524	Ellington et al.	human	unknown	unknown	ST307	1	1	1	1
ERR314525	Klebsiella pneumoniae	unknown	UK	ERR314525	Ellington et al.	human	unknown	2012	ST307	1	1	1	1
ERR314547	Klebsiella pneumoniae	unknown	UK	ERR314547	Ellington et al.	human	unknown	2012	ST307	1	1	1	1
573_1383	Klebsiella pneumoniae	unknown	unknown	CCFP01000000	PATRIC	unknown	unknown	unknown	ST307	1	1	1	1
573_1390	Klebsiella pneumoniae	unknown	unknown	CCFW01000000	PATRIC	unknown	unknown	unknown	ST307	1	1	1	1
573_1410	Klebsiella pneumoniae	unknown	unknown	CCGO01000000	PATRIC	unknown	unknown	unknown	ST307	1	1	1	1
573_1466	Klebsiella pneumoniae	unknown	unknown	CCIP01000000	PATRIC	unknown	unknown	unknown	ST307	1	1	1	1
1328375_3	Klebsiella pneumoniae	MGH 43	USA	JCNT00000000	PATRIC	human	infection	2012	ST307	1	Stops	1	1
16703_5_51	Klebsiella pneumoniae	INF118	Australia	ERR1008677	wyres et al. 2016	human	infection	2013	ST308-3LV	1	1	1	1
16703_5_53	Klebsiella pneumoniae	INF120	Australia	ERR1008679	wyres et al. 2016	human	infection	2013	ST309	1	1	1	1
ERR257604	Klebsiella pneumoniae	unknown	UK	ERR257604	Ellington et al.	human	unknown	2010	ST309	1	1	1	1
ERR276989	Klebsiella pneumoniae	unknown	UK	ERR276989	Stoesser et al. 2013	unknown	unknown	unknown	ST309	1	1	1	1
573_1736	Klebsiella pneumoniae	MGH83	unknown	LGJJ01000000	PATRIC	human	unknown	unknown	ST309	1	1	1	1
5235_8_4	Klebsiella pneumoniae	08-0345m	Vietnam	ERS011786	Holt et al 2015	Human	Human_invasive	2008	ST309	1	1	1	1
5197_2_7	Klebsiella pneumoniae	QMP B2-211	USA	ERS011825	Holt et al 2015	Bovine	Bovine_infection	2006	ST309	1	1	1	1
16852_1_69	Klebsiella pneumoniae	KSB2_3C	Australia	ERR1023694	wyres et al. 2016	human	carriage	2014	ST310	1	1	1	1
5150_3_10	Klebsiella pneumoniae	AJ196	Australia	ERS005774	Holt et al 2015	Human	Human_infection	2002	ST310	1	1	1	1
5235_6_9	Klebsiella pneumoniae	558m	Vietnam	ERS012030	Holt et al 2015	Human	Human_invasive	2009	ST319-1LV	1	1	1	1
1236531_3	Klebsiella pneumoniae	JCM 1662	unknown	BAKZ00000000	PATRIC	unknown	unknown	unknown	ST3-1LV	1	1	1	1
16703_5_46	Klebsiella pneumoniae	INF113	Australia	ERR1008672	wyres et al. 2016	human	infection	2013	ST321	1	1	1	1
NCTC11698	Klebsiella pneumoniae	NCTC11698	unknown	ERR980612		unknown	unknown	unknown	ST321	1	1	1	1
573_1490	Klebsiella pneumoniae	unknown	unknown	CCHB01000000	PATRIC	unknown	unknown	unknown	ST321	1	1	1	1
ERR276922	Klebsiella pneumoniae	unknown	UK	ERR276922	Stoesser et al. 2013	unknown	unknown	unknown	ST322	1	1	1	1
NCTC9137	Klebsiella pneumoniae	NCTC9137	Denmark	ERR1025273		human	urine	1952	ST322	1	1	1	1
NCTC11678	Klebsiella pneumoniae	NCTC11678	unknown	ERR902052		unknown	unknown	unknown	ST322	1	1	1	1
573_1670	Klebsiella pneumoniae	UCI76	unknown	LFBI01000000	PATRIC	human		unknown	ST322	1	1	1	1
573_1450	Klebsiella pneumoniae	unknown	unknown	CCIB01000000	PATRIC	unknown	unknown	unknown	ST322-1LV	1	1	1	1
16703_5_26	Klebsiella pneumoniae	INF093	Australia	ERR1008652	wyres et al. 2016	human	infection	2013	ST323	1	1	1	1
16703_5_27	Klebsiella pneumoniae	INF094	Australia	ERR1008653	wyres et al. 2016	human	infection	2013	ST323	1	1	1	1
16703_5_3	Klebsiella pneumoniae	INF070	Australia	ERR1008629	wyres et al. 2016	human	infection	2013	ST323	1	1	1	1
16703_5_44	Klebsiella pneumoniae	INF111	Australia	ERR1008670	wyres et al. 2016	human	infection	2013	ST323	1	1	1	1
16703_5_48	Klebsiella pneumoniae	INF115	Australia	ERR1008674	wyres et al. 2016	human	infection	2013	ST323	1	1	1	1
16703_5_6	Klebsiella pneumoniae	INF073	Australia	ERR1008632	wyres et al. 2016	human	infection	2013	ST323	1	1	1	1
16703_5_66	Klebsiella pneumoniae	INF133	Australia	ERR1008692	wyres et al. 2016	human	infection	2013	ST323	1	1	1	1
16703_5_80	Klebsiella pneumoniae	INF148	Australia	ERR1008705	wyres et al. 2016	human	infection	2013	ST323	1	1	1	1
16703_7_13	Klebsiella pneumoniae	INF260	Australia	ERR1008723	wyres et al. 2016	human	infection	2013	ST323	1	1	1	1
16703_7_43	Klebsiella pneumoniae	INF295	Australia	ERR1008752	wyres et al. 2016	human	infection	2014	ST323	1	1	1	1
16703_7_49	Klebsiella pneumoniae	INF302	Australia	ERR1008758	wyres et al. 2016	human	unknown	2014	ST323	1	1	1	1
16703_7_70	Klebsiella pneumoniae	INF327	Australia	ERR1008779	wyres et al. 2016	human	infection	2014	ST323	1	1	1	1
16703_7_72	Klebsiella pneumoniae	INF329	Australia	ERR1008781	wyres et al. 2016	human	infection	2014	ST323	1	1	1	1
16780_6_12	Klebsiella pneumoniae	INF360	Australia	ERR1015292	wyres et al. 2016	human	infection	2014	ST323	1	1	1	1
16852_1_1	Klebsiella pneumoniae	KSB1_4E	Australia	ERR1023628	wyres et al. 2016	human	carriage	2013	ST323	1	1	1	1
16852_1_4	Klebsiella pneumoniae	KSB1_7E	Australia	ERR1023631	wyres et al. 2016	human	carriage	2013	ST323	1	1	1	1
16852_1_48	Klebsiella pneumoniae	KSB1_10J	Australia	ERR1023674	wyres et al. 2016	human	carriage	2014	ST323	1	1	1	1
16852_1_53	Klebsiella pneumoniae	KSB2_5A	Australia	ERR1023679	wyres et al. 2016	human	unknown	2014	ST323	1	Stops	1	1
16852_1_59	Klebsiella pneumoniae	KSB2_1B	Australia	ERR1023685	wyres et al. 2016	human	carriage	2014	ST323	1	1	1	1
16852_1_60	Klebsiella pneumoniae	KSB2_2B	Australia	ERR1023686	wyres et al. 2016	human	unknown	2014	ST323	1	Stops	1	1
16852_1_65	Klebsiella pneumoniae	KSB2_8B	Australia	ERR1023691	wyres et al. 2016	human	unknown	2014	ST323	1	Stops	1	1
16852_1_66	Klebsiella pneumoniae	KSB2_10B	Australia	ERR1023692	wyres et al. 2016	human	carriage	2014	ST323	1	1	1	1
16870_7_25	Klebsiella pneumoniae	INF003	Australia	ERR1023739	wyres et al. 2016	human	infection	2013	ST323	1	1	1	1
16870_7_39	Klebsiella pneumoniae	INF018	Australia	ERR1023751	wyres et al. 2016	human	infection	2013	ST323	1	1	1	1
16870_7_71	Klebsiella pneumoniae	INF050	Australia	ERR1023783	wyres et al. 2016	human	infection	2013	ST323	1	1	1	1
16870_8_55	Klebsiella pneumoniae	INF213	Australia	ERR1023850	wyres et al. 2016	human	infection	2013	ST323	1	1	1	1
AUSMDU00003475_S7_	Klebsiella pneumoniae	KSB2_8B	Australia	SRR5082466	wyres et al. 2016	human	carriage	2014	ST323	1	Stops	1	1
AUSMDU00003477_S9_	Klebsiella pneumoniae	KSB2_2B	Australia	SRR5082467	wyres et al. 2016	human	carriage	2014	ST323	1	Stops	1	1
AUSMDU00003478_S10_	Klebsiella pneumoniae	KSB2_5A	Australia	SRR5082474	wyres et al. 2016	human	carriage	2014	ST323	1	Stops	1	1
AUSMDU00003479_S11_	Klebsiella pneumoniae	KSB2_9A	Australia	SRR5082480	wyres et al. 2016	human	carriage	2014	ST323	1	Stops	1	1
AUSMDU00003485_S9_	Klebsiella pneumoniae	INF302	Australia	SRR5082444	wyres et al. 2016	human	infection	2014	ST323	1	1	1	1
AUSMDU00003501_S12_	Klebsiella pneumoniae	INF277	Australia	SRR5082454	wyres et al. 2016	human	infection	2014	ST323	1	Stops	1	1
AUSMDU00003508_S65_	Klebsiella pneumoniae	INF333	Australia	SRR5082463	wyres et al. 2016	human	infection	2014	ST323	1	1	1	1
573_1368	Klebsiella pneumoniae	CCBH13327	Brazil	JSER01000000	PATRIC	unknown	unknown	2013	ST323	1	Stops	1	1
573_1408	Klebsiella pneumoniae	unknown	unknown	CCGN01000000	PATRIC	unknown	unknown	unknown	ST323	1	1	1	1
573_1417	Klebsiella pneumoniae	unknown	unknown	CCGU01000000	PATRIC	unknown	unknown	unknown	ST323	1	1	1	1
573_1695	Klebsiella pneumoniae	436_KPNE	USA	JVHD01000000	PATRIC	human	unknown	unknown	ST323	1	1	1	1
573_1682	Klebsiella pneumoniae	1183_KPNE	USA	JVZX01000000	PATRIC	human	unknown	unknown	ST327	1	1	1	1
5193_5_11	Klebsiella pneumoniae	EW-33-R-MAC-2	Vietnam	ERS011852	Holt et al 2015	Human	Human_carriage	2006	ST327-1LV	1	1	1	1
SRR1561348	Klebsiella quasipneumoniae subsp. similipneumoniae	US-PA-2001	USA	SRR1561348	Bowers et al.	human	unknown	2001	ST334	1	1	1	1
5193_3_1	Klebsiella quasipneumoniae subsp. similipneumoniae	K268An	Vietnam	ERS011830	Holt et al 2015	Human	NA	2005	ST334	1	1	1	1
14936_3_1	Klebsiella quasipneumoniae subsp. similipneumoniae	HE025	pakistan	ERR775602	ejaz et al 2017 EID PMID 29048298	human	Urine	2010-2012	ST334	1	1	1	1
14936_3_5	Klebsiella quasipneumoniae subsp. similipneumoniae	HE029	pakistan	ERR775606	ejaz et al 2017 EID PMID 29048298	human	Blood	2010-2012	ST334	1	1	1	1
14936_3_7	Klebsiella quasipneumoniae subsp. similipneumoniae	HE031	pakistan	ERR775608	ejaz et al 2017 EID PMID 29048298	human	Urine	2010-2012	ST334	1	1	1	1
14936_3_10	Klebsiella quasipneumoniae subsp. similipneumoniae	HE034	pakistan	ERR775611	ejaz et al 2017 EID PMID 29048298	human	CSF	2010-2012	ST334	1	1	1	1
14936_2_29	Klebsiella quasipneumoniae subsp. similipneumoniae	HE148	pakistan	ERR775535	ejaz et al 2017 EID PMID 29048298	human	ETT	2010-2012	ST334	1	1	1	1
14936_2_32	Klebsiella quasipneumoniae subsp. similipneumoniae	HE151	pakistan	ERR775538	ejaz et al 2017 EID PMID 29048298	human	Urine	2010-2012	ST334	1	1	1	1
14936_2_34	Klebsiella quasipneumoniae subsp. similipneumoniae	HE153	pakistan	ERR775540	ejaz et al 2017 EID PMID 29048298	human	Plueral fluid	2010-2012	ST334	1	1	1	0
14936_2_37	Klebsiella quasipneumoniae subsp. similipneumoniae	HE156	pakistan	ERR775543	ejaz et al 2017 EID PMID 29048298	human	Blood	2010-2012	ST334	1	1	1	1
14936_2_41	Klebsiella quasipneumoniae subsp. similipneumoniae	HE160	pakistan	ERR775547	ejaz et al 2017 EID PMID 29048298	human	Blood	2010-2012	ST334	1	1	1	1
14936_2_43	Klebsiella quasipneumoniae subsp. similipneumoniae	HE162	pakistan	ERR775549	ejaz et al 2017 EID PMID 29048298	human	Urine	2010-2012	ST334	1	1	1	1
14936_2_44	Klebsiella quasipneumoniae subsp. similipneumoniae	HE163	pakistan	ERR775550	ejaz et al 2017 EID PMID 29048298	human	Blood	2010-2012	ST334	1	1	1	1
14936_2_45	Klebsiella quasipneumoniae subsp. similipneumoniae	HE164	pakistan	ERR775551	ejaz et al 2017 EID PMID 29048298	human	Blood	2010-2012	ST334	1	1	1	1
14936_2_46	Klebsiella quasipneumoniae subsp. similipneumoniae	HE165	pakistan	ERR775552	ejaz et al 2017 EID PMID 29048298	human	Blood	2010-2012	ST334	1	1	1	1
14936_2_48	Klebsiella quasipneumoniae subsp. similipneumoniae	HE167	pakistan	ERR775554	ejaz et al 2017 EID PMID 29048298	human	Blood	2010-2012	ST334	1	1	1	1
14936_2_49	Klebsiella quasipneumoniae subsp. similipneumoniae	HE168	pakistan	ERR775555	ejaz et al 2017 EID PMID 29048298	human	Blood	2010-2012	ST334	1	1	1	1
14936_2_51	Klebsiella quasipneumoniae subsp. similipneumoniae	HE170	pakistan	ERR775557	ejaz et al 2017 EID PMID 29048298	human	Blood	2010-2012	ST334	1	1	1	1
14936_2_52	Klebsiella quasipneumoniae subsp. similipneumoniae	HE171	pakistan	ERR775558	ejaz et al 2017 EID PMID 29048298	human	Blood	2010-2012	ST334	1	1	1	1
14936_2_53	Klebsiella quasipneumoniae subsp. similipneumoniae	HE172	pakistan	ERR775559	ejaz et al 2017 EID PMID 29048298	human	Blood	2010-2012	ST334	1	1	1	1
14936_2_54	Klebsiella quasipneumoniae subsp. similipneumoniae	HE173	pakistan	ERR775560	ejaz et al 2017 EID PMID 29048298	human	Blood	2010-2012	ST334	1	1	1	0
14936_2_55	Klebsiella quasipneumoniae subsp. similipneumoniae	HE174	pakistan	ERR775561	ejaz et al 2017 EID PMID 29048298	human	Blood	2010-2012	ST334	1	1	1	1
14936_2_56	Klebsiella quasipneumoniae subsp. similipneumoniae	HE175	pakistan	ERR775562	ejaz et al 2017 EID PMID 29048298	human	Blood	2010-2012	ST334	1	1	1	1
14936_2_57	Klebsiella quasipneumoniae subsp. similipneumoniae	HE176	pakistan	ERR775563	ejaz et al 2017 EID PMID 29048298	human	Blood	2010-2012	ST334	1	1	1	1
14936_2_58	Klebsiella quasipneumoniae subsp. similipneumoniae	HE177	pakistan	ERR775564	ejaz et al 2017 EID PMID 29048298	human	Blood	2010-2012	ST334	1	1	1	1
14936_2_61	Klebsiella quasipneumoniae subsp. similipneumoniae	HE180	pakistan	ERR775567	ejaz et al 2017 EID PMID 29048298	human	Blood	2010-2012	ST334	1	1	1	1
14936_2_63	Klebsiella quasipneumoniae subsp. similipneumoniae	HE182	pakistan	ERR775569	ejaz et al 2017 EID PMID 29048298	human	Blood	2010-2012	ST334	1	1	1	1
14936_2_65	Klebsiella quasipneumoniae subsp. similipneumoniae	HE184	pakistan	ERR775571	ejaz et al 2017 EID PMID 29048298	human	Blood	2010-2012	ST334	1	1	1	1
14936_2_67	Klebsiella quasipneumoniae subsp. similipneumoniae	HE186	pakistan	ERR775573	ejaz et al 2017 EID PMID 29048298	human	Blood	2010-2012	ST334	1	1	1	1
14936_2_68	Klebsiella quasipneumoniae subsp. similipneumoniae	HE187	pakistan	ERR775574	ejaz et al 2017 EID PMID 29048298	human	Blood	2010-2012	ST334	1	1	1	1
14936_2_69	Klebsiella quasipneumoniae subsp. similipneumoniae	HE188	pakistan	ERR775575	ejaz et al 2017 EID PMID 29048298	human	Blood	2010-2012	ST334	1	1	1	1
14936_2_70	Klebsiella quasipneumoniae subsp. similipneumoniae	HE189	pakistan	ERR775576	ejaz et al 2017 EID PMID 29048298	human	Blood	2010-2012	ST334	1	1	1	1
14936_2_71	Klebsiella quasipneumoniae subsp. similipneumoniae	HE190	pakistan	ERR775577	ejaz et al 2017 EID PMID 29048298	human	Blood	2010-2012	ST334	1	1	1	1
14936_2_72	Klebsiella quasipneumoniae subsp. similipneumoniae	HE191	pakistan	ERR775578	ejaz et al 2017 EID PMID 29048298	human	Blood	2010-2012	ST334	1	1	1	1
14936_2_74	Klebsiella quasipneumoniae subsp. similipneumoniae	HE193	pakistan	ERR775580	ejaz et al 2017 EID PMID 29048298	human	Blood	2010-2012	ST334	1	1	1	1
14936_2_75	Klebsiella quasipneumoniae subsp. similipneumoniae	HE194	pakistan	ERR775581	ejaz et al 2017 EID PMID 29048298	human	Blood	2010-2012	ST334	1	1	1	1
14936_2_77	Klebsiella quasipneumoniae subsp. similipneumoniae	HE196	pakistan	ERR775583	ejaz et al 2017 EID PMID 29048298	human	Blood	2010-2012	ST334	1	1	1	1
14936_2_79	Klebsiella quasipneumoniae subsp. similipneumoniae	HE198	pakistan	ERR775585	ejaz et al 2017 EID PMID 29048298	human	Blood	2010-2012	ST334	1	1	1	1
14936_2_82	Klebsiella quasipneumoniae subsp. similipneumoniae	HE201	pakistan	ERR775588	ejaz et al 2017 EID PMID 29048298	human	Blood	2010-2012	ST334	1	1	1	1
14936_2_83	Klebsiella quasipneumoniae subsp. similipneumoniae	HE202	pakistan	ERR775589	ejaz et al 2017 EID PMID 29048298	human	Blood	2010-2012	ST334	1	1	1	1
14936_2_86	Klebsiella quasipneumoniae subsp. similipneumoniae	HE205	pakistan	ERR775592	ejaz et al 2017 EID PMID 29048298	human	Blood	2010-2012	ST334	1	1	1	1
14936_2_87	Klebsiella quasipneumoniae subsp. similipneumoniae	HE206	pakistan	ERR775593	ejaz et al 2017 EID PMID 29048298	human	CSF	2010-2012	ST334	1	1	1	1
14936_2_90	Klebsiella quasipneumoniae subsp. similipneumoniae	HE209	pakistan	ERR775596	ejaz et al 2017 EID PMID 29048298	human	Blood	2010-2012	ST334	1	1	1	1
14936_2_91	Klebsiella quasipneumoniae subsp. similipneumoniae	HE210	pakistan	ERR775597	ejaz et al 2017 EID PMID 29048298	human	CSF	2010-2012	ST334	1	1	1	1
14936_2_92	Klebsiella quasipneumoniae subsp. similipneumoniae	HE211	pakistan	ERR775598	ejaz et al 2017 EID PMID 29048298	human	Blood	2010-2012	ST334	1	1	1	1
14936_2_93	Klebsiella quasipneumoniae subsp. similipneumoniae	HE212	pakistan	ERR775599	ejaz et al 2017 EID PMID 29048298	human	Blood	2010-2012	ST334	1	1	1	1
15277_3_60	Klebsiella quasipneumoniae subsp. similipneumoniae	HE010		ERR846972	unknown		Blood		ST334	1	1	1	1
14893_8_91	Klebsiella quasipneumoniae subsp. similipneumoniae	HE023	pakistan	ERR775505	ejaz et al 2017 EID PMID 29048298	human	Blood	2010-2012	ST334-1LV	1	1	1	0
14936_2_47	Klebsiella quasipneumoniae subsp. similipneumoniae	HE166	pakistan	ERR775553	ejaz et al 2017 EID PMID 29048298	human	Blood	2010-2012	ST334-1LV	1	1	1	1
14936_2_50	Klebsiella quasipneumoniae subsp. similipneumoniae	HE169	pakistan	ERR775556	ejaz et al 2017 EID PMID 29048298	human	Blood	2010-2012	ST334-1LV	1	1	1	0
14936_2_60	Klebsiella quasipneumoniae subsp. similipneumoniae	HE179	pakistan	ERR775566	ejaz et al 2017 EID PMID 29048298	human	Blood	2010-2012	ST334-1LV	1	1	1	0
14936_2_64	Klebsiella quasipneumoniae subsp. similipneumoniae	HE183	pakistan	ERR775570	ejaz et al 2017 EID PMID 29048298	human	Blood	2010-2012	ST334-1LV	1	1	1	1
14936_2_76	Klebsiella quasipneumoniae subsp. similipneumoniae	HE195	pakistan	ERR775582	ejaz et al 2017 EID PMID 29048298	human	Blood	2010-2012	ST334-1LV	1	1	1	0
14936_2_78	Klebsiella quasipneumoniae subsp. similipneumoniae	HE197	pakistan	ERR775584	ejaz et al 2017 EID PMID 29048298	human	Blood	2010-2012	ST334-1LV	1	1	1	0
14936_2_81	Klebsiella quasipneumoniae subsp. similipneumoniae	HE200	pakistan	ERR775587	ejaz et al 2017 EID PMID 29048298	human	Blood	2010-2012	ST334-1LV	1	1	1	0
14936_2_62	Klebsiella quasipneumoniae subsp. similipneumoniae	HE181		ERR775568	unknown		Blood		ST334-1LV	1	1	1	1
16870_8_66	Klebsiella pneumoniae	INF224	Australia	ERR1023861	wyres et al. 2016	human	infection	2013	ST336	1	1	1	1
SRR1508859	Klebsiella pneumoniae	H1361	Nepal	SRR1508859	Stoesser et al. 2014	human	infection	2012	ST336	1	1	1	1
SRR1508860	Klebsiella pneumoniae	H1360	Nepal	SRR1508860	Stoesser et al. 2014	human	infection	2012	ST336	1	1	1	1
14893_8_89	Klebsiella pneumoniae	HE021	pakistan	ERR775503	ejaz et al 2017 EID PMID 29048298	human	CSF	2010-2012	ST336	1	1	1	1
14893_8_90	Klebsiella pneumoniae	HE022	pakistan	ERR775504	ejaz et al 2017 EID PMID 29048298	human	CSF	2010-2012	ST336	1	1	1	1
14893_8_92	Klebsiella pneumoniae	HE024	pakistan	ERR775506	ejaz et al 2017 EID PMID 29048298	human	Wound Swab	2010-2012	ST336	1	1	1	1
14936_3_2	Klebsiella pneumoniae	HE026	pakistan	ERR775603	ejaz et al 2017 EID PMID 29048298	human	ETT	2010-2012	ST336	1	1	1	1
14936_3_4	Klebsiella pneumoniae	HE028	pakistan	ERR775605	ejaz et al 2017 EID PMID 29048298	human	ETT	2010-2012	ST336	1	1	1	1
14936_3_6	Klebsiella pneumoniae	HE030	pakistan	ERR775607	ejaz et al 2017 EID PMID 29048298	human	Blood	2010-2012	ST336	1	1	1	1
14936_3_26	Klebsiella pneumoniae	HE050	pakistan	ERR775627	ejaz et al 2017 EID PMID 29048298	human	Blood	2010-2012	ST336	1	1	1	1
14936_3_27	Klebsiella pneumoniae	HE051	pakistan	ERR775628	ejaz et al 2017 EID PMID 29048298	human	Blood	2010-2012	ST336	1	1	1	1
14936_3_28	Klebsiella pneumoniae	HE052	pakistan	ERR775629	ejaz et al 2017 EID PMID 29048298	human	PD catheter	2010-2012	ST336	1	1	1	1
14936_3_33	Klebsiella pneumoniae	HE057	pakistan	ERR775634	ejaz et al 2017 EID PMID 29048298	human	Blood	2010-2012	ST336	1	1	1	1
14936_3_59	Klebsiella pneumoniae	HE083	pakistan	ERR775660	ejaz et al 2017 EID PMID 29048298	human	Urine	2010-2012	ST336	1	1	1	1
SRR1508857	Klebsiella pneumoniae	H1267	Nepal	SRR1508857	Stoesser et al. 2014	human	infection	2011	ST336-1LV	1	1	1	1
SRR1508872	Klebsiella pneumoniae	H1263	Nepal	SRR1508872	Stoesser et al. 2014	human	infection	2011	ST336-1LV	1	1	1	1
SRR1508873	Klebsiella pneumoniae	H1271	Nepal	SRR1508873	Stoesser et al. 2014	human	infection	2011	ST336-1LV	1	1	1	1
SRR1508874	Klebsiella pneumoniae	H1277	Nepal	SRR1508874	Stoesser et al. 2014	human	infection	2011	ST336-1LV	1	1	1	1
SRR1508876	Klebsiella pneumoniae	H1265	Nepal	SRR1508876	Stoesser et al. 2014	human	infection	2011	ST336-1LV	1	1	1	1
16703_7_79	Klebsiella pneumoniae	INF338	Australia	ERR1008788	wyres et al. 2016	human	infection	2014	ST34	1	1	1	1
16780_6_1	Klebsiella pneumoniae	INF348	Australia	ERR1015281	wyres et al. 2016	human	infection	2014	ST34	1	1	1	1
SRR1508864	Klebsiella pneumoniae	H1183	Nepal	SRR1508864	Stoesser et al. 2014	human	infection	2011	ST34	1	1	1	1
ERR314560	Klebsiella pneumoniae	unknown	UK	ERR314560	Ellington et al.	human	unknown	2006	ST34	1	1	1	1
NCTC11687	Klebsiella pneumoniae	NCTC11687	unknown	ERR902054		unknown	unknown	unknown	ST34	1	1	1	1
ERR720263	Klebsiella pneumoniae	TG21980	USA	ERR720263	Struve et al.	human	infection	2010	ST34	1	1	1	1
SRR2098783	Klebsiella pneumoniae	Kpn0003	USA	SRR2098783	Davis et al.	chicken	NA	2012	ST34	1	1	1	1
1328324_3	Klebsiella pneumoniae	KPNIH27	USA	CP007731.1,CP007734.1,CP007735.1,CP007736.1,CP007732.1,CP007733.1	PATRIC	unknown	unknown	unknown	ST34	1	1	1	1
1328426_3	Klebsiella pneumoniae	BIDMC 40	USA	AYHS00000000	PATRIC	human	infection	2012	ST34	1	1	1	1
1438807_3	Klebsiella pneumoniae	UCI 62	USA	JMZR00000000	PATRIC	human	infection	unknown	ST34	1	1	1	1
5193_3_4	Klebsiella pneumoniae	K280N	Vietnam	ERS011833	Holt et al 2015	Human	Human_carriage	2005	ST34	1	1	1	1
5151_5_7	Klebsiella pneumoniae	QMP M1-728	USA	ERS011944	Holt et al 2015	Bovine	Bovine_infection	2006	ST34	1	1	1	1
16703_5_75	Klebsiella pneumoniae	INF142	Australia	ERR1008700	wyres et al. 2016	human	infection	2013	ST340	1	1	1	1
16703_7_25	Klebsiella pneumoniae	INF274	Australia	ERR1008735	wyres et al. 2016	human	infection	2014	ST340	1	1	1	1
16703_7_27	Klebsiella pneumoniae	INF278	Australia	ERR1008737	wyres et al. 2016	human	infection	2014	ST340	1	Stops	1	1
16870_8_3	Klebsiella pneumoniae	INF157	Australia	ERR1023800	wyres et al. 2016	human	infection	2013	ST340	1	1	1	1
16870_8_4	Klebsiella pneumoniae	INF158	Australia	ERR1023801	wyres et al. 2016	human	unknown	2013	ST340	1	1	1	1
AUSMDU00003482_S14_	Klebsiella pneumoniae	INF157	Australia	SRR5082482	wyres et al. 2016	human	unknown	2013	ST340	1	1	1	1
AUSMDU00003483_S15_	Klebsiella pneumoniae	INF158	Australia	SRR5082491	wyres et al. 2016	human	infection	2013	ST340	1	1	1	1
SRR1561206	Klebsiella pneumoniae	Brazil-2010a	Brazil	SRR1561206	Bowers et al.	human	unknown	2010	ST340	1	0	1	1
SRR1561207	Klebsiella pneumoniae	Brazil-2010b	Brazil	SRR1561207	Bowers et al.	human	unknown	2010	ST340	1	1	0	1
SRR1561237	Klebsiella pneumoniae	Israel-2007c	Israel	SRR1561237	Bowers et al.	human	unknown	2007	ST340	1	1	1	1
ERR349768	Klebsiella pneumoniae	136	Nepal	ERR349768	The et al.	human	infection	2012	ST340	1	1	1	1
ERR349805	Klebsiella pneumoniae	320	Nepal	ERR349805	The et al.	human	infection	2012	ST340	1	1	1	1
ERR349834	Klebsiella pneumoniae	524	Nepal	ERR349834	The et al.	human	unknown	2012	ST340	1	1	1	1
SRR1508882	Klebsiella pneumoniae	C5250	Nepal	SRR1508882	Stoesser et al. 2014	human	infection	2008	ST340	1	1	1	1
SRR1508883	Klebsiella pneumoniae	C5243	Nepal	SRR1508883	Stoesser et al. 2014	human	infection	2008	ST340	1	1	1	1
SRR1561287	Klebsiella pneumoniae	Thailand-2008d	Thailand	SRR1561287	Bowers et al.	human	unknown	2008	ST340	1	1	1	1
SRR1561289	Klebsiella pneumoniae	Thailand-2008f	Thailand	SRR1561289	Bowers et al.	human	unknown	2008	ST340	1	1	1	1
SRR1561290	Klebsiella pneumoniae	Thailand-2008g	Thailand	SRR1561290	Bowers et al.	human	unknown	2008	ST340	1	1	1	1
SRR1561291	Klebsiella pneumoniae	Thailand-2008h	Thailand	SRR1561291	Bowers et al.	human	unknown	2008	ST340	1	1	1	1
SRR1561292	Klebsiella pneumoniae	Thailand-2008i	Thailand	SRR1561292	Bowers et al.	human	unknown	2008	ST340	1	1	1	1
SRR1561295	Klebsiella pneumoniae	US-CA-2007a	USA	SRR1561295	Bowers et al.	human	unknown	2007	ST340	1	1	1	1
SRR1561275	Klebsiella pneumoniae	Philippines-2009	Philippines	SRR1561275	Bowers et al.	unknown	unknown	2009	ST340-1LV	1	1	1	1
ERR720244	Klebsiella pneumoniae	TG04601	USA	ERR720244	Struve et al.	human	infection	2005	ST340-1LV	1	1	1	1
16852_1_40	Klebsiella pneumoniae	KSB1_9I	Australia	ERR1023666	wyres et al. 2016	human	carriage	2014	ST34-1LV	1	1	1	1
16870_8_6	Klebsiella pneumoniae	INF160	Australia	ERR1023803	wyres et al. 2016	human	infection	2013	ST343-1LV	1	1	1	1
16852_1_33	Klebsiella pneumoniae	KSB1_10H	Australia	ERR1023659	wyres et al. 2016	human	carriage	2014	ST345	1	1	1	1
16870_7_26	Klebsiella pneumoniae	INF004	Australia	ERR1023740	wyres et al. 2016	human	infection	2013	ST345	1	1	1	1
16703_7_84	Klebsiella variicola	INF345	Australia	ERR1008792	wyres et al. 2016	human	infection	2014	ST347	1	1	1	1
16780_6_5	Klebsiella variicola	INF352	Australia	ERR1015285	wyres et al. 2016	human	infection	2014	ST347	1	1	1	1
16870_8_24	Klebsiella variicola	INF181	Australia	ERR1023819	wyres et al. 2016	human	infection	2013	ST347	1	Stops	1	1
16870_8_79	Klebsiella variicola	INF238	Australia	ERR1035984	wyres et al. 2016	human	infection	2013	ST347	1	1	1	1
ERR276928	Klebsiella variicola	unknown	UK	ERR276928	Stoesser et al. 2013	unknown	unknown	unknown	ST347-2LV	1	1	1	1
573_1492	Klebsiella variicola	CICC10011	unknown	LBCM01000000	PATRIC	unknown	unknown	unknown	ST347-2LV	1	1	1	1
1438799_3	Klebsiella variicola	MGH 76	USA	JMZK00000000	PATRIC	human	unknown	2013	ST347-3LV	1	1	1	1
ERR276925	Klebsiella pneumoniae	unknown	UK	ERR276925	Stoesser et al. 2013	unknown	unknown	unknown	ST348	1	1	1	1
16703_5_77	Klebsiella pneumoniae	INF145	Australia	ERR1008702	wyres et al. 2016	human	infection	2013	ST35	1	1	1	1
16780_6_15	Klebsiella pneumoniae	KSB1_1A	Australia	ERR1015295	wyres et al. 2016	human	carriage	2013	ST35	1	1	1	1
16852_1_23	Klebsiella pneumoniae	KSB1_8G	Australia	ERR1023650	wyres et al. 2016	human	carriage	2013	ST35	1	1	1	1
16852_1_81	Klebsiella pneumoniae	KSB2_7D	Australia	ERR1023705	wyres et al. 2016	human	carriage	2014	ST35	1	1	1	1
16870_7_28	Klebsiella pneumoniae	INF006	Australia	ERR1023742	wyres et al. 2016	human	infection	2013	ST35	1	1	1	1
16870_7_38	Klebsiella pneumoniae	INF017	Australia	ERR1023750	wyres et al. 2016	human	infection	2013	ST35	1	1	1	1
16870_8_12	Klebsiella pneumoniae	INF168	Australia	ERR1023807	wyres et al. 2016	human	infection	2013	ST35	1	1	1	1
16870_8_72	Klebsiella pneumoniae	INF231	Australia	ERR1023866	wyres et al. 2016	human	infection	2013	ST35	1	1	1	1
16852_1_26	Klebsiella pneumoniae	KSB1_2H	Australia	ERR1023653	wyres et al. 2016	human	carriage	2014	ST35	1	1	1	1
16852_1_78	Klebsiella pneumoniae	KSB2_4D	Australia	ERR1023703	wyres et al. 2016	human	carriage	2014	ST35	1	1	1	1
ERR560525	Klebsiella pneumoniae	SB4763	France	ERR560525	Bialek-Davenet et al.	human	infection	2012	ST35	1	1	1	1
ERR349807	Klebsiella pneumoniae	329	Nepal	ERR349807	The et al.	human	infection	2012	ST35	1	1	1	1
ERR257638	Klebsiella pneumoniae	unknown	UK	ERR257638	Ellington et al.	human	unknown	2006	ST35	1	1	1	1
ERR257646	Klebsiella pneumoniae	unknown	UK	ERR257646	Ellington et al.	human	unknown	2006	ST35	1	1	1	1
ERR257656	Klebsiella pneumoniae	unknown	UK	ERR257656	Ellington et al.	human	unknown	2006	ST35	1	1	1	1
ERR276949	Klebsiella pneumoniae	unknown	UK	ERR276949	Stoesser et al. 2013	unknown	unknown	unknown	ST35	1	1	1	1
ERR276979	Klebsiella pneumoniae	unknown	UK	ERR276979	Stoesser et al. 2013	unknown	unknown	unknown	ST35	1	1	1	1
ERR314435	Klebsiella pneumoniae	unknown	UK	ERR314435	Ellington et al.	human	unknown	2012	ST35	1	1	1	1
ERR204293	Klebsiella pneumoniae	M295	unknown	ERR204293	Wand et al.	unknown	unknown	1940	ST35	1	1	1	1
NCTC11675	Klebsiella pneumoniae	NCTC11675	unknown	ERR968272		unknown	unknown	unknown	ST35	1	1	1	1
NCTC11688	Klebsiella pneumoniae	NCTC11688	unknown	ERR902055		unknown	unknown	unknown	ST35	1	1	1	1
1294269_3	Klebsiella pneumoniae	HSL4	unknown	APFG00000000	PATRIC	unknown	NA	unknown	ST35	1	1	Stops	1
573_1398	Klebsiella pneumoniae	unknown	unknown	CCGD01000000	PATRIC	unknown	unknown	unknown	ST35	1	1	1	1
573_1399	Klebsiella pneumoniae	unknown	unknown	CCGE01000000	PATRIC	unknown	unknown	unknown	ST35	1	1	1	1
573_1446	Klebsiella pneumoniae	unknown	unknown	CCHZ01000000	PATRIC	unknown	unknown	unknown	ST35	1	1	1	1
573_1459	Klebsiella pneumoniae	unknown	unknown	CCJC01000000	PATRIC	unknown	unknown	unknown	ST35	1	1	1	1
ERR720245	Klebsiella pneumoniae	TG04605	USA	ERR720245	Struve et al.	human	infection	2005	ST35	1	1	1	1
1438787_3	Klebsiella pneumoniae	MGH 64	USA	JMYZ00000000	PATRIC	human	infection	2013	ST35	1	1	1	1
5197_7_1	Klebsiella pneumoniae	AF 3927	Laos	ERS011866	Holt et al 2015	Human	Human_invasive	2006	ST35	1	1	1	1
5151_5_1	Klebsiella pneumoniae	QMP M1-557	USA	ERS011938	Holt et al 2015	Bovine	Bovine_infection	2005	ST35	1	1	1	1
16703_5_20	Klebsiella pneumoniae	INF087	Australia	ERR1008646	wyres et al. 2016	human	infection	2013	ST35-2LV	1	1	1	1
1267512_3	Klebsiella pneumoniae	B5055	unknown	AQCG00000000	PATRIC	unknown	unknown	unknown	ST35-2LV	1	1	1	1
ERR314538	Klebsiella pneumoniae	unknown	UK	ERR314538	Ellington et al.	human	unknown	unknown	ST353	1	1	1	1
ERR314550	Klebsiella pneumoniae	unknown	UK	ERR314550	Ellington et al.	human	unknown	2012	ST353	1	1	1	1
ERR314553	Klebsiella pneumoniae	unknown	UK	ERR314553	Ellington et al.	human	unknown	unknown	ST353	1	1	1	1
ERR314554	Klebsiella pneumoniae	unknown	UK	ERR314554	Ellington et al.	human	unknown	unknown	ST353	1	1	1	1
NCTC13442	Klebsiella pneumoniae	NCTC13442	unknown	ERR718784		unknown	unknown	unknown	ST353	1	1	1	1
16852_1_42	Klebsiella variicola	KSB1_2J	Australia	ERR1023668	wyres et al. 2016	human	carriage	2014	ST355	1	1	1	1
16870_7_23	Klebsiella variicola	INF001	Australia	ERR1023737	wyres et al. 2016	human	infection	2013	ST355-3LV	1	1	1	1
16852_1_6	Klebsiella pneumoniae	KSB1_9E	Australia	ERR1023633	wyres et al. 2016	human	carriage	2013	ST359	1	1	1	1
5151_2_6	Klebsiella pneumoniae	DU8882/04	Singapore	ERS011919	Holt et al 2015	Human	Human_infection	2004	ST359	1	1	1	1
16703_5_49	Klebsiella pneumoniae	INF116	Australia	ERR1008675	wyres et al. 2016	human	infection	2013	ST36	1	1	1	1
16870_8_26	Klebsiella pneumoniae	INF183	Australia	ERR1023821	wyres et al. 2016	human	infection	2013	ST36	1	1	0	1
ERR276921	Klebsiella pneumoniae	unknown	UK	ERR276921	Stoesser et al. 2013	unknown	unknown	unknown	ST36	1	1	1	1
ERR720249	Klebsiella pneumoniae	TG12354	USA	ERR720249	Struve et al.	human	unknown	1999	ST36	1	1	1	1
1400167_3	Klebsiella pneumoniae	BIDMC 51	USA	JCMP00000000	PATRIC	human	infection	2013	ST36	1	1	1	1
573_1688	Klebsiella pneumoniae	1035_KPNE	USA	JWFI01000000	PATRIC	human	unknown	unknown	ST36	1	0	1	1
5235_7_8	Klebsiella pneumoniae	1612	Indonesia	ERS012041	Holt et al 2015	Human	Human_invasive	2005	ST36	1	1	1	1
5150_1_4	Klebsiella pneumoniae	AJ054	Australia	ERS005744	Holt et al 2015	Human	Human_infection	2001	ST36	1	1	1	1
5193_6_4	Klebsiella pneumoniae	EW-85-R-MAN	Vietnam	ERS011857	Holt et al 2015	Human	Human_carriage	2006	ST36	1	1	1	1
16703_5_56	Klebsiella variicola	INF123	Australia	ERR1008682	wyres et al. 2016	human	infection	2013	ST360	1	1	1	1
16780_6_24	Klebsiella variicola	KSB1_3B	Australia	ERR1015303	wyres et al. 2016	human	carriage	2013	ST360	1	1	1	1
16870_7_57	Klebsiella variicola	INF036	Australia	ERR1023769	wyres et al. 2016	human	infection	2013	ST360	1	1	1	1
SRR1561310	Klebsiella variicola	US-GA-2009b	USA	SRR1561310	Bowers et al.	human	unknown	2009	ST360-2LV	1	1	1	1
ERR727154	Klebsiella pneumoniae	TG28459	USA	ERR727154	Struve et al.	human	infection	2011	ST36-1LV	1	1	1	1
573_1489	Klebsiella variicola	223/14	Malaysia	JRTV01000000	PATRIC	human	infection	2014	ST363-1LV	1	1	1	1
573_1707	Klebsiella pneumoniae	845_KPNE	USA	JUQV01000000	PATRIC	human	unknown	unknown	ST36-3LV	1	1	1	1
ERR257616	Klebsiella variicola	unknown	UK	ERR257616	Ellington et al.	human	unknown	2006	ST368-1LV	1	1	1	1
16703_5_10	Klebsiella pneumoniae	INF077	Australia	ERR1008636	wyres et al. 2016	human	infection	2013	ST37	1	1	1	1
16703_7_22	Klebsiella pneumoniae	INF271	Australia	ERR1008732	wyres et al. 2016	human	infection	2013	ST37	1	1	1	1
16703_7_42	Klebsiella pneumoniae	INF294	Australia	ERR1008751	wyres et al. 2016	human	infection	2014	ST37	1	1	1	1
16703_7_71	Klebsiella pneumoniae	INF328	Australia	ERR1008780	wyres et al. 2016	human	infection	2014	ST37	1	1	1	1
16703_7_85	Klebsiella pneumoniae	INF346	Australia	ERR1008793	wyres et al. 2016	human	infection	2014	ST37	1	1	1	1
16852_1_17	Klebsiella pneumoniae	KSB1_1G	Australia	ERR1023644	wyres et al. 2016	human	carriage	2013	ST37	1	1	1	1
16852_1_21	Klebsiella pneumoniae	KSB1_6G	Australia	ERR1023648	wyres et al. 2016	human	carriage	2013	ST37	1	1	1	1
16852_1_22	Klebsiella pneumoniae	KSB1_7G	Australia	ERR1023649	wyres et al. 2016	human	carriage	2013	ST37	1	1	1	1
16852_1_45	Klebsiella pneumoniae	KSB1_7J	Australia	ERR1023671	wyres et al. 2016	human	carriage	2014	ST37	1	1	1	1
16852_1_70	Klebsiella pneumoniae	KSB2_6C	Australia	ERR1023695	wyres et al. 2016	human	carriage	2014	ST37	1	1	1	1
16870_7_63	Klebsiella pneumoniae	INF042	Australia	ERR1023775	wyres et al. 2016	human	infection	2013	ST37	1	1	1	1
16870_8_19	Klebsiella pneumoniae	INF176	Australia	ERR1023814	wyres et al. 2016	human	infection	2013	ST37	1	1	1	1
16870_7_80	Klebsiella pneumoniae	INF059	Australia	ERR1023792	wyres et al. 2016	human	infection	2013	ST37	1	1	1	1
AUSMDU00003481_S13_	Klebsiella pneumoniae	KSB2_6C	Australia	SRR5082479	wyres et al. 2016	human	unknown	2014	ST37	1	1	1	1
AUSMDU00003486_S10_	Klebsiella pneumoniae	INF346	Australia	SRR5082488	wyres et al. 2016	human	unknown	2014	ST37	1	1	1	1
573_1345	Klebsiella pneumoniae	5422	China	JGYH01000000	PATRIC	human	unknown	2012	ST37	1	1	1	1
ERR349747	Klebsiella pneumoniae	16	Nepal	ERR349747	The et al.	human	infection	2012	ST37	1	1	1	1
ERR349798	Klebsiella pneumoniae	276	Nepal	ERR349798	The et al.	human	infection	2012	ST37	1	1	1	1
1226115_3	Klebsiella pneumoniae	KpQ3	Spain	AMSU00000000	PATRIC	human	infection	unknown	ST37	1	1	1	1
1395574_3	Klebsiella pneumoniae	KpQ24	Spain	AWON00000000	PATRIC	human	infection	unknown	ST37	1	Stops	1	1
1395575_3	Klebsiella pneumoniae	KpQ15	Spain	AWOM00000000	PATRIC	human	infection	unknown	ST37	1	Stops	1	1
ERR257686	Klebsiella pneumoniae	unknown	UK	ERR257686	Ellington et al.	human	unknown	2006	ST37	1	1	1	1
KP18	Klebsiella pneumoniae	unknown	unknown	SRR5082396	Novel	NA	NA	unknown	ST37	1	1	1	1
KP25	Klebsiella pneumoniae	unknown	unknown	SRR5082384	Novel	human	unknown	unknown	ST37	1	1	1	1
573_1407	Klebsiella pneumoniae	unknown	unknown	CCGM01000000	PATRIC	unknown	unknown	unknown	ST37	1	1	1	1
573_1634	Klebsiella pneumoniae	MGH82	unknown	LEZY01000000	PATRIC	human	unknown	unknown	ST37	1	1	1	1
ERR720248	Klebsiella pneumoniae	TG12351	USA	ERR720248	Struve et al.	human	unknown	2006	ST37	1	1	1	1
SRR1561324	Klebsiella pneumoniae	US-NC-1996	USA	SRR1561324	Bowers et al.	human	unknown	1996	ST37	1	1	1	1
1328368_3	Klebsiella pneumoniae	MGH 30	USA	AYJC00000000	PATRIC	human	infection	2012	ST37	1	1	1	1
1328390_3	Klebsiella pneumoniae	UCICRE 2	USA	AYIN00000000	PATRIC	human	infection	unknown	ST37	1	1	1	1
1400166_3	Klebsiella pneumoniae	BIDMC 48	USA	JCMQ00000000	PATRIC	human	infection	2012	ST37	1	1	1	1
1438795_3	Klebsiella pneumoniae	MGH 72	USA	JMZH00000000	PATRIC	human	infection	2013	ST37	1	1	1	1
1438811_3	Klebsiella pneumoniae	UCI 68	USA	JMZU00000000	PATRIC	human	infection	unknown	ST37	1	1	1	1
14936_2_94	Klebsiella pneumoniae	HE213	pakistan	ERR775600	ejaz et al 2017 EID PMID 29048298	human	Blood	2010-2012	ST37	1	1	1	1
14936_2_95	Klebsiella pneumoniae	HE214	pakistan	ERR775601	ejaz et al 2017 EID PMID 29048298	human	Urine	2010-2012	ST37	1	1	1	1
1400164_3	Klebsiella pneumoniae	BIDMC 46b	USA	JCMS00000000	PATRIC	human	infection	2013	ST372-1LV	1	1	1	1
TTSH05_S25_	Klebsiella pneumoniae	TTSH0	Singapore	SRR5082358	Lee et al.	human	infection	unknown	ST373	1	1	1	1
ERR560518	Klebsiella pneumoniae	SB4537	France	ERR560518	Bialek-Davenet et al.	human	infection	2008	ST375	1	1	1	1
573_1480	Klebsiella pneumoniae	DSM 2026	Germany	JYBC01000000	PATRIC	unknown	unknown	2014	ST375	1	1	1	1
ERR276982	Klebsiella pneumoniae	unknown	UK	ERR276982	Stoesser et al. 2013	unknown	unknown	unknown	ST375	1	1	1	1
NCTC11228	Klebsiella pneumoniae	NCTC11228	unknown	ERR980634		unknown	unknown	unknown	ST375	1	1	1	1
1049565_4	Klebsiella pneumoniae	KCTC 2242	unknown	CP002910,CP002911	PATRIC	unknown	unknown	unknown	ST375	1	1	1	1
1226680_3	Klebsiella pneumoniae	Ecl8	unknown	CANH00000000	PATRIC	unknown	unknown	unknown	ST375	1	1	1	1
1379689_3	Klebsiella pneumoniae	T69	unknown	CBTV00000000	PATRIC	unknown	unknown	unknown	ST375	1	1	1	1
ERR720259	Klebsiella pneumoniae	TG21587	USA	ERR720259	Struve et al.	unknown	unknown	unknown	ST375	1	1	1	1
Klebsiella_pneumoniae_KCTC_2242	Klebsiella pneumoniae	KCTC 2242	South Korea	NC_017540	Holt et al 2015	Human	NA	0	ST375	1	1	1	1
SRR1561238	Klebsiella pneumoniae	Israel-2007d	Israel	SRR1561238	Bowers et al.	human	unknown	2007	ST376	1	1	1	1
5235_3_11	Klebsiella pneumoniae	QMP Z4-702	USA	ERS012008	Holt et al 2015	Bovine	Bovine_infection	2006	ST377-1LV	1	1	1	1
ERR314563	Klebsiella pneumoniae	unknown	UK	ERR314563	Ellington et al.	human	unknown	unknown	ST378	1	1	1	1
ERR314564	Klebsiella pneumoniae	unknown	UK	ERR314564	Ellington et al.	human	unknown	2007	ST378	1	1	1	1
AUSMDU00003502_S14_	Klebsiella pneumoniae	INF293	Australia	SRR5082445	wyres et al. 2016	human	infection	2014	ST378-1LV	1	1	1	1
ERR560516	Klebsiella pneumoniae	SB4533	France	ERR560516	Bialek-Davenet et al.	human	infection	2010	ST380	1	1	1	1
ERR560517	Klebsiella pneumoniae	SB4534	France	ERR560517	Bialek-Davenet et al.	human	infection	2010	ST380	1	1	1	1
ERR560520	Klebsiella pneumoniae	SB4539	France	ERR560520	Bialek-Davenet et al.	human	infection	2008	ST380	1	1	1	1
TTSH13_S26_	Klebsiella pneumoniae	TTSH1	Singapore	SRR5082356	Lee et al.	human	infection	unknown	ST380	1	1	1	1
ERR276971	Klebsiella pneumoniae	unknown	UK	ERR276971	Stoesser et al. 2013	unknown	unknown	unknown	ST380	1	1	1	1
1379687_3	Klebsiella pneumoniae	BJ1-GA	unknown	CBTU00000000	PATRIC	unknown	unknown	unknown	ST380	1	1	1	1
SRR2098675	Klebsiella pneumoniae	Kpn0079	USA	SRR2098675	Davis et al.	human	infection	2012	ST380	1	1	1	1
SRR2098676	Klebsiella pneumoniae	Kpn0065	USA	SRR2098676	Davis et al.	human	infection	2012	ST380	1	1	1	1
SRR2098678	Klebsiella pneumoniae	Kpn0066	USA	SRR2098678	Davis et al.	human	infection	2012	ST380	1	1	1	1
573_1715	Klebsiella pneumoniae	913_KPNE	USA	JUOE01000000	PATRIC	human	unknown	unknown	ST380	1	1	1	1
573_1716	Klebsiella pneumoniae	930_KPNE	USA	JUND01000000	PATRIC	human	unknown	unknown	ST380	1	1	1	1
573_1886	Klebsiella pneumoniae	912_KPNE	USA	JUOG01000000	PATRIC	human	unknown	unknown	ST380	1	1	1	1
SB4386	Klebsiella pneumoniae	SB4386	France	ERR560507	Bialek-Davenet et al.	unknown	unknown	2008	ST380-1LV	1	1	1	1
NCTC9601	Klebsiella pneumoniae	NCTC9601	UK	GCA_900451695.1		unknown	nose	1954	ST381	1	Stops	1	1
NCTC8895	Klebsiella pneumoniae	NCTC8895	unknown	ERR950080		human	sputum	1952	ST381	1	1	1	1
ERR560503	Klebsiella pneumoniae	SB4312	France	ERR560503	Bialek-Davenet et al.	human	infection	2009	ST382	1	1	1	1
16852_1_51	Klebsiella variicola	KSB2_3A	Australia	ERR1023677	wyres et al. 2016	human	carriage	2014	ST386	1	1	1	1
573_1494	Klebsiella variicola	B1	Malaysia	JSWX01000000	PATRIC	unknown	unknown	unknown	ST386-3LV	1	1	1	1
16852_1_19	Klebsiella pneumoniae	KSB1_3G	Australia	ERR1023646	wyres et al. 2016	human	carriage	2013	ST39	1	1	1	1
SRR1561358	Klebsiella pneumoniae	US-TX-2011	USA	SRR1561358	Bowers et al.	human	unknown	2011	ST39	1	1	0	1
SRR2098761	Klebsiella pneumoniae	Kpn0022	USA	SRR2098761	Davis et al.	chicken	NA	2012	ST39	1	1	1	1
573_1372	Klebsiella pneumoniae	6234	Colombia	CP010391,CP010390,JWRK01000000	PATRIC	human	unknown	unknown	ST392	1	1	1	1
573_1636	Klebsiella pneumoniae	MGH89	unknown	LFAA01000000	PATRIC	human	unknown	unknown	ST392	1	1	1	1
1328371_3	Klebsiella pneumoniae	MGH 35	USA	JCNW00000000	PATRIC	human	unknown	2012	ST392	1	Stops	1	1
573_1365	Klebsiella pneumoniae	101488	USA	JSZK01000000	PATRIC	human	infection	2006	ST395	1	1	1	1
5197_2_9	Klebsiella pneumoniae	K242An	Vietnam	ERS011826	Holt et al 2015	Human	Human_carriage	2005	ST395	1	1	1	1
14936_2_23	Klebsiella pneumoniae	HE142	pakistan	ERR775529	ejaz et al 2017 EID PMID 29048298	human	Blood	2010-2012	ST397	1	1	1	1
14936_2_24	Klebsiella pneumoniae	HE143	pakistan	ERR775530	ejaz et al 2017 EID PMID 29048298	human	Blood	2010-2012	ST397	1	1	1	1
14936_2_25	Klebsiella pneumoniae	HE144	pakistan	ERR775531	ejaz et al 2017 EID PMID 29048298	human	Blood	2010-2012	ST397	1	1	1	1
NUH11_S7_	Klebsiella pneumoniae	NUH11	Singapore	SRR5082372	Lee et al.	human	infection	unknown	ST399	1	1	1	1
5197_2_10	Klebsiella pneumoniae	K261An	Vietnam	ERS011827	Holt et al 2015	Human	Human_carriage	2005	ST399	1	1	1	1
ERR349854	Klebsiella pneumoniae	599	Nepal	ERR349854	The et al.	human	infection	2012	ST4	1	1	1	1
573_1406	Klebsiella pneumoniae	unknown	unknown	CCGL01000000	PATRIC	unknown	unknown	unknown	ST405	1	1	1	1
573_1448	Klebsiella pneumoniae	unknown	unknown	CCIC01000000	PATRIC	unknown	unknown	unknown	ST405	1	1	1	1
573_1535	Klebsiella pneumoniae	CHS121	USA	LEWC01000000	PATRIC	human	unknown	unknown	ST405	1	1	1	1
16703_5_79	Klebsiella pneumoniae	INF147	Australia	ERR1008704	wyres et al. 2016	human	infection	2013	ST412	1	1	1	1
16870_8_25	Klebsiella pneumoniae	INF182	Australia	ERR1023820	wyres et al. 2016	human	infection	2013	ST412	1	1	1	1
AUSMDU00003507_S55_	Klebsiella pneumoniae	INF326	Australia	SRR5082453	wyres et al. 2016	human	infection	2014	ST412	1	1	1	1
16870_7_44	Klebsiella pneumoniae	INF023	Australia	ERR1023756	wyres et al. 2016	human	infection	2013	ST41-3LV	1	1	1	1
16780_6_42	Klebsiella quasipneumoniae subsp. similipneumoniae	KSB1_6D	Australia	ERR1015319	wyres et al. 2016	human	carriage	2013	ST414	1	1	1	1
16870_8_37	Klebsiella quasipneumoniae subsp. similipneumoniae	INF195	Australia	ERR1023832	wyres et al. 2016	human	infection	2013	ST414	1	1	1	1
16870_8_64	Klebsiella quasipneumoniae subsp. similipneumoniae	INF222	Australia	ERR1023859	wyres et al. 2016	human	infection	2013	ST414	1	1	1	1
16852_1_75	Klebsiella variicola	KSB2_1D	Australia	ERR1023700	wyres et al. 2016	human	carriage	2014	ST415-4LV	1	1	1	1
NCTC9143	Klebsiella pneumoniae	NCTC9143	Denmark	ERR987673		human	urine	1952	ST416	1	1	1	1
573_1433	Klebsiella pneumoniae	unknown	unknown	CCHL01000000	PATRIC	unknown	unknown	unknown	ST416	1	1	1	1
ERR720250	Klebsiella pneumoniae	TG12357	USA	ERR720250	Struve et al.	human	unknown	1999	ST416	1	1	1	1
ERR720251	Klebsiella pneumoniae	TG12366	USA	ERR720251	Struve et al.	human	unknown	1999	ST416	1	1	1	1
ERR732499	Klebsiella pneumoniae	TG12369	USA	ERR732499	Struve et al.	human	unknown	2000	ST416	1	1	1	1
5193_2_9	Klebsiella pneumoniae	K35N	Vietnam	ERS011814	Holt et al 2015	Human	Human_carriage	2004	ST416	1	1	1	1
5193_2_11	Klebsiella pneumoniae	K53N	Vietnam	ERS011816	Holt et al 2015	Human	Human_carriage	2004	ST416	1	1	1	1
5193_2_1	Klebsiella pneumoniae	UV1172	Vietnam	ERS011806	Holt et al 2015	Human	Human_infection	2004	ST416	1	1	1	1
SRR1561338	Klebsiella pneumoniae	US-NY-2004d	USA	SRR1561338	Bowers et al.	human	unknown	2004	ST42	1	1	1	1
5193_8_2	Klebsiella pneumoniae	DB44834/96	Singapore	ERS011903	Holt et al 2015	Human	Human_invasive	1996	ST42	1	1	1	1
5197_2_1	Klebsiella pneumoniae	K86N	Vietnam	ERS011818	Holt et al 2015	Human	Human_carriage	2004	ST42	1	1	1	1
5299_7_10	Klebsiella pneumoniae	TL125	UK	ERS012055	Holt et al 2015	Mouse	NA	2009	ST42	1	1	1	1
NCTC9140	Klebsiella pneumoniae	NCTC9140	Denmark	ERR690973		human	urine	1952	ST420	1	1	1	1
16780_6_4	Klebsiella pneumoniae	INF351	Australia	ERR1015284	wyres et al. 2016	human	infection	2014	ST420-1LV	1	1	1	1
1306950_3	Klebsiella quasipneumoniae subsp. similipneumoniae	27363	China	AQOC00000000	PATRIC	human	infection	unknown	ST421	1	1	1	1
ERR276935	Klebsiella quasipneumoniae subsp. similipneumoniae	unknown	UK	ERR276935	Stoesser et al. 2013	unknown	unknown	unknown	ST426-2LV	1	1	1	1
573_1713	Klebsiella pneumoniae	863_KPNE	USA	JUQD01000000	PATRIC	human	unknown	unknown	ST43	1	1	1	1
5235_7_11	Klebsiella pneumoniae	1765	Indonesia	ERS012044	Holt et al 2015	Human	Human_invasive	2005	ST43	1	1	1	1
5150_3_11	Klebsiella pneumoniae	AJ205	Australia	ERS005775	Holt et al 2015	Human	Human_infection	2002	ST43	1	1	1	1
5150_3_3	Klebsiella pneumoniae	AJ211	Australia	ERS005767	Holt et al 2015	Human	Human_infection	2002	ST43	1	1	1	1
5193_1_7	Klebsiella pneumoniae	QMP B2-170	USA	ERS011800	Holt et al 2015	Bovine	Bovine_infection	2006	ST43	1	1	1	1
5235_7_9	Klebsiella pneumoniae	1753	Indonesia	ERS012042	Holt et al 2015	Human	Human_invasive	2005	ST43-1LV	1	1	1	1
5235_7_10	Klebsiella pneumoniae	1764	Indonesia	ERS012043	Holt et al 2015	Human	Human_invasive	2005	ST43-1LV	1	1	1	1
ERR276972	Klebsiella pneumoniae	unknown	UK	ERR276972	Stoesser et al. 2013	unknown	unknown	unknown	ST432	1	1	1	1
573_1524	Klebsiella pneumoniae	CHS107	USA	LEVR01000000	PATRIC	human	unknown	unknown	ST432	1	1	1	1
SRR2098679	Klebsiella pneumoniae	Kpn0078	USA	SRR2098679	Davis et al.	human	infection	2012	ST433-1LV	1	1	1	1
16870_7_65	Klebsiella pneumoniae	INF044	Australia	ERR1023777	wyres et al. 2016	human	infection	2013	ST437	1	1	1	1
SRR1561202	Klebsiella pneumoniae	Brazil-2008a	Brazil	SRR1561202	Bowers et al.	human	unknown	2008	ST437	1	1	1	1
SRR1561203	Klebsiella pneumoniae	Brazil-2008b	Brazil	SRR1561203	Bowers et al.	human	unknown	2008	ST437	1	1	1	1
SRR1561205	Klebsiella pneumoniae	Brazil-2009b	Brazil	SRR1561205	Bowers et al.	human	unknown	2009	ST437	1	1	1	1
SRR1561232	Klebsiella pneumoniae	India-2008b	India	SRR1561232	Bowers et al.	human	unknown	2008	ST437	1	1	1	1
ERR276930	Klebsiella pneumoniae	unknown	UK	ERR276930	Stoesser et al. 2013	unknown	unknown	unknown	ST437	1	1	1	1
1400170_3	Klebsiella pneumoniae	UCI 17	USA	JNVF00000000	PATRIC	human	infection	unknown	ST437	1	1	1	1
573_1491	Klebsiella pneumoniae	ST-437	USA	LART01000000	PATRIC	human	infection	2014	ST437	1	1	1	1
14936_3_18	Klebsiella pneumoniae	HE042	pakistan	ERR775619	ejaz et al 2017 EID PMID 29048298	human	Pus	2010-2012	ST437	1	1	1	1
14936_3_19	Klebsiella pneumoniae	HE043	pakistan	ERR775620	ejaz et al 2017 EID PMID 29048298	human	ETT	2010-2012	ST437	1	1	1	1
SRR1561233	Klebsiella pneumoniae	India-2008c	India	SRR1561233	Bowers et al.	human	unknown	2008	ST437-1LV	1	1	1	1
SRR1561231	Klebsiella pneumoniae	India-2008a	India	SRR1561231	Bowers et al.	unknown	unknown	2008	ST437-3LV	1	1	1	1
SRR2098698	Klebsiella pneumoniae	Kpn0016	USA	SRR2098698	Davis et al.	turkey	NA	2012	ST44	1	1	1	1
ERR349848	Klebsiella pneumoniae	573	Nepal	ERR349848	The et al.	human	infection	2012	ST441	1	1	1	1
1123862_3	Klebsiella pneumoniae	Kp13	Brazil	CP003999.1,CP003998.1,CP004000.1,CP003997.1,CP003994.1,CP003996.1,CP003995.1	PATRIC	human	infection	unknown	ST442	1	1	0	1
14936_3_52	Klebsiella pneumoniae	HE076	pakistan	ERR775653	ejaz et al 2017 EID PMID 29048298	human	Urine	2010-2012	ST442	1	1	1	1
16703_5_50	Klebsiella pneumoniae	INF117	Australia	ERR1008676	wyres et al. 2016	human	infection	2013	ST443-1LV	1	1	1	1
16852_1_20	Klebsiella quasipneumoniae subsp. quasipneumoniae	KSB1_4G	Australia	ERR1023647	wyres et al. 2016	human	carriage	2013	ST446-3LV	1	1	1	1
16703_5_47	Klebsiella variicola	INF114	Australia	ERR1008673	wyres et al. 2016	human	infection	2013	ST447-2LV	1	1	1	1
AUSMDU00003506_S45_	Klebsiella variicola	INF312	Australia	SRR5082449	wyres et al. 2016	human	infection	2014	ST447-2LV	1	1	1	1
573_1639	Klebsiella variicola	MGH92	unknown	LFAD01000000	PATRIC	human	unknown	unknown	ST447-2LV	1	1	1	1
ERR276941	Klebsiella variicola	unknown	UK	ERR276941	Stoesser et al. 2013	unknown	unknown	unknown	ST447-4LV	1	1	1	1
ERR314415	Klebsiella pneumoniae	unknown	UK	ERR314415	Ellington et al.	human	unknown	2012	ST449-1LV	1	1	1	1
16703_5_24	Klebsiella pneumoniae	INF091	Australia	ERR1008650	wyres et al. 2016	human	infection	2013	ST45	1	1	1	1
16703_5_37	Klebsiella pneumoniae	INF104	Australia	ERR1008663	wyres et al. 2016	human	infection	2013	ST45	1	1	1	1
16703_5_58	Klebsiella pneumoniae	INF125	Australia	ERR1008684	wyres et al. 2016	human	infection	2013	ST45	1	1	1	1
16703_5_68	Klebsiella pneumoniae	INF135	Australia	ERR1008694	wyres et al. 2016	human	infection	2013	ST45	1	1	1	1
16780_6_3	Klebsiella pneumoniae	INF350	Australia	ERR1015283	wyres et al. 2016	human	infection	2014	ST45	1	1	1	1
16780_6_38	Klebsiella pneumoniae	KSB1_1D	Australia	ERR1015315	wyres et al. 2016	human	carriage	2013	ST45	1	1	1	1
16870_7_86	Klebsiella pneumoniae	INF067	Australia	ERR1023797	wyres et al. 2016	human	infection	2013	ST45	1	1	1	1
16870_8_43	Klebsiella pneumoniae	INF201	Australia	ERR1023838	wyres et al. 2016	human	infection	2013	ST45	1	1	1	1
16870_7_49	Klebsiella pneumoniae	INF028	Australia	ERR1023761	wyres et al. 2016	human	infection	2013	ST45	1	1	1	1
ERR349785	Klebsiella pneumoniae	212	Nepal	ERR349785	The et al.	human	infection	2012	ST45	1	1	1	1
ERR276926	Klebsiella pneumoniae	unknown	UK	ERR276926	Stoesser et al. 2013	unknown	unknown	unknown	ST45	1	1	1	1
ERR276934	Klebsiella pneumoniae	unknown	UK	ERR276934	Stoesser et al. 2013	unknown	unknown	unknown	ST45	1	1	1	1
ERR276937	Klebsiella pneumoniae	unknown	UK	ERR276937	Stoesser et al. 2013	unknown	unknown	unknown	ST45	1	1	1	1
ERR276962	Klebsiella pneumoniae	unknown	UK	ERR276962	Stoesser et al. 2013	unknown	unknown	unknown	ST45	1	1	1	1
ERR276966	Klebsiella pneumoniae	unknown	UK	ERR276966	Stoesser et al. 2013	unknown	unknown	unknown	ST45	1	0	1	1
ERR304793	Klebsiella pneumoniae	unknown	UK	ERR304793	Ellington et al.	human	unknown	2010	ST45	1	1	1	1
573_1400	Klebsiella pneumoniae	unknown	unknown	CCJA01000000	PATRIC	unknown	unknown	unknown	ST45	1	1	1	1
573_1429	Klebsiella pneumoniae	unknown	unknown	CCHH01000000	PATRIC	unknown	unknown	unknown	ST45	1	1	1	1
573_1460	Klebsiella pneumoniae	unknown	unknown	CCIL01000000	PATRIC	unknown	unknown	unknown	ST45	1	1	1	1
573_1647	Klebsiella pneumoniae	MGH102	unknown	LFAL01000000	PATRIC	human	unknown	unknown	ST45	1	1	1	1
573_1672	Klebsiella pneumoniae	UCI82	unknown	LFBK01000000	PATRIC	human	unknown	unknown	ST45	1	1	1	1
SRR2098683	Klebsiella pneumoniae	Kpn0013	USA	SRR2098683	Davis et al.	turkey	NA	2012	ST45	1	1	1	1
1284797_4	Klebsiella pneumoniae	DMC0799	USA	ARRZ00000000	PATRIC	human	infection	unknown	ST45	1	1	1	1
573_1476	Klebsiella pneumoniae	UMNturkey9	USA	JRRF01000000	PATRIC	unknown	NA	2012	ST45	1	1	1	1
Klebsiella_sp_MS_92-3	Klebsiella pneumoniae	MS_92-3	USA	AFBO01	Holt et al 2015	Human	NA	0	ST45	1	1	1	1
14936_2_11	Klebsiella pneumoniae	HE130	pakistan	ERR775517	ejaz et al 2017 EID PMID 29048298	human	Pus	2010-2012	ST45	1	1	1	1
16703_5_85	Klebsiella pneumoniae	INF153	Australia	ERR1008710	wyres et al. 2016	human	infection	2013	ST45-1LV	1	1	1	1
16703_7_19	Klebsiella pneumoniae	INF268	Australia	ERR1008729	wyres et al. 2016	human	infection	2013	ST45-1LV	1	1	1	1
16870_8_17	Klebsiella pneumoniae	INF174	Australia	ERR1023812	wyres et al. 2016	human	infection	2013	ST45-1LV	1	1	1	1
16703_5_16	Klebsiella pneumoniae	INF083	Australia	ERR1008642	wyres et al. 2016	human	infection	2013	ST45-1LV	1	1	1	1
SRR2098685	Klebsiella pneumoniae	Kpn0015	USA	SRR2098685	Davis et al.	turkey	NA	2012	ST45-1LV	1	1	1	0
5235_1_2	Klebsiella pneumoniae	QMP M1-891	USA	ERS011975	Holt et al 2015	Human	Human_infection	2007	ST45-1LV	1	1	1	1
573_1662	Klebsiella variicola	BIDMC88	unknown	LFBA01000000	PATRIC	human	unknown	unknown	ST454	1	1	1	1
16703_5_71	Klebsiella pneumoniae	INF138	Australia	ERR1008696	wyres et al. 2016	human	infection	2013	ST458	1	1	1	1
16703_7_45	Klebsiella pneumoniae	INF297	Australia	ERR1008754	wyres et al. 2016	human	infection	2014	ST461	1	1	1	1
16703_7_63	Klebsiella pneumoniae	INF319	Australia	ERR1008772	wyres et al. 2016	human	infection	2014	ST461	1	1	1	1
16780_6_43	Klebsiella pneumoniae	KSB1_7D	Australia	ERR1015320	wyres et al. 2016	human	carriage	2013	ST461	1	1	1	1
16852_1_2	Klebsiella pneumoniae	KSB1_5E	Australia	ERR1023629	wyres et al. 2016	human	carriage	2013	ST461	1	1	1	1
KP30	Klebsiella pneumoniae	unknown	unknown	SRR5082398	Novel	NA	NA	unknown	ST461	1	1	1	1
ERR720261	Klebsiella pneumoniae	TG21974	USA	ERR720261	Struve et al.	human	infection	2011	ST461	1	1	1	1
ERR727148	Klebsiella pneumoniae	TG21950	USA	ERR727148	Struve et al.	human	unknown	2010	ST461	1	1	1	1
573_1692	Klebsiella pneumoniae	570_KPNE	USA	JVBQ01000000	PATRIC	human	unknown	unknown	ST461	1	1	1	1
16852_1_56	Klebsiella pneumoniae	KSB2_8A	Australia	ERR1023682	wyres et al. 2016	human	carriage	2014	ST463	1	1	1	1
573_1405	Klebsiella pneumoniae	unknown	unknown	CCGJ01000000	PATRIC	unknown	unknown	unknown	ST466	1	1	1	1
573_1425	Klebsiella pneumoniae	unknown	unknown	CCHG01000000	PATRIC	unknown	unknown	unknown	ST466	1	1	1	1
1328372_3	Klebsiella pneumoniae	MGH 36	USA	AYIZ00000000	PATRIC	human	infection	2012	ST466	1	1	1	1
ERR314527	Klebsiella pneumoniae	unknown	UK	ERR314527	Ellington et al.	human	unknown	2012	ST471	1	1	1	1
ERR276932	Klebsiella pneumoniae	unknown	UK	ERR276932	Stoesser et al. 2013	unknown	unknown	unknown	ST473-3LV	1	1	1	1
NCTC11697	Klebsiella pneumoniae	NCTC11697	unknown	ERR902059		unknown	unknown	1984	ST473-3LV	1	1	1	1
14936_3_70	Klebsiella pneumoniae	HE094	pakistan	ERR775671	ejaz et al 2017 EID PMID 29048298	human	Blood	2010-2012	ST474	1	1	1	1
14936_3_75	Klebsiella pneumoniae	HE099		ERR775676	unknown		Blood		ST474	1	1	1	1
14936_3_66	Klebsiella pneumoniae	HE090		ERR775667	unknown		Blood		ST474-2LV	1	0	1	1
SRR1508865	Klebsiella pneumoniae	H1438	Nepal	SRR1508865	Stoesser et al. 2014	human	infection	2012	ST478	1	1	1	1
14936_3_53	Klebsiella pneumoniae	HE077		ERR775654	unknown		Urine		ST478-2LV	1	1	1	1
1352932_3	Klebsiella pneumoniae	LCT-KP182	China	ATRN00000000	PATRIC	human	unknown	unknown	ST48	1	1	1	1
1352933_3	Klebsiella pneumoniae	LCT-KP289	China	ATRO00000000	PATRIC	human	unknown	unknown	ST48	1	1	1	1
1409966_3	Klebsiella pneumoniae	HE12	Honduras	LBLV01000000	PATRIC	human	infection	2012	ST48	1	1	1	1
SRR1508866	Klebsiella pneumoniae	C1046	Nepal	SRR1508866	Stoesser et al. 2014	human	infection	2011	ST48	1	1	1	1
ERR276936	Klebsiella pneumoniae	unknown	UK	ERR276936	Stoesser et al. 2013	unknown	unknown	unknown	ST48	1	1	1	1
ERR314418	Klebsiella pneumoniae	unknown	UK	ERR314418	Ellington et al.	human	unknown	2012	ST48	1	1	1	1
ERR314466	Klebsiella pneumoniae	unknown	UK	ERR314466	Ellington et al.	human	unknown	2012	ST48	1	1	1	1
ERR314533	Klebsiella pneumoniae	unknown	UK	ERR314533	Ellington et al.	human	unknown	unknown	ST48	1	1	1	1
ERR314534	Klebsiella pneumoniae	unknown	UK	ERR314534	Ellington et al.	human	unknown	2012	ST48	1	1	1	1
ERR314537	Klebsiella pneumoniae	unknown	UK	ERR314537	Ellington et al.	human	unknown	2012	ST48	1	1	1	1
ERR314541	Klebsiella pneumoniae	unknown	UK	ERR314541	Ellington et al.	human	unknown	unknown	ST48	1	1	1	1
ERR314542	Klebsiella pneumoniae	unknown	UK	ERR314542	Ellington et al.	human	unknown	unknown	ST48	1	1	1	1
ERR314544	Klebsiella pneumoniae	unknown	UK	ERR314544	Ellington et al.	human	unknown	unknown	ST48	1	1	1	1
ERR314545	Klebsiella pneumoniae	unknown	UK	ERR314545	Ellington et al.	human	unknown	unknown	ST48	1	1	1	1
ERR314546	Klebsiella pneumoniae	unknown	UK	ERR314546	Ellington et al.	human	unknown	unknown	ST48	1	1	1	1
NCTC11674	Klebsiella pneumoniae	NCTC11674	unknown	ERR902050		unknown	unknown	unknown	ST48	1	1	1	1
NCTC11680	Klebsiella pneumoniae	NCTC11680	unknown	ERR902053		unknown	unknown	unknown	ST48	1	1	1	1
KP15	Klebsiella pneumoniae	unknown	unknown	SRR5082400	Novel	NA	NA	unknown	ST48	1	1	1	1
KP16	Klebsiella pneumoniae	unknown	unknown	SRR5082383	Novel	NA	NA	unknown	ST48	1	1	1	1
KP19	Klebsiella pneumoniae	unknown	unknown	SRR5082391	Novel	NA	NA	unknown	ST48	1	1	1	1
KP21	Klebsiella pneumoniae	unknown	unknown	SRR5082382	Novel	NA	NA	unknown	ST48	1	1	1	1
KP22	Klebsiella pneumoniae	unknown	unknown	SRR5082403	Novel	NA	NA	unknown	ST48	1	1	1	1
KP23	Klebsiella pneumoniae	unknown	unknown	SRR5082401	Novel	NA	NA	unknown	ST48	1	1	1	1
KP26	Klebsiella pneumoniae	unknown	unknown	SRR5082389	Novel	NA	NA	unknown	ST48	1	1	1	1
KP27	Klebsiella pneumoniae	unknown	unknown	SRR5082392	Novel	NA	NA	unknown	ST48	1	1	1	1
KP28	Klebsiella pneumoniae	unknown	unknown	SRR5082394	Novel	NA	NA	unknown	ST48	1	1	1	1
KP29	Klebsiella pneumoniae	unknown	unknown	SRR5082397	Novel	NA	NA	unknown	ST48	1	1	1	1
KP31	Klebsiella pneumoniae	unknown	unknown	SRR5082399	Novel	NA	NA	unknown	ST48	1	1	1	1
KP32	Klebsiella pneumoniae	unknown	unknown	SRR5082385	Novel	NA	NA	unknown	ST48	1	1	1	1
KP33	Klebsiella pneumoniae	unknown	unknown	SRR5082387	Novel	NA	NA	unknown	ST48	1	1	1	1
KP34	Klebsiella pneumoniae	unknown	unknown	SRR5082402	Novel	NA	NA	unknown	ST48	1	1	1	1
1162297_3	Klebsiella pneumoniae	LCT-KP214	unknown	AJHE00000000	PATRIC	human	infection	unknown	ST48	1	1	1	1
1203544_3	Klebsiella pneumoniae	WGLW1	unknown	AMLL00000000	PATRIC	unknown	unknown	unknown	ST48	1	1	1	1
1203546_5	Klebsiella pneumoniae	WGLW3	unknown	AMLN00000000	PATRIC	unknown	unknown	unknown	ST48	1	1	1	1
1409962_3	Klebsiella pneumoniae	MRSN 2404	USA	LBIK01000000	PATRIC	human	infection	2009	ST48	1	1	1	1
1409963_3	Klebsiella pneumoniae	MRSN 3562	USA	LBIE01000000	PATRIC	human	infection	2011	ST48	1	1	1	1
5150_5_8	Klebsiella pneumoniae	AJ256	Australia	ERS005784	Holt et al 2015	Human	Human_infection	2002	ST48	1	1	1	1
5150_5_4	Klebsiella pneumoniae	AJ303	Australia	ERS005780	Holt et al 2015	Human	Human_infection	2002	ST48	1	1	1	1
5151_2_5	Klebsiella pneumoniae	DB270/04	Singapore	ERS011918	Holt et al 2015	Human	Human_invasive	2004	ST48	1	1	1	1
5193_3_5	Klebsiella pneumoniae	K282Ax	Vietnam	ERS011834	Holt et al 2015	Human	Human_carriage	2005	ST48	1	1	1	1
Klebsiella_pneumoniae_LCT-KP214	Klebsiella pneumoniae	LCT-KP214	China	AJHE01	Holt et al 2015	Human	NA	0	ST48	1	1	1	1
5197_8_6	Klebsiella pneumoniae	UI 10871	Laos	ERS011895	Holt et al 2015	Human	Human_invasive	2007	ST48	1	1	1	1
Klebsiella_pneumoniae_WGLW1	Klebsiella pneumoniae	WGLW1	USA	AMLL01	Holt et al 2015	Human	NA	0	ST48	1	1	1	1
Klebsiella_pneumoniae_WGLW3	Klebsiella pneumoniae	WGLW3	USA?	AMLN01	Holt et al 2015	Human	NA	0	ST48	1	1	1	1
14936_3_94	Klebsiella pneumoniae	HE118	pakistan	ERR775695	ejaz et al 2017 EID PMID 29048298	human	Urine	2010-2012	ST48	1	1	1	1
14936_3_95	Klebsiella pneumoniae	HE119	pakistan	ERR775696	ejaz et al 2017 EID PMID 29048298	human	Urine	2010-2012	ST48	1	1	1	1
14936_2_21	Klebsiella pneumoniae	HE140	pakistan	ERR775527	ejaz et al 2017 EID PMID 29048298	human	Blood	2010-2012	ST48	1	1	1	1
14936_2_42	Klebsiella pneumoniae	HE161	pakistan	ERR775548	ejaz et al 2017 EID PMID 29048298	human	Blood	2010-2012	ST48	1	1	1	1
14936_2_73	Klebsiella pneumoniae	HE192	pakistan	ERR775579	ejaz et al 2017 EID PMID 29048298	human	Blood	2010-2012	ST48	1	1	1	1
14936_2_80	Klebsiella pneumoniae	HE199	pakistan	ERR775586	ejaz et al 2017 EID PMID 29048298	human	Blood	2010-2012	ST48	1	1	1	1
14936_2_8	Klebsiella pneumoniae	HE127		ERR775514	unknown		Blood		ST48	1	0	1	1
KP2	Klebsiella pneumoniae								ST48	1	1	1	1
16870_8_29	Klebsiella quasipneumoniae subsp. similipneumoniae	INF187	Australia	ERR1023824	wyres et al. 2016	human	infection	2013	ST480	1	1	1	1
16870_8_38	Klebsiella quasipneumoniae subsp. similipneumoniae	INF186	Australia	ERR1023833	wyres et al. 2016	human	infection	2013	ST480	1	1	1	1
5299_7_5	Klebsiella pneumoniae	1993	Indonesia	ERS012050	Holt et al 2015	Human	Human_invasive	2005	ST482	1	1	1	1
5150_2_5	Klebsiella pneumoniae	AJ056	Australia	ERS005757	Holt et al 2015	Human	Human_infection	2001	ST483-2LV	1	1	1	1
16703_7_5	Klebsiella pneumoniae	INF251	Australia	ERR1008716	wyres et al. 2016	human	infection	2013	ST485	1	1	1	1
16703_7_6	Klebsiella pneumoniae	INF252	Australia	ERR1008717	wyres et al. 2016	human	infection	2013	ST485	1	1	1	1
ERR257611	Klebsiella pneumoniae	unknown	UK	ERR257611	Ellington et al.	human	unknown	2009	ST485	1	1	1	1
ERR314467	Klebsiella pneumoniae	unknown	UK	ERR314467	Ellington et al.	human	unknown	2012	ST485	1	1	1	1
SRR2098760	Klebsiella pneumoniae	Kpn0024	USA	SRR2098760	Davis et al.	turkey	NA	2012	ST487-1LV	1	1	1	1
NCTC13368	Klebsiella quasipneumoniae subsp. similipneumoniae	NCTC13368	USA	ERR987684		unknown	unknown	1994	ST489	1	1	1	1
1276653_3	Klebsiella quasipneumoniae subsp. similipneumoniae	700603	unknown	AOGO00000000	PATRIC	human	unknown	unknown	ST489	1	1	1	1
5197_8_3	Klebsiella quasipneumoniae subsp. similipneumoniae	UI 7631	Laos	ERS011892	Holt et al 2015	Human	NA	2006	ST489-3LV	1	1	1	1
573_1373	Klebsiella pneumoniae	GN8	Malaysia	JWPY01000000	PATRIC	environment	NA	2014	ST490	1	1	1	1
ERR276942	Klebsiella pneumoniae	unknown	UK	ERR276942	Stoesser et al. 2013	unknown	unknown	unknown	ST490	1	1	1	1
ERR276945	Klebsiella pneumoniae	unknown	UK	ERR276945	Stoesser et al. 2013	unknown	unknown	unknown	ST490	1	1	1	1
ERR276946	Klebsiella pneumoniae	unknown	UK	ERR276946	Stoesser et al. 2013	unknown	unknown	unknown	ST490	1	1	1	1
ERR276948	Klebsiella pneumoniae	unknown	UK	ERR276948	Stoesser et al. 2013	unknown	unknown	unknown	ST490	1	1	1	1
ERR276952	Klebsiella pneumoniae	unknown	UK	ERR276952	Stoesser et al. 2013	unknown	unknown	unknown	ST490	1	1	1	1
ERR276955	Klebsiella pneumoniae	unknown	UK	ERR276955	Stoesser et al. 2013	unknown	unknown	unknown	ST490	1	1	1	1
ERR276956	Klebsiella pneumoniae	unknown	UK	ERR276956	Stoesser et al. 2013	unknown	unknown	unknown	ST490	1	1	1	1
ERR276957	Klebsiella pneumoniae	unknown	UK	ERR276957	Stoesser et al. 2013	unknown	unknown	unknown	ST490	1	1	1	1
ERR276958	Klebsiella pneumoniae	unknown	UK	ERR276958	Stoesser et al. 2013	unknown	unknown	unknown	ST490	1	1	1	1
ERR276959	Klebsiella pneumoniae	unknown	UK	ERR276959	Stoesser et al. 2013	unknown	unknown	unknown	ST490	1	1	1	1
ERR276960	Klebsiella pneumoniae	unknown	UK	ERR276960	Stoesser et al. 2013	unknown	unknown	unknown	ST490	1	1	1	1
ERR276961	Klebsiella pneumoniae	unknown	UK	ERR276961	Stoesser et al. 2013	unknown	unknown	unknown	ST490	1	1	1	1
ERR276963	Klebsiella pneumoniae	unknown	UK	ERR276963	Stoesser et al. 2013	unknown	unknown	unknown	ST490	1	1	1	1
ERR276965	Klebsiella pneumoniae	unknown	UK	ERR276965	Stoesser et al. 2013	unknown	unknown	unknown	ST490	1	1	1	1
ERR276967	Klebsiella pneumoniae	unknown	UK	ERR276967	Stoesser et al. 2013	unknown	unknown	unknown	ST490	1	1	1	1
16703_7_83	Klebsiella pneumoniae	INF344	Australia	ERR1008791	wyres et al. 2016	human	infection	2014	ST491	1	1	1	1
16780_6_13	Klebsiella pneumoniae	INF361	Australia	ERR1015293	wyres et al. 2016	human	infection	2014	ST491	1	1	1	1
16780_7_73	Klebsiella pneumoniae	MINF_7E	Australia	ERR1015427	wyres et al. 2016	human	infection	2014	ST491	1	Stops	1	1
16870_7_46	Klebsiella pneumoniae	INF025	Australia	ERR1023758	wyres et al. 2016	human	infection	2013	ST491	1	1	1	1
16780_6_8	Klebsiella pneumoniae	INF355	Australia	ERR1015288	wyres et al. 2016	human	unknown	2014	ST491	1	Stops	1	1
573_1355	Klebsiella pneumoniae	KPPR1	unknown	JNFR01000000	PATRIC	human	unknown	unknown	ST493	1	1	1	1
5235_7_4	Klebsiella pneumoniae	1576	Indonesia	ERS012037	Holt et al 2015	Human	Human_invasive	2005	ST495	1	1	1	1
5235_7_3	Klebsiella pneumoniae	1557	Indonesia	ERS012036	Holt et al 2015	Human	Unknown	2005	ST495-1LV	1	1	1	1
14936_3_88	Klebsiella pneumoniae	HE112	pakistan	ERR775689	ejaz et al 2017 EID PMID 29048298	human	Blood	2010-2012	ST495-1LV	1	1	1	1
5235_8_9	Klebsiella pneumoniae	09-286G	Vietnam	ERS011791	Holt et al 2015	Human	Unknown	2009	ST499	1	1	1	1
16703_7_24	Klebsiella pneumoniae	INF273	Australia	ERR1008734	wyres et al. 2016	human	infection	2013	ST500	1	1	1	1
NCTC9135	Klebsiella pneumoniae	NCTC9135	Denmark	ERR1046603		human	diarrhoea	1951	ST502	1	1	1	1
5299_7_3	Klebsiella pneumoniae	1896	Indonesia	ERS012048	Holt et al 2015	Human	Human_invasive	2005	ST503-1LV	1	1	1	1
NCTC9133	Klebsiella pneumoniae	NCTC9133	Denmark	ERR956948		human	urine	1952	ST504	1	1	1	1
NCTC8172	Klebsiella pneumoniae	NCTC8172	UK	ERR910549		food	butter	1950	ST505	1	1	1	1
NCTC11359	Klebsiella pneumoniae	NCTC11359	unknown	ERR902049		unknown	unknown	1954	ST507	1	1	1	1
573_1698	Klebsiella pneumoniae	731_KPNE	USA	JUVI01000000	PATRIC	human	unknown	unknown	ST508-1LV	1	1	1	1
SRR1508877	Klebsiella pneumoniae	H1167	Nepal	SRR1508877	Stoesser et al. 2014	human	infection	2011	ST515	1	1	1	1
5197_8_1	Klebsiella pneumoniae	UI 6167	Laos	ERS011890	Holt et al 2015	Human	Human_invasive	2005	ST515	1	1	1	1
16703_5_43	Klebsiella pneumoniae	INF110	Australia	ERR1008669	wyres et al. 2016	human	infection	2013	ST520	1	1	1	1
ERR560515	Klebsiella pneumoniae	SB4523	France	ERR560515	Bialek-Davenet et al.	human	infection	unknown	ST520	1	1	1	1
16703_7_37	Klebsiella variicola	INF288	Australia	ERR1008746	wyres et al. 2016	human	infection	2014	ST527-2LV	1	1	1	1
ERR314528	Klebsiella variicola	unknown	UK	ERR314528	Ellington et al.	human	unknown	2012	ST527-2LV	1	1	1	1
ERR314529	Klebsiella variicola	unknown	UK	ERR314529	Ellington et al.	human	unknown	unknown	ST527-2LV	1	1	1	1
5193_7_3	Klebsiella pneumoniae	U 16821	Laos	ERS011880	Holt et al 2015	Human	Human_infection	2009	ST530	1	1	1	1
16780_6_28	Klebsiella pneumoniae	KSB1_1C	Australia	ERR1015307	wyres et al. 2016	human	carriage	2013	ST537	1	1	1	1
16870_8_9	Klebsiella pneumoniae	INF165	Australia	ERR1035980	wyres et al. 2016	human	infection	2013	ST54	1	1	1	1
ERR257679	Klebsiella pneumoniae	unknown	UK	ERR257679	Ellington et al.	human	unknown	2006	ST54	1	1	1	1
NCTC13439	Klebsiella pneumoniae	NCTC13439	Italy	ERR718781		unknown	unknown	2006	ST54	1	1	1	1
1455602_3	Klebsiella pneumoniae	4006	USA	JDWP00000000	PATRIC	human	unknown	unknown	ST54	1	1	1	1
16870_8_15	Klebsiella pneumoniae	INF172	Australia	ERR1023810	wyres et al. 2016	human	infection	2013	ST540	1	1	1	1
SRR2098710	Klebsiella pneumoniae	Kpn0019	USA	SRR2098710	Davis et al.	pork	NA	2012	ST540	1	1	1	1
1400165_3	Klebsiella pneumoniae	BIDMC 47	USA	JCMR00000000	PATRIC	human	infection	2012	ST540	1	1	1	1
5197_2_3	Klebsiella pneumoniae	K113N	Vietnam	ERS011820	Holt et al 2015	Human	Human_carriage	2004	ST540	1	1	1	1
5193_2_5	Klebsiella pneumoniae	UV1625	Vietnam	ERS011810	Holt et al 2015	Human	Human_infection	2007	ST540	1	1	1	1
14936_3_63	Klebsiella pneumoniae	HE087	pakistan	ERR775664	ejaz et al 2017 EID PMID 29048298	human	Urine	2010-2012	ST540	1	1	1	1
14893_8_85	Klebsiella pneumoniae	HE017		ERR775499	unknown		#N/A		ST540-1LV	1	1	1	1
5235_6_12	Klebsiella pneumoniae	1523	Indonesia	ERS012033	Holt et al 2015	Human	Human_invasive	2005	ST54-1LV	1	1	1	1
ERR276931	Klebsiella variicola	unknown	UK	ERR276931	Stoesser et al. 2013	unknown	unknown	unknown	ST549-3LV	1	1	1	1
16703_7_52	Klebsiella pneumoniae	INF306	Australia	ERR1008761	wyres et al. 2016	human	infection	2014	ST550-1LV	1	1	1	1
ERR257634	Klebsiella pneumoniae	unknown	UK	ERR257634	Ellington et al.	human	unknown	2009	ST551	1	1	1	1
ERR560514	Klebsiella pneumoniae	SB4519	France	ERR560514	Bialek-Davenet et al.	human	infection	unknown	ST559	1	1	1	1
NCTC9129	Klebsiella pneumoniae	NCTC9129	Denmark	ERR1016528		human	urine	1952	ST560	1	1	1	1
NCTC9136	Klebsiella pneumoniae	NCTC9136	Denmark	ERR1046604		human	surgical incision drainage	1952	ST561	1	1	1	1
NCTC9138	Klebsiella pneumoniae	NCTC9138	Denmark	ERR1025274		human	bronchial washings	1952	ST562	1	1	1	1
NCTC9139	Klebsiella pneumoniae	NCTC9139	Denmark	ERR926626		human	heart valve	1952	ST563	1	1	1	1
16870_8_80	Klebsiella pneumoniae	INF239	Australia	ERR1035985	wyres et al. 2016	human	infection	2013	ST564	1	1	1	1
ERR562359	Klebsiella pneumoniae	SB4565	France	ERR562359	Bialek-Davenet et al.	human	infection	2011	ST57	1	1	1	1
ERR560501	Klebsiella pneumoniae	SB3431	France	ERR560501	Bialek-Davenet et al.	human	infection	unknown	ST57-1LV	1	1	1	1
16703_5_1	Klebsiella pneumoniae	INF068	Australia	ERR1008628	wyres et al. 2016	human	infection	2013	ST584	1	1	Stops	1
NCTC13440	Klebsiella pneumoniae	NCTC13440	unknown	ERR718782		unknown	unknown	unknown	ST584	1	1	1	1
ERR726901	Klebsiella pneumoniae	TG21942	USA	ERR726901	Struve et al.	human	unknown	2010	ST584	1	1	1	1
5193_7_5	Klebsiella pneumoniae	UI 522	Laos	ERS011882	Holt et al 2015	Human	Human_invasive	2000	ST587	1	1	1	1
NUH28_S17_	Klebsiella pneumoniae	NUH28	Singapore	SRR5082365	Lee et al.	human	infection	unknown	ST592	1	1	1	1
1438704_3	Klebsiella pneumoniae	BWH 46	USA	JMWF00000000	PATRIC	human	infection	unknown	ST592	1	1	1	1
5197_8_12	Klebsiella pneumoniae	UI 15398	Laos	ERS011901	Holt et al 2015	Human	Human_invasive	2009	ST592	1	1	1	1
573_1717	Klebsiella pneumoniae	98_KPNE	USA	JULE01000000	PATRIC	human	unknown	unknown	ST592-1LV	1	1	1	1
5235_5_2	Klebsiella pneumoniae	09-2503m	Vietnam	ERS012011	Holt et al 2015	Human	Human_invasive	2009	ST592-1LV	1	1	1	1
16870_8_61	Klebsiella variicola	INF219	Australia	ERR1023856	wyres et al. 2016	human	infection	2013	ST594	1	1	1	1
16780_6_16	Klebsiella variicola	KSB1_2A	Australia	ERR1015296	wyres et al. 2016	human	carriage	2013	ST596	1	1	1	1
1328395_3	Klebsiella variicola	UCICRE 10	USA	AYIF00000000	PATRIC	human	infection	unknown	ST596	1	1	1	1
573_1762	Klebsiella pneumoniae	unknown	unknown	CXPD01000000	PATRIC	unknown	unknown	unknown	ST6	1	1	1	1
SRR2098701	Klebsiella pneumoniae	Kpn0006	USA	SRR2098701	Davis et al.	chicken	NA	2012	ST6	1	1	1	1
16870_7_59	Klebsiella pneumoniae	INF038	Australia	ERR1023771	wyres et al. 2016	human	infection	2013	ST60	1	1	1	1
SGH07_S22_	Klebsiella pneumoniae	SGH07	Singapore	SRR5082363	Lee et al.	human	infection	unknown	ST60	1	1	1	1
NCTC9660	Klebsiella pneumoniae	NCTC9660	USA	ERR972340		unknown	unknown	1955	ST60	1	1	1	1
5193_6_9	Klebsiella pneumoniae	7085	USA	ERS011862	Holt et al 2015	Monkey	NA	2009	ST60	1	1	1	1
5193_6_5	Klebsiella pneumoniae	KpV513	USA	ERS011858	Holt et al 2015	Monkey	NA	2006	ST60	1	1	1	1
16852_1_46	Klebsiella variicola	KSB1_8J	Australia	ERR1023672	wyres et al. 2016	human	carriage	2014	ST601	1	1	1	1
5235_6_1	Klebsiella pneumoniae	09-2801m	Vietnam	ERS012022	Holt et al 2015	Human	Human_invasive	2009	ST60-1LV	1	1	1	1
573_1572	Klebsiella pneumoniae	CHS162	USA	LEXM01000000	PATRIC	human	unknown	unknown	ST60-2LV	1	1	1	1
16703_5_29	Klebsiella pneumoniae	INF096	Australia	ERR1008655	wyres et al. 2016	human	infection	2013	ST603	1	1	1	1
16870_7_81	Klebsiella pneumoniae	INF060	Australia	ERR1023793	wyres et al. 2016	human	infection	2013	ST603	1	1	1	1
16703_5_4	Klebsiella pneumoniae	INF071	Australia	ERR1008630	wyres et al. 2016	human	infection	2013	ST607	1	1	1	1
573_1659	Klebsiella pneumoniae	MGH126	unknown	LFAX01000000	PATRIC	human	unknown	unknown	ST607	1	1	1	1
5193_2_7	Klebsiella pneumoniae	QMP B2-176	USA	ERS011812	Holt et al 2015	Bovine	Bovine_infection	2006	ST610	1	1	1	1
16703_5_31	Klebsiella pneumoniae	INF098	Australia	ERR1008657	wyres et al. 2016	human	infection	2013	ST611	1	1	1	1
16703_5_69	Klebsiella variicola	INF136	Australia	ERR1008695	wyres et al. 2016	human	infection	2013	ST616	1	1	1	1
16870_7_69	Klebsiella variicola	INF048	Australia	ERR1023781	wyres et al. 2016	human	infection	2013	ST616	1	1	1	1
ERR720246	Klebsiella pneumoniae	TG12333	USA	ERR720246	Struve et al.	human	infection	2006	ST62	1	1	1	1
ERR304791	Klebsiella quasipneumoniae subsp. quasipneumoniae	unknown	UK	ERR304791	Ellington et al.	human	unknown	2008	ST622-2LV	1	1	1	1
573_1642	Klebsiella quasipneumoniae subsp. quasipneumoniae	MGH96	unknown	LFAH01000000	PATRIC	human	unknown	unknown	ST622-3LV	1	1	1	1
ERR349811	Klebsiella pneumoniae	405	Nepal	ERR349811	The et al.	human	infection	2012	ST628	1	1	1	1
573_1655	Klebsiella pneumoniae	MGH118	unknown	LFAT01000000	PATRIC	human	unknown	unknown	ST628	1	1	1	1
16703_5_81	Klebsiella pneumoniae	INF149	Australia	ERR1008706	wyres et al. 2016	human	infection	2013	ST629	1	1	1	1
16870_8_41	Klebsiella pneumoniae	INF199	Australia	ERR1023836	wyres et al. 2016	human	infection	2013	ST629	1	1	1	1
SRR2098690	Klebsiella pneumoniae	Kpn0010	USA	SRR2098690	Davis et al.	turkey	NA	2012	ST629	1	1	1	1
16703_7_50	Klebsiella pneumoniae	INF303	Australia	ERR1008759	wyres et al. 2016	human	infection	2014	ST629-1LV	1	1	1	1
5235_3_12	Klebsiella pneumoniae	QMP Z4-724	USA	ERS012009	Holt et al 2015	Bovine	Bovine_infection	2006	ST629-1LV	1	1	1	1
14936_3_71	Klebsiella pneumoniae	HE095	pakistan	ERR775672	ejaz et al 2017 EID PMID 29048298	human	Urine	2010-2012	ST63-4LV	1	1	1	1
14936_2_1	Klebsiella pneumoniae	HE120	pakistan	ERR775507	ejaz et al 2017 EID PMID 29048298	human	Blood	2010-2012	ST63-4LV	1	1	1	1
16703_5_14	Klebsiella variicola	INF081	Australia	ERR1008640	wyres et al. 2016	human	infection	2013	ST639-1LV	1	1	1	1
16780_6_27	Klebsiella variicola	KSB1_10B	Australia	ERR1015306	wyres et al. 2016	human	carriage	2013	ST641	1	1	1	1
16852_1_54	Klebsiella variicola	KSB2_6A	Australia	ERR1023680	wyres et al. 2016	human	carriage	2014	ST641	1	1	1	1
16870_7_27	Klebsiella variicola	INF005	Australia	ERR1023741	wyres et al. 2016	human	infection	2013	ST641	1	1	1	1
573_1651	Klebsiella variicola	MGH114	unknown	LFAP01000000	PATRIC	human	unknown	unknown	ST641	1	1	1	1
1400171_3	Klebsiella variicola	UCI 18	USA	JCML00000000	PATRIC	human	infection	unknown	ST641	1	1	1	1
16870_8_60	Klebsiella variicola	INF218	Australia	ERR1023855	wyres et al. 2016	human	infection	2013	ST641-1LV	1	1	1	1
573_1697	Klebsiella pneumoniae	648_KPNE	USA	JUYR01000000	PATRIC	human	unknown	unknown	ST643-1LV	1	1	0	0
ERR560513	Klebsiella pneumoniae	SB4472	France	ERR560513	Bialek-Davenet et al.	lemur	infection	1987	ST65	1	1	1	1
1449984_3	Klebsiella pneumoniae	T2-1-1	Malaysia	JAQL00000000	PATRIC	human	unknown	unknown	ST65	1	1	1	1
1449985_3	Klebsiella pneumoniae	T2-1-2	Malaysia	JAQM00000000	PATRIC	human	unknown	unknown	ST65	1	1	1	1
ERR560500	Klebsiella pneumoniae	SB3332	Martinique	ERR560500	Bialek-Davenet et al.	human	infection	2003	ST65	1	1	1	1
NUH03_S3_	Klebsiella pneumoniae	NUH03	Singapore	SRR5082368	Lee et al.	human	infection	unknown	ST65	1	1	1	1
1392499_4	Klebsiella pneumoniae	1158	Taiwan	CP006722.1	PATRIC	human	unknown	2002	ST65	1	1	1	1
SRR1561340	Klebsiella pneumoniae	US-NY-2005b	USA	SRR1561340	Bowers et al.	human	unknown	2005	ST65	1	1	1	1
5193_6_12	Klebsiella pneumoniae	85997	USA	ERS011865	Holt et al 2015	Sea mammal	NA	2008	ST65	1	1	1	1
5193_6_11	Klebsiella pneumoniae	812079	USA	ERS011864	Holt et al 2015	Sea mammal	NA	2008	ST65	1	1	1	1
5193_8_11	Klebsiella pneumoniae	DM1159/01	Singapore	ERS011912	Holt et al 2015	Human	Human_invasive	2001	ST65	1	1	1	1
5235_6_5	Klebsiella pneumoniae	311G	Vietnam	ERS012026	Holt et al 2015	Human	Unknown	2008	ST65-1LV	1	1	1	1
5235_6_6	Klebsiella pneumoniae	620m	Vietnam	ERS012027	Holt et al 2015	Human	Human_invasive	2009	ST65-1LV	1	1	1	1
5235_8_7	Klebsiella pneumoniae	QMP B2-090	USA	ERS011789	Holt et al 2015	Bovine	Bovine_infection	2006	ST65-1LV	1	1	1	1
16870_7_3	Klebsiella pneumoniae	INF196	Australia	ERR1023717	wyres et al. 2016	human	infection	2013	ST66	1	1	1	1
573_1488	Klebsiella pneumoniae	CIP 52.145	unknown	FO834906,FO834904,FO834905	PATRIC	unknown	unknown	unknown	ST66	1	1	1	1
5150_3_2	Klebsiella pneumoniae	AJ210	Australia	ERS005766	Holt et al 2015	Human	Human_invasive	2002	ST66	1	1	1	1
NUH09_S6_	Klebsiella pneumoniae	NUH09	Singapore	SRR5082360	Lee et al.	human	infection	unknown	ST660	1	1	1	1
16703_5_17	Klebsiella pneumoniae	INF084	Australia	ERR1008643	wyres et al. 2016	human	infection	2013	ST661	1	1	1	1
16703_7_41	Klebsiella pneumoniae	INF292	Australia	ERR1008750	wyres et al. 2016	human	infection	2014	ST661	1	1	1	1
16780_6_9	Klebsiella pneumoniae	INF356	Australia	ERR1015289	wyres et al. 2016	human	infection	2014	ST661	1	1	1	1
16852_1_34	Klebsiella pneumoniae	KSB1_1I	Australia	ERR1023660	wyres et al. 2016	human	carriage	2014	ST661	1	1	1	1
16852_1_74	Klebsiella pneumoniae	KSB2_10C	Australia	ERR1023699	wyres et al. 2016	human	carriage	2014	ST661	1	1	1	1
16870_8_2	Klebsiella pneumoniae	INF156	Australia	ERR1023799	wyres et al. 2016	human	infection	2013	ST661	1	1	1	1
16870_8_23	Klebsiella pneumoniae	INF180	Australia	ERR1023818	wyres et al. 2016	human	infection	2013	ST661	1	1	1	1
16870_8_7	Klebsiella pneumoniae	INF161	Australia	ERR1023804	wyres et al. 2016	human	infection	2013	ST661	1	1	1	1
ERR349780	Klebsiella pneumoniae	186	Nepal	ERR349780	The et al.	human	infection	2012	ST661	1	1	1	1
ERR349788	Klebsiella pneumoniae	225	Nepal	ERR349788	The et al.	human	infection	2012	ST661	1	1	1	1
1328425_3	Klebsiella pneumoniae	BIDMC 36	USA	AYHW00000000	PATRIC	human	infection	2012	ST661	1	1	1	1
16852_1_55	Klebsiella pneumoniae	KSB2_7A	Australia	ERR1023681	wyres et al. 2016	human	carriage	2014	ST66-1LV	1	1	1	1
5235_2_6	Klebsiella pneumoniae	QMP M1-029	USA	ERS011991	Holt et al 2015	Bovine	Bovine_carriage	2005	ST66-1LV	1	1	0	1
16703_7_36	Klebsiella variicola	INF287	Australia	ERR1008745	wyres et al. 2016	human	infection	2014	ST662-1LV	1	1	1	1
NCTC11689	Klebsiella pneumoniae	NCTC11689	unknown	ERR910529		unknown	unknown	unknown	ST664	1	1	1	1
NCTC5046	Klebsiella pneumoniae	NCTC5046	Indonesia	ERS513127		human	nose	1934	ST67	1	1	1	1
NCTC1936	Klebsiella pneumoniae	NCTC1936	Netherlands	ERS736957		human	nose	1925	ST67	1	1	1	1
NCTC7799	Klebsiella pneumoniae	NCTC7799	UK	ERS744780		human	nose	1948	ST67	1	1	1	1
667127_8	Klebsiella pneumoniae	Urmite	unknown	CDNT01000000	PATRIC	unknown	unknown	unknown	ST67	1	1	1	1
861365_4	Klebsiella pneumoniae	SB3432	unknown	FO203501.1,FO203500.1	PATRIC	unknown	unknown	unknown	ST67	1	1	1	1
Klebs_rhinoscleromatis_ATCC_13884	Klebsiella pneumoniae	subsp rhinoscleromatis ATCC 13884	Indonesia	ACZD01	Holt et al 2015	Human	Human_infection	1973	ST67	1	1	1	1
NCTC5047	Klebsiella pneumoniae	NCTC5047	Netherlands	ERS736956		human	nose	1937	ST67-2LV	1	1	1	1
1438803_3	Klebsiella pneumoniae	UCI 56	USA	JMZO00000000	PATRIC	human	infection	unknown	ST678	1	1	1	1
ERR560511	Klebsiella pneumoniae	SB4449	France	ERR560511	Bialek-Davenet et al.	human	infection	2010	ST679	1	1	1	1
16780_6_44	Klebsiella variicola	KSB1_8D	Australia	ERR1015321	wyres et al. 2016	human	carriage	2013	ST681	1	1	1	1
16852_1_11	Klebsiella variicola	KSB1_4F	Australia	ERR1023638	wyres et al. 2016	human	carriage	2013	ST681	1	1	1	1
16852_1_7	Klebsiella variicola	KSB1_10E	Australia	ERR1023634	wyres et al. 2016	human	carriage	2013	ST681	1	1	1	1
16870_8_35	Klebsiella variicola	INF193	Australia	ERR1023830	wyres et al. 2016	human	infection	2013	ST681	1	1	1	1
16870_8_51	Klebsiella variicola	INF209	Australia	ERR1023846	wyres et al. 2016	human	infection	2013	ST681	1	1	1	1
16870_8_54	Klebsiella variicola	INF212	Australia	ERR1023849	wyres et al. 2016	human	infection	2013	ST681	1	1	1	1
16870_8_73	Klebsiella variicola	INF232	Australia	ERR1023867	wyres et al. 2016	human	infection	2013	ST681	1	1	1	1
16870_8_85	Klebsiella variicola	INF245	Australia	ERR1035990	wyres et al. 2016	human	infection	2013	ST681	1	1	1	1
AUSMDU00003469_S1_	Klebsiella variicola	KSB1_10E	Australia	SRR5082478	wyres et al. 2016	human	unknown	2013	ST681	1	1	1	1
AUSMDU00003470_S2_	Klebsiella variicola	KSB1_4F	Australia	SRR5082484	wyres et al. 2016	human	unknown	2013	ST681	1	1	1	1
AUSMDU00003484_S16_	Klebsiella variicola	INF209	Australia	SRR5082470	wyres et al. 2016	human	unknown	2013	ST681	1	1	1	1
AUSMDU00003497_S4_	Klebsiella variicola	INF244	Australia	SRR5082455	wyres et al. 2016	human	infection	2013	ST681	1	1	1	1
KC0205	Klebsiella variicola	INF255	Australia	SRR5082485	wyres et al. 2016	human	infection	2013	ST681	1	1	1	1
573_1887	Klebsiella variicola	1335_KPNE	USA	JVTE01000000	PATRIC	human	unknown	unknown	ST681	1	1	1	1
SRR2098815	Klebsiella variicola	Kpn0044	USA	SRR2098815	Davis et al.	pork	NA	2012	ST681-2LV	1	1	1	1
16703_5_39	Klebsiella pneumoniae	INF106	Australia	ERR1008665	wyres et al. 2016	human	infection	2013	ST690	1	1	1	1
16870_7_33	Klebsiella pneumoniae	INF012	Australia	ERR1023747	wyres et al. 2016	human	infection	2013	ST690	1	1	1	1
NCTC9656	Klebsiella pneumoniae	NCTC9656	USA	ERR968280		bovine	mastitis	1955	ST692	1	1	1	1
5150_1_7	Klebsiella variicola	AJ026	Australia	ERS005747	Holt et al 2015	Human	NA	2001	ST695	1	1	1	1
5150_3_8	Klebsiella variicola	AJ182	Australia	ERS005771	Holt et al 2015	Human	NA	2002	ST695	1	1	1	1
ERR314514	Klebsiella quasipneumoniae subsp. quasipneumoniae	unknown	UK	ERR314514	Ellington et al.	human	unknown	2012	ST696-3LV	1	1	1	1
573_1495	Klebsiella variicola	CH4	Malaysia	JSXA01000000	PATRIC	Food	NA	unknown	ST697	1	1	1	1
SRR2098811	Klebsiella variicola	Kpn0045	USA	SRR2098811	Davis et al.	human	infection	2011	ST697-1LV	1	1	1	1
1438700_3	Klebsiella variicola	BIDMC 61	USA	JMWB00000000	PATRIC	human	infection	unknown	ST697-1LV	1	1	1	1
16852_1_71	Klebsiella variicola	KSB2_7C	Australia	ERR1023696	wyres et al. 2016	human	carriage	2014	ST698-2LV	1	1	1	1
573_1644	Klebsiella pneumoniae	MGH97	unknown	LFAI01000000	PATRIC	human	unknown	unknown	ST70	1	1	1	1
1438783_3	Klebsiella pneumoniae	MGH 52	USA	JMYW00000000	PATRIC	human	infection	2013	ST70	1	1	1	1
ERR257621	Klebsiella pneumoniae	unknown	UK	ERR257621	Ellington et al.	human	unknown	2011	ST70-1LV	1	1	1	1
573_1458	Klebsiella pneumoniae	unknown	unknown	CCIK01000000	PATRIC	unknown	unknown	unknown	ST70-1LV	1	1	1	1
16870_8_20	Klebsiella pneumoniae	INF177	Australia	ERR1023815	wyres et al. 2016	human	infection	2013	ST706-2LV	1	1	1	1
16870_8_14	Klebsiella pneumoniae	INF171	Australia	ERR1023809	wyres et al. 2016	human	infection	2013	ST711	1	1	1	1
ERR349815	Klebsiella pneumoniae	424	Nepal	ERR349815	The et al.	human	infection	2012	ST711	1	1	1	1
14893_8_71	Klebsiella pneumoniae	HE003	pakistan	ERR775487	ejaz et al 2017 EID PMID 29048298	human	Urine	2010-2012	ST711	1	1	1	1
14893_8_73	Klebsiella pneumoniae	HE005	pakistan	ERR775489	ejaz et al 2017 EID PMID 29048298	human	Urine	2010-2012	ST711	1	1	1	1
14893_8_82	Klebsiella pneumoniae	HE014	pakistan	ERR775496	ejaz et al 2017 EID PMID 29048298	human	Blood	2010-2012	ST711	1	1	1	1
14893_8_88	Klebsiella pneumoniae	HE020	pakistan	ERR775502	ejaz et al 2017 EID PMID 29048298	human	PD catheter	2010-2012	ST711	1	1	1	1
14936_3_29	Klebsiella pneumoniae	HE053	pakistan	ERR775630	ejaz et al 2017 EID PMID 29048298	human	Urine	2010-2012	ST711	1	1	1	1
14936_3_30	Klebsiella pneumoniae	HE054	pakistan	ERR775631	ejaz et al 2017 EID PMID 29048298	human	Urine	2010-2012	ST711	1	1	1	1
14893_8_70	Klebsiella pneumoniae	HE002	pakistan	ERR775486	ejaz et al 2017 EID PMID 29048298	human	Blood	2010-2012	ST711-1LV	1	1	1	0
ERR349786	Klebsiella pneumoniae	214	Nepal	ERR349786	The et al.	human	infection	2012	ST716	1	1	1	1
ERR349818	Klebsiella pneumoniae	434	Nepal	ERR349818	The et al.	human	infection	2012	ST716	1	1	1	1
16703_7_35	Klebsiella pneumoniae	INF286	Australia	ERR1008744	wyres et al. 2016	human	infection	2014	ST716-2LV	1	1	1	1
SRR1561361	Klebsiella pneumoniae	US-VA-2008b	USA	SRR1561361	Bowers et al.	human	unknown	2008	ST719	1	1	1	1
573_1582	Klebsiella pneumoniae	CHS174	USA	LEXX01000000	PATRIC	human	unknown	unknown	ST724-2LV	1	1	1	1
5151_2_9	Klebsiella quasipneumoniae subsp. similipneumoniae	DR85/08	Singapore	ERS011922	Holt et al 2015	Environmental	NA	2008	ST734	1	1	1	1
1316582_3	Klebsiella quasipneumoniae subsp. similipneumoniae	45T1-2A	unknown	CDMU01000000	PATRIC	unknown	unknown	unknown	ST749-2LV	1	1	1	1
NCTC11679	Klebsiella pneumoniae	NCTC11679	unknown	ERR906333		unknown	unknown	unknown	ST76	1	1	1	1
SRR2098687	Klebsiella pneumoniae	Kpn0029	USA	SRR2098687	Davis et al.	chicken	NA	2012	ST76	1	1	1	1
1438797_3	Klebsiella pneumoniae	MGH 74	USA	JMZJ00000000	PATRIC	human	infection	2013	ST76	1	1	1	1
5193_5_9	Klebsiella pneumoniae	EW-20-R-MAC-1	Vietnam	ERS011850	Holt et al 2015	Human	Human_carriage	2006	ST76	1	1	1	1
573_1714	Klebsiella quasipneumoniae subsp. quasipneumoniae	865_KPNE	USA	JUQB01000000	PATRIC	human	unknown	unknown	ST761-4LV	1	1	1	1
SRR2098688	Klebsiella pneumoniae	Kpn0028	USA	SRR2098688	Davis et al.	chicken	NA	2012	ST76-1LV	1	1	0	1
ERR727155	Klebsiella pneumoniae	TG30739	USA	ERR727155	Struve et al.	human	infection	2011	ST774	1	1	1	1
NCTC13465	Klebsiella pneumoniae	NCTC13465	unknown	GCA_900461465.1		unknown	unknown	unknown	ST776	1	1	1	1
573_1637	Klebsiella pneumoniae	MGH90	unknown	LFAB01000000	PATRIC	human	unknown	unknown	ST784	1	1	1	1
16852_1_73	Klebsiella pneumoniae	KSB2_9C	Australia	ERR1023698	wyres et al. 2016	human	carriage	2014	ST788	1	1	1	1
16703_5_84	Klebsiella variicola	INF152	Australia	ERR1008709	wyres et al. 2016	human	infection	2013	ST790-3LV	1	1	1	1
5197_7_2	Klebsiella pneumoniae	Pus 4878	Laos	ERS011867	Holt et al 2015	Human	Human_invasive	2007	ST791-1LV	1	1	1	1
16703_7_61	Klebsiella pneumoniae	INF317	Australia	ERR1008770	wyres et al. 2016	human	infection	2014	ST792	1	1	1	1
16703_7_81	Klebsiella pneumoniae	INF341	Australia	ERR1008790	wyres et al. 2016	human	infection	2014	ST792	1	1	1	1
16870_8_69	Klebsiella pneumoniae	INF227	Australia	ERR1023864	wyres et al. 2016	human	infection	2013	ST792	1	1	1	1
AUSMDU00003480_S12_	Klebsiella pneumoniae	KSB2_5C	Australia	SRR5082471	wyres et al. 2016	human	carriage	2014	ST792	1	1	1	1
AUSMDU00003509_S75_	Klebsiella pneumoniae	INF339	Australia	SRR5082465	wyres et al. 2016	human	infection	2014	ST792	1	1	1	1
5235_5_8	Klebsiella pneumoniae	09-2072m	Vietnam	ERS012017	Holt et al 2015	Human	Human_invasive	2009	ST794-3LV	1	1	1	1
5235_8_3	Klebsiella pneumoniae	71M	Vietnam	ERS011785	Holt et al 2015	Human	Human_invasive	2008	ST806-2LV	1	1	1	1
SRR1561214	Klebsiella pneumoniae	Canada-2009d	Canada	SRR1561214	Bowers et al.	human	unknown	2009	ST815-1LV	1	1	1	1
ERR230399	Klebsiella pneumoniae	M44	unknown	ERR230399	Wand et al.	unknown	unknown	1937	ST82	1	1	1	1
ERR230400	Klebsiella pneumoniae	M69	unknown	ERR230400	Wand et al.	unknown	unknown	1940	ST82	1	1	1	1
ERR230407	Klebsiella pneumoniae	M45	unknown	ERR230407	Wand et al.	unknown	unknown	1940	ST82	1	1	1	1
ERR230435	Klebsiella pneumoniae	M175A	unknown	ERR230435	Wand et al.	unknown	unknown	1941	ST82	1	1	1	1
ERR279212	Klebsiella pneumoniae	M588	unknown	ERR279212	Wand et al.	unknown	unknown	1947	ST82	1	1	1	1
ERR279213	Klebsiella pneumoniae	M587	unknown	ERR279213	Wand et al.	unknown	unknown	1947	ST82	1	1	1	1
ERR279215	Klebsiella pneumoniae	M584	unknown	ERR279215	Wand et al.	unknown	unknown	1932	ST82	1	1	1	1
ERR279216	Klebsiella pneumoniae	M583	unknown	ERR279216	Wand et al.	unknown	unknown	1932	ST82	1	1	1	1
ERR279266	Klebsiella pneumoniae	M636	unknown	ERR279266	Wand et al.	unknown	unknown	1940	ST82	1	1	1	1
ERR314323	Klebsiella pneumoniae	M342	unknown	ERR314323	Wand et al.	unknown	unknown	1949	ST82	1	1	1	1
ERR314324	Klebsiella pneumoniae	M343	unknown	ERR314324	Wand et al.	unknown	unknown	1946	ST82	1	1	1	1
ERR314326	Klebsiella pneumoniae	M345	unknown	ERR314326	Wand et al.	unknown	unknown	1940	ST82	1	1	1	1
ERR314329	Klebsiella pneumoniae	M371	unknown	ERR314329	Wand et al.	unknown	unknown	1949	ST82	1	1	1	1
ERR314330	Klebsiella pneumoniae	M372	unknown	ERR314330	Wand et al.	unknown	unknown	1949	ST82	1	1	1	1
ERR314345	Klebsiella pneumoniae	M414	unknown	ERR314345	Wand et al.	unknown	unknown	1940	ST82	1	1	1	1
ERR713646	Klebsiella pneumoniae	8045	unknown	ERR713646	Struve et al.	human	infection	unknown	ST82	1	1	1	1
NCTC12463	Klebsiella pneumoniae	NCTC12463	unknown	GCA_900451415.1		unknown	unknown	unknown	ST82	1	1	1	1
NCTC5054	Klebsiella pneumoniae	NCTC5054	unknown	ERR985350		human	pnuemonia	1937	ST82	1	1	1	1
NCTC5057	Klebsiella pneumoniae	NCTC5057	unknown	ERR1046595		unknown	unknown	unknown	ST82	1	1	1	1
NCTC8839	Klebsiella pneumoniae	NCTC8839	unknown	ERR950062		human	sputum	1951	ST82	1	1	1	1
NCTC10213	Klebsiella pneumoniae	NCTC10213	USA	ERR879388		human	throat	1960	ST82	1	1	1	1
ERR230408	Klebsiella pneumoniae	M70	unknown	ERR230408	Wand et al.	human	infection	1940	ST82	1	1	1	1
ERR713645	Klebsiella pneumoniae	A5054	unknown	ERR713645	Struve et al.	human	infection	unknown	ST82	1	1	1	1
ERR230383	Klebsiella pneumoniae	M42	unknown	ERR230383	Wand et al.	unknown	unknown	1935	ST82-1LV	1	1	1	1
ERR230441	Klebsiella pneumoniae	M124	unknown	ERR230441	Wand et al.	unknown	unknown	1940	ST82-1LV	1	1	1	1
ERR230443	Klebsiella pneumoniae	M176	unknown	ERR230443	Wand et al.	unknown	unknown	1935	ST82-1LV	1	1	1	1
ERR279255	Klebsiella pneumoniae	M665	unknown	ERR279255	Wand et al.	unknown	unknown	1935	ST82-1LV	1	1	1	1
ERR279267	Klebsiella pneumoniae	M635	unknown	ERR279267	Wand et al.	unknown	unknown	1940	ST82-1LV	1	1	1	1
5150_3_6	Klebsiella pneumoniae	AJ158	Australia	ERS005770	Holt et al 2015	Human	Human_infection	2002	ST82-3LV	1	1	1	1
TTSH18_S27_	Klebsiella pneumoniae	TTSH1	Singapore	SRR5082381	Lee et al.	human	infection	unknown	ST828	1	1	1	1
5151_2_3	Klebsiella pneumoniae	DM17337/04	Singapore	ERS011916	Holt et al 2015	Human	Human_infection	2004	ST828	1	1	1	1
5235_5_5	Klebsiella pneumoniae	09-2006m	Vietnam	ERS012014	Holt et al 2015	Human	Human_invasive	2009	ST828-1LV	1	1	1	1
16852_1_12	Klebsiella pneumoniae	KSB1_5F	Australia	ERR1023639	wyres et al. 2016	human	carriage	2013	ST831-1LV	1	1	1	1
SRR1561297	Klebsiella pneumoniae	US-CA-2008	USA	SRR1561297	Bowers et al.	human	unknown	2008	ST833	1	1	1	1
SRR1561283	Klebsiella pneumoniae	Thailand-2007	Thailand	SRR1561283	Bowers et al.	human	unknown	2007	ST833-1LV	1	1	1	1
1438805_3	Klebsiella pneumoniae	UCI 60	USA	JJNJ00000000	PATRIC	human	infection	unknown	ST845-3LV	1	Stops	1	1
573_1680	Klebsiella pneumoniae	1012_KPNE	USA	JWGI01000000	PATRIC	human	unknown	unknown	ST846	1	1	1	1
573_1687	Klebsiella pneumoniae	1010_KPNE	USA	JWGK01000000	PATRIC	human	unknown	unknown	ST846	1	1	1	1
Klebsiella_sp_1_1_55	Klebsiella variicola	1 1 55	USA?	ACXA01	Holt et al 2015	Human	NA	0	ST848	1	1	1	1
ERR314489	Klebsiella variicola	unknown	UK	ERR314489	Ellington et al.	human	unknown	2012	ST850-1LV	1	1	1	1
SRR1561209	Klebsiella pneumoniae	Brazil-2010d	Brazil	SRR1561209	Bowers et al.	human	unknown	2010	ST855	1	1	1	1
SRR1561208	Klebsiella pneumoniae	Brazil-2010c	Brazil	SRR1561208	Bowers et al.	human	unknown	2010	ST855-1LV	1	1	1	1
16852_1_8	Klebsiella pneumoniae	KSB1_1F	Australia	ERR1023635	wyres et al. 2016	human	carriage	2013	ST857	1	1	1	1
16703_7_74	Klebsiella pneumoniae	INF331	Australia	ERR1008783	wyres et al. 2016	human	infection	2014	ST86	1	1	1	1
16870_8_33	Klebsiella pneumoniae	INF191	Australia	ERR1023828	wyres et al. 2016	human	infection	2013	ST86	1	1	1	1
16870_8_67	Klebsiella pneumoniae	INF225	Australia	ERR1023862	wyres et al. 2016	human	infection	2013	ST86	1	1	1	1
SB4447	Klebsiella pneumoniae	SB4447	France	ERR560509	Bialek-Davenet et al.	unknown	unknown	2009	ST86	1	1	1	1
1244085_3	Klebsiella pneumoniae	CG43	Taiwan	CP006648.1	PATRIC	human	infection	unknown	ST86	1	1	1	1
ERR276980	Klebsiella pneumoniae	unknown	UK	ERR276980	Stoesser et al. 2013	unknown	unknown	unknown	ST86	1	1	1	1
ERR560499	Klebsiella pneumoniae	SB3197	unknown	ERR560499	Bialek-Davenet et al.	unknown	unknown	unknown	ST86	1	1	1	1
NCTC13635	Klebsiella pneumoniae	NCTC13635	unknown	ERR731670		cow's milk	cow's milk	unknown	ST86	1	1	1	1
NCTC7427	Klebsiella pneumoniae	NCTC7427	unknown	ERR999928		unknown	unknown	1948	ST86	1	1	1	1
NCTC9128	Klebsiella pneumoniae	NCTC9128	unknown	GCA_900451565.1		human	urine	unknown	ST86	1	1	1	1
1379688_3	Klebsiella pneumoniae	SA1	unknown	CBTW00000000	PATRIC	unknown	unknown	unknown	ST86	1	1	1	1
1392500_3	Klebsiella pneumoniae	HK787	unknown	CP006738.1	PATRIC	unknown	unknown	unknown	ST86	1	1	1	1
ERR706868	Klebsiella pneumoniae	CAS688	USA	ERR706868	Struve et al.	human	infection	2005	ST86	1	1	1	1
1267897_3	Klebsiella pneumoniae	hvKP1	USA	AOIZ00000000	PATRIC	human	infection	unknown	ST86	1	1	1	1
1328392_3	Klebsiella pneumoniae	UCICRE 6	USA	AYIJ00000000	PATRIC	human	infection	unknown	ST86	1	1	1	1
1400183_3	Klebsiella pneumoniae	UCI 42	USA	JCLZ00000000	PATRIC	human	infection	unknown	ST86	1	1	1	1
5235_6_10	Klebsiella pneumoniae	805m	Vietnam	ERS012031	Holt et al 2015	Human	Human_invasive	2009	ST86	1	1	1	1
ERR560512	Klebsiella pneumoniae	SB4454	Taiwan	ERR560512	Bialek-Davenet et al.	human	infection	unknown	ST86-1LV	1	1	1	1
ERR257668	Klebsiella pneumoniae	unknown	UK	ERR257668	Ellington et al.	human	unknown	2011	ST869	1	1	1	1
SRR2098696	Klebsiella pneumoniae	Kpn0026	USA	SRR2098696	Davis et al.	pork	NA	2012	ST870	1	1	1	1
16703_7_65	Klebsiella pneumoniae	INF321	Australia	ERR1008774	wyres et al. 2016	human	infection	2014	ST872	1	1	1	1
1400176_3	Klebsiella pneumoniae	UCI 25	USA	JCMG00000000	PATRIC	human	infection	unknown	ST873	1	Stops	1	1
16870_7_7	Klebsiella pneumoniae	INF342	Australia	ERR1023721	wyres et al. 2016	human	infection	2014	ST873-1LV	1	1	1	1
5235_2_12	Klebsiella pneumoniae	QMP M1-418	USA	ERS011997	Holt et al 2015	Environmental	NA	2005	ST873-2LV	1	1	1	1
ERR257599	Klebsiella pneumoniae	unknown	UK	ERR257599	Ellington et al.	human	unknown	2006	ST874	1	1	1	1
ERR257600	Klebsiella pneumoniae	unknown	UK	ERR257600	Ellington et al.	human	unknown	2006	ST874	1	1	1	1
ERR257607	Klebsiella pneumoniae	unknown	UK	ERR257607	Ellington et al.	human	unknown	2006	ST874	1	1	1	1
ERR257608	Klebsiella pneumoniae	unknown	UK	ERR257608	Ellington et al.	human	unknown	2006	ST874	1	1	1	1
ERR257612	Klebsiella pneumoniae	unknown	UK	ERR257612	Ellington et al.	human	unknown	2010	ST874	1	1	1	1
ERR257614	Klebsiella pneumoniae	unknown	UK	ERR257614	Ellington et al.	human	unknown	2006	ST874	1	1	1	1
ERR257618	Klebsiella pneumoniae	unknown	UK	ERR257618	Ellington et al.	human	unknown	2008	ST874	1	1	1	1
ERR257624	Klebsiella pneumoniae	unknown	UK	ERR257624	Ellington et al.	human	unknown	2006	ST874	1	1	1	1
ERR257625	Klebsiella pneumoniae	unknown	UK	ERR257625	Ellington et al.	human	unknown	2007	ST874	1	1	1	1
ERR257631	Klebsiella pneumoniae	unknown	UK	ERR257631	Ellington et al.	human	unknown	2006	ST874	1	1	1	1
ERR257639	Klebsiella pneumoniae	unknown	UK	ERR257639	Ellington et al.	human	unknown	2006	ST874	1	1	1	1
ERR257647	Klebsiella pneumoniae	unknown	UK	ERR257647	Ellington et al.	human	unknown	2006	ST874	1	1	1	1
ERR257654	Klebsiella pneumoniae	unknown	UK	ERR257654	Ellington et al.	human	unknown	2006	ST874	1	1	1	1
ERR257655	Klebsiella pneumoniae	unknown	UK	ERR257655	Ellington et al.	human	unknown	unknown	ST874	1	1	1	1
ERR257662	Klebsiella pneumoniae	unknown	UK	ERR257662	Ellington et al.	human	unknown	2006	ST874	1	1	1	1
ERR257663	Klebsiella pneumoniae	unknown	UK	ERR257663	Ellington et al.	human	unknown	2011	ST874	1	1	1	1
ERR257670	Klebsiella pneumoniae	unknown	UK	ERR257670	Ellington et al.	human	unknown	2006	ST874	1	1	1	1
ERR257671	Klebsiella pneumoniae	unknown	UK	ERR257671	Ellington et al.	human	unknown	2006	ST874	1	1	1	1
ERR257678	Klebsiella pneumoniae	unknown	UK	ERR257678	Ellington et al.	human	unknown	2006	ST874	1	1	1	1
ERR314506	Klebsiella pneumoniae	unknown	UK	ERR314506	Ellington et al.	human	unknown	2012	ST874	1	1	1	1
ERR314567	Klebsiella pneumoniae	unknown	UK	ERR314567	Ellington et al.	human	unknown	2007	ST874	1	1	1	1
ERR257623	Klebsiella pneumoniae	unknown	UK	ERR257623	Ellington et al.	human	unknown	2006	ST874-1LV	1	1	1	1
ERR276944	Klebsiella pneumoniae	unknown	UK	ERR276944	Stoesser et al. 2013	unknown	unknown	unknown	ST874-1LV	1	Stops	1	1
ERR276954	Klebsiella pneumoniae	unknown	UK	ERR276954	Stoesser et al. 2013	unknown	unknown	unknown	ST874-1LV	1	1	1	1
16870_7_72	Klebsiella pneumoniae	INF051	Australia	ERR1023784	wyres et al. 2016	human	infection	2013	ST882	1	1	1	1
16870_8_1	Klebsiella pneumoniae	INF155	Australia	ERR1023798	wyres et al. 2016	human	infection	2013	ST882	1	1	1	1
ERR276970	Klebsiella pneumoniae	unknown	UK	ERR276970	Stoesser et al. 2013	unknown	unknown	unknown	ST883-2LV	1	1	1	1
ERR276978	Klebsiella pneumoniae	unknown	UK	ERR276978	Stoesser et al. 2013	unknown	unknown	unknown	ST883-2LV	1	1	1	1
16703_5_72	Klebsiella pneumoniae	INF139	Australia	ERR1008697	wyres et al. 2016	human	infection	2013	ST889	1	1	1	1
16780_6_21	Klebsiella pneumoniae	KSB1_8A	Australia	ERR1015300	wyres et al. 2016	human	carriage	2013	ST891-2LV	1	1	1	1
SRR2098755	Klebsiella pneumoniae	Kpn0080	USA	SRR2098755	Davis et al.	human	infection	2012	ST896	1	1	1	1
ERR279244	Klebsiella pneumoniae	M404	unknown	ERR279244	Wand et al.	unknown	unknown	1940	ST90	1	1	1	1
ERR314344	Klebsiella pneumoniae	M403	unknown	ERR314344	Wand et al.	unknown	unknown	1940	ST90	1	1	1	1
NCTC9645	Klebsiella pneumoniae	NCTC9645	USA	GCA_900451835.1		unknown	unknown	1955	ST90-1LV	1	1	1	1
16870_8_78	Klebsiella pneumoniae	INF237	Australia	ERR1035983	wyres et al. 2016	human	infection	2013	ST91	1	1	0	1
NCTC5050	Klebsiella pneumoniae	NCTC5050	Indonesia	ERR676887		human	nose	1931	ST91	1	1	1	1
NCTC5052	Klebsiella pneumoniae	NCTC5052	Netherlands	ERR985349		unknown	unknown	1934	ST91	1	1	1	1
NCTC9661	Klebsiella pneumoniae	NCTC9661	USA	ERR1070153		human	sputum	1955	ST91	1	1	1	1
NCTC9662	Klebsiella pneumoniae	NCTC9662	USA	ERR1070154		human	sputum	1955	ST91	1	1	1	1
NCTC5051	Klebsiella pneumoniae	unknown	unknown	na	NCTC3000	unknown	unknown	unknown	ST91	1	1	1	1
ERR279265	Klebsiella pneumoniae	M637	unknown	ERR279265	Wand et al.	unknown	unknown	unknown	ST91-1LV	1	1	1	1
ERR314340	Klebsiella pneumoniae	M398	unknown	ERR314340	Wand et al.	unknown	unknown	1940	ST91-1LV	1	1	1	1
ERR314341	Klebsiella pneumoniae	M399	unknown	ERR314341	Wand et al.	unknown	unknown	1940	ST91-1LV	1	1	1	1
ERR314342	Klebsiella pneumoniae	M400	unknown	ERR314342	Wand et al.	unknown	unknown	1940	ST91-1LV	1	1	1	1
NCTC5053	Klebsiella pneumoniae	NCTC5053	unknown	ERR1144973		unknown	unknown	1934	ST91-1LV	1	1	1	1
NCTC8883	Klebsiella pneumoniae	NCTC8883	unknown	ERR950079		human	sputum	1952	ST91-1LV	1	1	1	1
ERR230391	Klebsiella pneumoniae	M43	unknown	ERR230391	Wand et al.	unknown	unknown	1940	ST91-2LV	1	1	1	0
16870_8_59	Klebsiella variicola	INF217	Australia	ERR1023854	wyres et al. 2016	human	infection	2013	ST919	1	1	1	1
16703_5_86	Klebsiella variicola	INF154	Australia	ERR1008711	wyres et al. 2016	human	infection	2013	ST925	1	1	1	1
16703_7_39	Klebsiella variicola	INF290	Australia	ERR1008748	wyres et al. 2016	human	infection	2014	ST925	1	1	1	1
16852_1_15	Klebsiella variicola	KSB1_9F	Australia	ERR1023642	wyres et al. 2016	human	carriage	2013	ST925	1	1	1	1
16870_8_50	Klebsiella variicola	INF208	Australia	ERR1023845	wyres et al. 2016	human	infection	2013	ST925	1	1	1	1
ERR349793	Klebsiella quasipneumoniae subsp. similipneumoniae	262	Nepal	ERR349793	The et al.	human	infection	2012	ST929-2LV	1	1	1	1
16703_5_83	Klebsiella pneumoniae	INF151	Australia	ERR1008708	wyres et al. 2016	human	infection	2013	ST93	1	1	1	1
ERR314350	Klebsiella pneumoniae	M433	unknown	ERR314350	Wand et al.	unknown	unknown	1940	ST93	1	1	1	1
NCTC9657	Klebsiella pneumoniae	NCTC9657	unknown	ERR1046593		unknown	respiratory tract	1955	ST93	1	1	1	1
ERR276939	Klebsiella pneumoniae	unknown	UK	ERR276939	Stoesser et al. 2013	unknown	unknown	unknown	ST940	1	1	1	1
ERR314347	Klebsiella pneumoniae	M426	unknown	ERR314347	Wand et al.	unknown	unknown	1940	ST957-3LV	1	1	1	1
5235_5_11	Klebsiella pneumoniae	09-332B	Vietnam	ERS012020	Holt et al 2015	Human	Human_infection	2009	ST967-1LV	1	1	1	1
573_1388	Klebsiella pneumoniae	unknown	unknown	CCFV01000000	PATRIC	unknown	unknown	unknown	ST976	1	1	1	1
ERR304788	Klebsiella pneumoniae	unknown	UK	ERR304788	Ellington et al.	human	unknown	2007	ST983-1LV	1	1	1	1
16780_6_47	Klebsiella pneumoniae	KSB1_2E	Australia	ERR1015322	wyres et al. 2016	human	carriage	2013	ST993-1LV	1	1	1	1
573_1749	Klebsiella pneumoniae	CHS136	USA	LGJU01000000	PATRIC	human	unknown	unknown	ST994-1LV	1	Stops	1	1
573_1668	Klebsiella pneumoniae	UCI70	unknown	LFBG01000000	PATRIC	human	unknown	unknown	ST997	1	1	1	1
NUH15_S9_	Klebsiella pneumoniae	NUH15	Singapore	SRR5082361	Lee et al.	human	infection	unknown	ST23	Contig	1	1	1
5235_1_1	Klebsiella pneumoniae	QMP M1-889	USA	ERS011974	Holt et al 2015	Human	Human_infection	2007	ST251-2LV	Contig	1	0	0
5235_1_5	Klebsiella pneumoniae	QMP M1-895	USA	ERS011978	Holt et al 2015	Human	Human_infection	2007	ST37-1LV	Contig	1	0	1
5235_1_3	Klebsiella pneumoniae	QMP M1-892	USA	ERS011976	Holt et al 2015	Human	Human_infection	2007	ST252-1LV	Ns	1	0	1
5193_3_6	Klebsiella pneumoniae	K290N	Vietnam	ERS011835	Holt et al 2015	Human	Human_carriage	2005	ST1	Stops	1	1	1
16703_7_7	Klebsiella pneumoniae	INF253	Australia	ERR1008718	wyres et al. 2016	human	infection	2013	ST101	Stops	1	1	1
5235_6_11	Klebsiella pneumoniae	1517	Indonesia	ERS012032	Holt et al 2015	Human	Human_invasive	2005	ST107	Stops	1	1	1
1328377_3	Klebsiella pneumoniae	MGH 45	USA	JCNS00000000	PATRIC	human	infection	2012	ST1084	Stops	1	1	1
SRR1561199	Klebsiella pneumoniae	Brazil-2006	Brazil	SRR1561199	Bowers et al.	human	unknown	2006	ST11	Stops	Stops	0	1
SRR1561210	Klebsiella pneumoniae	Brazil-2010e	Brazil	SRR1561210	Bowers et al.	human	unknown	2010	ST11	Stops	0	1	1
1125630_4	Klebsiella pneumoniae	HS11286	unknown	CP003223,CP003200,CP003224,CP003225,CP003226,CP003227,CP003228	PATRIC	unknown	unknown	unknown	ST11	Stops	1	1	1
SRR1561298	Klebsiella pneumoniae	US-CA-2010a	USA	SRR1561298	Bowers et al.	human	unknown	2010	ST11	Stops	1	1	1
SRR1561320	Klebsiella pneumoniae	US-MD-2006	USA	SRR1561320	Bowers et al.	human	unknown	2006	ST11	Stops	1	1	1
1263871_3	Klebsiella pneumoniae	ATCC BAA-2146	USA	AOCV00000000	PATRIC	human	infection	unknown	ST11	Stops	1	1	1
1438730_3	Klebsiella pneumoniae	CHS 24	USA	JMWY00000000	PATRIC	human	infection	2012	ST11	Stops	1	1	1
573_1499	Klebsiella pneumoniae	CAV1392	USA	CP011578,CP011577,CP011576,CP011575	PATRIC	human	infection	2011	ST11	Stops	1	1	1
573_1511	Klebsiella pneumoniae	CHS93	USA	LEVE01000000	PATRIC	human	unknown	unknown	ST11	Stops	0	1	1
573_1604	Klebsiella pneumoniae	CHS208	USA	LEYU01000000	PATRIC	human	unknown	unknown	ST11	Stops	1	1	1
573_1622	Klebsiella pneumoniae	CHS229	USA	LEZM01000000	PATRIC	human	unknown	unknown	ST11	Stops	Stops	1	1
573_1756	Klebsiella pneumoniae	CHS86	USA	LGKC01000000	PATRIC	human	unknown	unknown	ST11	Stops	1	1	1
5193_8_1	Klebsiella pneumoniae	DM23092/04	Singapore	ERS011902	Holt et al 2015	Human	Human_infection	2004	ST11	Stops	1	1	1
Klebsiella_pneumoniae_HS11286	Klebsiella pneumoniae	HS11286	China	NC_016838	Holt et al 2015	Human	NA	2011	ST11	Stops	1	1	1
5193_2_2	Klebsiella pneumoniae	NCSR101	Vietnam	ERS011807	Holt et al 2015	Human	Human_infection	2007	ST11	Stops	1	1	1
1263871_10	Klebsiella pneumoniae	ATCC BAA-2146	USA	APNN01000000	PATRIC	human		unknown	ST11	Stops	1	1	1
14936_3_51	Klebsiella pneumoniae	HE075		ERR775652	unknown		Urine		ST11	Stops	1	1	1
SRR1561279	Klebsiella pneumoniae	Poland-2009c	Poland	SRR1561279	Bowers et al.	unknown	unknown	2009	ST11-1LV	Stops	1	1	1
573_1607	Klebsiella pneumoniae	CHS211	USA	LEYX01000000	PATRIC	human	unknown	unknown	ST11-1LV	Stops	1	1	1
5193_8_5	Klebsiella pneumoniae	DR5092/05	Singapore	ERS011906	Holt et al 2015	Human	Human_carriage	2005	ST11-1LV	Stops	0	1	1
SRR1561198	Klebsiella pneumoniae	Australia-2010	Australia	SRR1561198	Bowers et al.	human	unknown	2010	ST1199	Stops	1	1	1
1438708_3	Klebsiella pneumoniae	CHS 02	USA	JMWI00000000	PATRIC	human	infection	2013	ST1199	Stops	1	1	1
DMG1700367	Klebsiella quasipneumoniae subsp. similipneumoniae	FK688	China			Human	Human_infection	2013	ST1224	Stops	0	1	1
ERR257689	Klebsiella quasipneumoniae subsp. similipneumoniae	unknown	UK	ERR257689	Ellington et al.	human	unknown	2008	ST138-3LV	Stops	1	1	1
573_1747	Klebsiella pneumoniae	CHS175	USA	LGJS01000000	PATRIC	human	unknown	unknown	ST14	Stops	1	1	1
573_1555	Klebsiella pneumoniae	CHS145	USA	LEWW01000000	PATRIC	human	unknown	unknown	ST1411	Stops	0	1	1
573_1375	Klebsiella pneumoniae	ST147	Australia	JXBF01000000	PATRIC	human	infection	2012	ST147	Stops	Stops	1	1
SRR1508881	Klebsiella pneumoniae	C369	Nepal	SRR1508881	Stoesser et al. 2014	human	infection	2009	ST147	Stops	1	1	1
ERR314491	Klebsiella pneumoniae	unknown	UK	ERR314491	Ellington et al.	human	unknown	2011	ST147	Stops	1	1	1
SRR1561362	Klebsiella pneumoniae	US-WA-2010	USA	SRR1561362	Bowers et al.	human	unknown	2010	ST147	Stops	1	1	1
573_1486	Klebsiella pneumoniae	CDPH5262	USA	LAFU01000000	PATRIC	human	infection	2014	ST147	Stops	1	1	1
573_1356	Klebsiella pneumoniae	CDPH5262	USA	JQDY01000000	PATRIC	human	infection	2014	ST147	Stops	1	1	1
573_1357	Klebsiella pneumoniae	CDPH3823	USA	JQDX01000000	PATRIC	human	infection	2014	ST147	Stops	1	1	1
573_1481	Klebsiella pneumoniae	CDPH3707	USA	JQCX01000000	PATRIC	human	infection	2014	ST147	Stops	1	1	1
573_1482	Klebsiella pneumoniae	CDPH3020	USA	JQCW01000000	PATRIC	human	infection	2014	ST147	Stops	1	1	1
573_1484	Klebsiella pneumoniae	CDPH3823	USA	LAFW01000000	PATRIC	human	infection	2014	ST147	Stops	1	1	1
573_1485	Klebsiella pneumoniae	CDPH3707	USA	LAFX01000000	PATRIC	human	infection	2014	ST147	Stops	1	1	1
573_1487	Klebsiella pneumoniae	CDPH3020	USA	LAFV01000000	PATRIC	human	infection	2014	ST147	Stops	1	1	1
573_1640	Klebsiella pneumoniae	MGH93	unknown	LFAE01000000	PATRIC	human		unknown	ST147	Stops	1	1	1
ERR257605	Klebsiella pneumoniae	unknown	UK	ERR257605	Ellington et al.	human	unknown	unknown	ST15	Stops	1	1	1
ERR257629	Klebsiella pneumoniae	unknown	UK	ERR257629	Ellington et al.	human	unknown	2011	ST15	Stops	1	1	1
ERR257653	Klebsiella pneumoniae	unknown	UK	ERR257653	Ellington et al.	human	unknown	2011	ST15	Stops	1	1	1
ERR257684	Klebsiella pneumoniae	unknown	UK	ERR257684	Ellington et al.	human	unknown	2011	ST15	Stops	1	1	1
ERR257692	Klebsiella pneumoniae	unknown	UK	ERR257692	Ellington et al.	human	unknown	unknown	ST15	Stops	1	1	1
ERR314549	Klebsiella pneumoniae	unknown	UK	ERR314549	Ellington et al.	human	unknown	2012	ST15	Stops	1	1	1
573_1392	Klebsiella pneumoniae	unknown	unknown	CCGA01000000	PATRIC	unknown	unknown	unknown	ST15	Stops	1	1	1
573_1653	Klebsiella pneumoniae	MGH115	unknown	LFAQ01000000	PATRIC	human	unknown	unknown	ST15	Stops	Stops	1	1
573_1654	Klebsiella pneumoniae	MGH117	unknown	LFAS01000000	PATRIC	human	unknown	unknown	ST15	Stops	0	1	1
1438786_3	Klebsiella pneumoniae	MGH 63	USA	JJNB00000000	PATRIC	human	unknown	2013	ST15	Stops	1	1	1
1438788_3	Klebsiella pneumoniae	MGH 65	USA	JMZA00000000	PATRIC	human	unknown	2013	ST15	Stops	Stops	1	1
1438798_3	Klebsiella pneumoniae	MGH 75	USA	JJNK00000000	PATRIC	human	infection	2013	ST15	Stops	0	1	1
5299_7_8	Klebsiella pneumoniae	2033	Indonesia	ERS012053	Holt et al 2015	Human	Unknown	2005	ST15	Stops	1	1	1
14893_8_81	Klebsiella pneumoniae	HE013	pakistan	ERR775495	ejaz et al 2017 EID PMID 29048298	human	ETT	2010-2012	ST15	Stops	1	1	1
14936_3_13	Klebsiella pneumoniae	HE037	pakistan	ERR775614	ejaz et al 2017 EID PMID 29048298	human	ETT	2010-2012	ST15	Stops	1	1	1
14936_3_14	Klebsiella pneumoniae	HE038	pakistan	ERR775615	ejaz et al 2017 EID PMID 29048298	human	Pus	2010-2012	ST15	Stops	1	1	1
14936_3_15	Klebsiella pneumoniae	HE039	pakistan	ERR775616	ejaz et al 2017 EID PMID 29048298	human	Ear swab	2010-2012	ST15	Stops	1	1	1
14936_3_21	Klebsiella pneumoniae	HE045	pakistan	ERR775622	ejaz et al 2017 EID PMID 29048298	human	CSF	2010-2012	ST15	Stops	1	1	1
14936_3_23	Klebsiella pneumoniae	HE047	pakistan	ERR775624	ejaz et al 2017 EID PMID 29048298	human	Blood	2010-2012	ST15	Stops	1	1	1
14936_3_25	Klebsiella pneumoniae	HE049	pakistan	ERR775626	ejaz et al 2017 EID PMID 29048298	human	CVP Tip	2010-2012	ST15	Stops	1	1	1
14936_3_34	Klebsiella pneumoniae	HE058	pakistan	ERR775635	ejaz et al 2017 EID PMID 29048298	human	Blood	2010-2012	ST15	Stops	1	1	1
14936_3_41	Klebsiella pneumoniae	HE065	pakistan	ERR775642	ejaz et al 2017 EID PMID 29048298	human	PD catheter	2010-2012	ST15	Stops	1	1	1
[truncated: 721 more rows]

## Sheet: Sheet2
Names tree	Names alternate	SPECIES	STRAIN	COUNTRY	REGION	ACCESSION	REFERENCE	SOURCE	INFECTION	YEAR	OmpK35	OmpK36	OmpK37	OmpS	PhoE	NmpC	MLST	virulence_score (5 = very high)	resistance_score (5 = very high)	num_resistance_classes	num_resistance_genes	Yersiniabactin	YbST	Colibactin	CbST	Aerobactin	AbST	Salmochelin	SmST	rmpA	rmpA2	wzi	K_locus	Chr_ST	gapA	infB	mdh	pgi	phoE	rpoB	tonB	ybtS	ybtX	ybtQ	ybtP	ybtA	irp2	irp1	ybtU
SRR2098672	SRR2098672	Klebsiella quasipneumoniae subsp. similipneumoniae	Kpn0048	USA	Namerica	SRR2098672	Davis et al.	human	infection	2011	0	0	0	0	0	0	0	1	0	1	1	ybt unknown	0	-	0	-	0	-	0	-	-	wzi449	KL70	0	18	7*	64	59*	11*	38*	158*	4*	3*	4*	4*	59*	275*	4*	12*
SRR2098682	SRR2098682	Klebsiella pneumoniae	Kpn0046	USA	Namerica	SRR2098682	Davis et al.	human	infection	2011	0	0	0	1	0	0	0	1	0	0	0	ybt unknown	0	-	0	-	0	-	0	-	-	0	-	0	2	1	159	2*	2*	4*	295*	27*	9*	6*	5*	18*	287*	66*	9*
SRR2098695	SRR2098695	Klebsiella pneumoniae	Kpn0064	USA	Namerica	SRR2098695	Davis et al.	human	infection	2012	0	0	0	0	0	0	0	0	0	1	1	-	0	-	0	-	0	-	0	-	-	0	-	0	92*	6	1	10*	1*	5*	-	-	-	-	-	-	-	-	-
SRR2098812	SRR2098812	Klebsiella variicola	Kpn0058	USA	Namerica	SRR2098812	Davis et al.	human	infection	2012	0	0	0	1	0	0	0	0	0	1	1	-	0	-	0	-	0	-	0	-	-	wzi53	KL53	0	28*	24*	21	53*	47*	17	63*	-	-	-	-	-	-	-	-
5235_5_4	5235_5_4	Klebsiella pneumoniae	09-406B	Vietnam	Vietnam	ERS012013	Holt et al 2015	Human	Human_infection	2009	0	0	0	1	0	0	0	1	0	6	11	ybt unknown	0	-	0	-	0	-	0	-	-	wzi64	KL64	0	2*	6	1	3	149*	5*	77*	6*	15*	22	4	9*	43*	34*	14
1232392_6	1232392_6	Klebsiella pneumoniae	KpO3210	Spain	Europe	AMRH00000000	PATRIC	human	unknown	unknown	0	0	0	0	0	0	0	1	0	6	10	ybt unknown	0	-	0	-	0	-	0	-	-	0	-	0	8*	1	62	50*	21*	4*	110	3*	15*	17*	21*	3*	3*	25*	12*
SRR1508875	SRR1508875	Escherichia coli / Shigella	H1250	Nepal	Asia	SRR1508875	Stoesser et al. 2014	human	infection	2011	0	1	0	0	0	0	0	3	1	8	14	-	0	-	0	iuc 5	61	-	0	-	-	wzi403	KL25	0	137*	117*	-	167*	-	138*	-	-	-	-	-	-	-	-	-
ERR349784	ERR349784	Klebsiella pneumoniae	209	Nepal	Asia	ERR349784	The et al.	human	carriage	2012	0	1	1	1	1	0	ST1	0	1	9	14	-	0	-	0	-	0	-	0	-	-	wzi137	KL17	ST1	4	4	1	1	7	4	10	-	-	-	-	-	-	-	-
ERR349806	ERR349806	Klebsiella pneumoniae	321	Nepal	Asia	ERR349806	The et al.	human	infection	2012	0	1	1	1	1	0	ST1	0	1	9	14	-	0	-	0	-	0	-	0	-	-	wzi137	KL17	ST1	4	4	1	1	7	4	10	-	-	-	-	-	-	-	-
5193_3_6	5193_3_6	Klebsiella pneumoniae	K290N	Vietnam	Vietnam	ERS011835	Holt et al 2015	Human	Human_carriage	2005	Stops	1	1	1	1	0	ST1	0	1	9	16	-	0	-	0	-	0	-	0	-	-	wzi19	KL19	ST1	4	4	1	1	7	4	10	-	-	-	-	-	-	-	-
16703_7_7	16703_7_7	Klebsiella pneumoniae	INF253	Australia	Australia	ERR1008718	wyres et al. 2016	human	infection	2013	Stops	1	1	1	1	0	ST101	1	0	3	6	ybt 9; ICEKp3	172	-	0	-	0	-	0	-	-	wzi137	KL17	ST101	2	6	1	5	4	1	6	5	11	6	35	1	25	78	9
5235_6_11	5235_6_11	Klebsiella pneumoniae	1517	Indonesia	Indonesia	ERS012032	Holt et al 2015	Human	Human_invasive	2005	Stops	1	1	1	1	0	ST107	0	1	8	18	-	0	-	0	-	0	-	0	-	-	wzi74	KL103	ST107	2	1	2	17	27	1	39	-	-	-	-	-	-	-	-
1328377_3	1328377_3	Klebsiella pneumoniae	MGH 45	USA	Namerica	JCNS00000000	PATRIC	human	infection	2012	Stops	1	1	1	1	0	ST1084	0	2	9	17	-	0	-	0	-	0	-	0	-	-	wzi29	KL106	ST1084	3	3	1	1	1	9	79	-	-	-	-	-	-	-	-
5193_8_1	5193_8_1	Klebsiella pneumoniae	DM23092/04	Singapore	Singapore	ERS011902	Holt et al 2015	Human	Human_infection	2004	Stops	1	1	1	1	0	ST11	0	0	8	16	-	0	-	0	-	0	-	0	-	-	wzi64	KL64	ST11	3	3	1	1	1	1	4	-	-	-	-	-	-	-	-
SRR1561227	SRR1561227	Klebsiella pneumoniae	Guatemala-2009	Guatemala	Samerica	SRR1561227	Bowers et al.	human	unknown	2009	0	1	1	1	1	0	ST11	0	1	10	19	-	0	-	0	-	0	-	0	-	-	wzi74	KL103	ST11	3	3	1	1	1	1	4	-	-	-	-	-	-	-	-
573_1511	573_1511	Klebsiella pneumoniae	CHS93	USA	Namerica	LEVE01000000	PATRIC	human	unknown	unknown	Stops	0	1	1	1	0	ST11	0	1	7	13	-	0	-	0	-	0	-	0	-	-	wzi177	KL125 (KL114)	ST11	3	3	1	1	1	1	4	-	-	-	-	-	-	-	-
573_1604	573_1604	Klebsiella pneumoniae	CHS208	USA	Namerica	LEYU01000000	PATRIC	human	unknown	unknown	Stops	1	1	1	1	0	ST11	0	1	8	14	-	0	-	0	-	0	-	0	-	-	wzi177	KL125 (KL114)	ST11	3	3	1	1	1	1	4	-	-	-	-	-	-	-	-
SRR1561199	SRR1561199	Klebsiella pneumoniae	Brazil-2006	Brazil	Samerica	SRR1561199	Bowers et al.	human	unknown	2006	Stops	Stops	0	1	1	0	ST11	0	1	9	14	-	0	-	0	-	0	-	0	-	-	wzi334	KL8	ST11	3	3	1	1	1	1	4	-	-	-	-	-	-	-	-
573_1622	573_1622	Klebsiella pneumoniae	CHS229	USA	Namerica	LEZM01000000	PATRIC	human	unknown	unknown	Stops	Stops	1	1	1	0	ST11	0	1	9	12	-	0	-	0	-	0	-	0	-	-	wzi177	KL125 (KL114)	ST11	3	3	1	1	1	1	4	-	-	-	-	-	-	-	-
5193_2_2	5193_2_2	Klebsiella pneumoniae	NCSR101	Vietnam	Vietnam	ERS011807	Holt et al 2015	Human	Human_infection	2007	Stops	1	1	1	1	0	ST11	1	1	8	13	ybt 9; ICEKp3	174-1LV	-	0	-	0	-	0	-	-	wzi73	KL104	ST11	3	3	1	1	1	1	4	5	11	6	5	1	34	15*	9
SRR1561210	SRR1561210	Klebsiella pneumoniae	Brazil-2010e	Brazil	Samerica	SRR1561210	Bowers et al.	human	unknown	2010	Stops	0	1	1	1	0	ST11	1	3	6	8	ybt 16; ICEKp12	277-3LV	-	0	-	0	-	0	-	-	wzi64	KL64	ST11	3	3	1	1	1	1	4	6	15	5	4	11	33*	27*	2
1125630_4	1125630_4	Klebsiella pneumoniae	HS11286	unknown	unknown	CP003223,CP003200,CP003224,CP003225,CP003226,CP003227,CP003228	PATRIC	unknown	unknown	unknown	Stops	1	1	1	1	0	ST11	1	2	9	17	ybt 9; ICEKp3	15	-	0	-	0	-	0	-	-	wzi74	KL103	ST11	3	3	1	1	1	1	4	14	11	14	5	9	22	19	10
SRR1561320	SRR1561320	Klebsiella pneumoniae	US-MD-2006	USA	Namerica	SRR1561320	Bowers et al.	human	unknown	2006	Stops	1	1	1	1	0	ST11	0	2	5	9	-	0	-	0	-	0	-	0	-	-	wzi243	KL13	ST11	3	3	1	1	1	1	4	-	-	-	5*	-	-	-	-
1438730_3	1438730_3	Klebsiella pneumoniae	CHS 24	USA	Namerica	JMWY00000000	PATRIC	human	infection	2012	Stops	1	1	1	1	0	ST11	0	2	8	13	-	0	-	0	-	0	-	0	-	-	wzi177	KL125 (KL114)	ST11	3	3	1	1	1	1	4	-	-	-	-	-	-	-	-
Klebsiella_pneumoniae_HS11286	Klebsiella_pneumoniae_subsp_pneumoniae_HS11286	Klebsiella pneumoniae	HS11286	China	China	NC_016838	Holt et al 2015	Human	NA	2011	Stops	1	1	1	1	0	ST11	1	2	9	17	ybt 9; ICEKp3	15	-	0	-	0	-	0	-	-	wzi74	KL103	ST11	3	3	1	1	1	1	4	14	11	14	5	9	22	19	10
573_1756	573_1756	Klebsiella pneumoniae	CHS86	USA	Namerica	LGKC01000000	PATRIC	human	unknown	unknown	Stops	1	1	1	1	0	ST11	0	2	9	12	-	0	-	0	-	0	-	0	-	-	wzi177	KL125 (KL114)	ST11	3	3	1	1	1	1	4	-	-	-	-	-	-	-	-
573_1499	573_1499	Klebsiella pneumoniae	CAV1392	USA	Namerica	CP011578,CP011577,CP011576,CP011575	PATRIC	human	infection	2011	Stops	1	1	1	1	0	ST11	0	2	7	11	-	0	-	0	-	0	-	0	-	-	wzi177	KL125 (KL114)	ST11	3	3	1	1	1	1	4	-	-	-	-	-	-	-	-
SRR1561298	SRR1561298	Klebsiella pneumoniae	US-CA-2010a	USA	Namerica	SRR1561298	Bowers et al.	human	unknown	2010	Stops	1	1	1	1	0	ST11	0	2	11	19	-	0	-	0	-	0	-	0	-	-	wzi174	KL74	ST11	3	3	1	1	1	1	4	-	-	-	-	-	-	-	-
1263871_3	1263871_3	Klebsiella pneumoniae	ATCC BAA-2146	USA	Namerica	AOCV00000000	PATRIC	human	infection	unknown	Stops	1	1	1	1	0	ST11	0	2	11	19	-	0	-	0	-	0	-	0	-	-	wzi174	KL74	ST11	3	3	1	1	1	1	4	-	-	-	-	-	-	-	-
1263871_10	1.26387e+06	Klebsiella pneumoniae	ATCC BAA-2146	USA	Namerica	APNN01000000	PATRIC	human		unknown	Stops	1	1	1	1	0	ST11	0	2	11	22	-	0	-	0	-	0	-	0	-	-	wzi174	KL74	ST11	3	3	1	1	1	1	4	-	-	-	-	-	-	-	-
14936_3_51	14936_3_51	Klebsiella pneumoniae	HE075			ERR775652	unknown		Urine		Stops	1	1	1	1	0	ST11	1	2	11	20	ybt 9; ICEKp3	173-1LV	-	0	-	0	-	0	-	-	wzi50	KL15 (KL17,KL51,KL52)	ST11	3	3	1	1	1	1	4	5	11	6	5	1	187*	37	9
SRR2098794	SRR2098794	Klebsiella pneumoniae	Kpn0082	USA	Namerica	SRR2098794	Davis et al.	human	infection	2012	0	1	1	1	1	0	ST1112-1LV	0	0	1	1	-	0	-	0	-	0	-	0	-	-	wzi50	KL15 (KL17,KL51,KL52)	ST1112-1LV	2	1	1	1	4	4	12*	-	-	-	-	-	-	-	-
5193_8_5	5193_8_5	Klebsiella pneumoniae	DR5092/05	Singapore	Singapore	ERS011906	Holt et al 2015	Human	Human_carriage	2005	Stops	0	1	1	1	0	ST11-1LV	0	0	9	14	-	0	-	0	-	0	-	0	-	-	wzi96	KL38	ST11-1LV	3	3	1	1	1	1	4*	-	-	-	-	-	-	-	-
573_1607	573_1607	Klebsiella pneumoniae	CHS211	USA	Namerica	LEYX01000000	PATRIC	human	unknown	unknown	Stops	1	1	1	1	0	ST11-1LV	0	1	8	13	-	0	-	0	-	0	-	0	-	-	wzi177	KL125 (KL114)	ST11-1LV	3	3	1	1	1	67	4	-	-	-	-	-	-	-	-
SRR1561279	SRR1561279	Klebsiella pneumoniae	Poland-2009c	Poland	Europe	SRR1561279	Bowers et al.	unknown	unknown	2009	Stops	1	1	1	1	0	ST11-1LV	0	1	8	13	-	0	-	0	-	0	-	0	-	-	wzi177	KL125 (KL114)	ST11-1LV	3	3	1	1	1	1	137*	-	-	-	-	-	-	-	-
SRR1561198	SRR1561198	Klebsiella pneumoniae	Australia-2010	Australia	Australia	SRR1561198	Bowers et al.	human	unknown	2010	Stops	1	1	1	1	0	ST1199	1	3	9	13	ybt 13; ICEKp2	299-2LV	-	0	-	0	-	0	-	-	wzi29	KL106	ST1199	3	3	1	1	1	67	79	6	58*	20	14	1	126	130*	2
1438708_3	1438708_3	Klebsiella pneumoniae	CHS 02	USA	Namerica	JMWI00000000	PATRIC	human	infection	2013	Stops	1	1	1	1	0	ST1199	2	2	9	18	ybt 17; ICEKp10	246	clb 3	62-1LV	-	0	-	0	-	-	wzi154	KL107	ST1199	3	3	1	1	1	67	79	6	15	44	13	11	199	26	2
DMG1700367	DMG1700367	Klebsiella quasipneumoniae subsp. similipneumoniae	Kp688								Stops	0	1	1	1	0	ST1224	0	0	7	8	-	0	-	0	-	0	-	0	-	-	wzi60	KL60	ST1224	18	67	26	63	142	38	169	-	-	-	-	-	-	-	-
ERR257636	ERR257636	Klebsiella pneumoniae	unknown	UK	Europe	ERR257636	Ellington et al.	human	unknown	2010	0	1	1	1	1	0	ST13	1	0	2	2	ybt 10; ICEKp4	21	-	0	-	0	-	0	-	-	wzi40	KL3	ST13	2	3	1	1	10	1	19	16	12	4	3	3	238	54	3
ERR257660	ERR257660	Klebsiella pneumoniae	unknown	UK	Europe	ERR257660	Ellington et al.	human	unknown	2011	0	1	1	1	1	0	ST13	1	0	2	2	ybt 10; ICEKp4	21	-	0	-	0	-	0	-	-	wzi40	KL3	ST13	2	3	1	1	10	1	19	16	12	4	3	3	238	54	3
5235_5_10	5235_5_10	Klebsiella quasipneumoniae subsp. similipneumoniae	09-439B	Vietnam	Vietnam	ERS012019	Holt et al 2015	Human	NA	2009	0	0	0	1	0	0	ST1330-3LV	0	0	3	3	-	0	-	0	-	0	-	0	-	-	wzi348	KL?	ST1330-3LV	18*	22	18	61	33*	92*	51	-	-	-	-	-	-	-	-
ERR257689	ERR257689	Klebsiella quasipneumoniae subsp. similipneumoniae	unknown	UK	Europe	ERR257689	Ellington et al.	human	unknown	2008	Stops	1	1	1	1	0	ST138-3LV	0	0	1	1	-	0	-	0	-	0	-	0	-	-	wzi314	KL6	ST138-3LV	18	22	26	139	25	13	320	-	-	-	-	-	-	-	-
NCTC13443	NCTC13443	Klebsiella pneumoniae	NCTC13443	UK		ERR731657		unknown	unknown	2009	0	1	1	1	1	0	ST14	1	2	10	33	ybt 14; ICEKp5	140	-	0	-	0	-	0	-	-	wzi2	KL2 (KL30)	ST14	1	6	1	1	1	1	1	4	4	31	4	1	67	171	2
573_1747	573_1747	Klebsiella pneumoniae	CHS175	USA	Namerica	LGJS01000000	PATRIC	human	unknown	unknown	Stops	1	1	1	1	0	ST14	0	2	9	25	-	0	-	0	-	0	-	0	-	-	wzi2	KL2 (KL30)	ST14	1	6	1	1	1	1	1	-	-	-	-	-	-	-	-
573_1555	573_1555	Klebsiella pneumoniae	CHS145	USA	Namerica	LEWW01000000	PATRIC	human	unknown	unknown	Stops	0	1	1	1	0	ST1411	0	0	0	0	-	0	-	0	-	0	-	0	-	-	wzi177	KL125 (KL114)	ST1411	2	1	20	2	1	1	10	-	-	-	-	-	-	-	-
ERR314491	ERR314491	Klebsiella pneumoniae	unknown	UK	Europe	ERR314491	Ellington et al.	human	unknown	2011	Stops	1	1	1	1	0	ST147	0	0	7	11	-	0	-	0	-	0	-	0	-	-	wzi230	KL81	ST147	3	4	6	1	7	4	38	-	-	-	-	-	-	-	-
SRR1508881	SRR1508881	Klebsiella pneumoniae	C369	Nepal	Asia	SRR1508881	Stoesser et al. 2014	human	infection	2009	Stops	1	1	1	1	0	ST147	0	1	8	13	-	0	-	0	-	0	-	0	-	-	wzi330	KL64	ST147	3	4	6	1	7	4	38	-	-	-	-	-	-	-	-
573_1375	573_1375	Klebsiella pneumoniae	ST147	Australia	Australia	JXBF01000000	PATRIC	human	infection	2012	Stops	Stops	1	1	1	0	ST147	1	2	9	15	ybt 16; ICEKp12	280	-	0	-	0	-	0	-	-	wzi64	KL64	ST147	3	4	6	1	7	4	38	6	15	5	4	11	125	129	2
573_1486	573_1486	Klebsiella pneumoniae	CDPH5262	USA	Namerica	LAFU01000000	PATRIC	human	infection	2014	Stops	1	1	1	1	0	ST147	0	2	8	12	-	0	-	0	-	0	-	0	-	-	wzi64	KL64	ST147	3	4	6	1	7	4	38	-	-	-	-	-	-	-	-
573_1356	573_1356	Klebsiella pneumoniae	CDPH5262	USA	Namerica	JQDY01000000	PATRIC	human	infection	2014	Stops	1	1	1	1	0	ST147	0	2	8	12	-	0	-	0	-	0	-	0	-	-	wzi64	KL64	ST147	3	4	6	1	7	4	38	-	-	-	-	-	-	-	-
573_1357	573_1357	Klebsiella pneumoniae	CDPH3823	USA	Namerica	JQDX01000000	PATRIC	human	infection	2014	Stops	1	1	1	1	0	ST147	0	2	8	13	-	0	-	0	-	0	-	0	-	-	wzi64	KL64	ST147	3	4	6	1	7	4	38	-	-	-	-	-	-	-	-
573_1481	573_1481	Klebsiella pneumoniae	CDPH3707	USA	Namerica	JQCX01000000	PATRIC	human	infection	2014	Stops	1	1	1	1	0	ST147	0	2	8	15	-	0	-	0	-	0	-	0	-	-	wzi64	KL64	ST147	3	4	6	1	7	4	38	-	-	-	-	-	-	-	-
573_1482	573_1482	Klebsiella pneumoniae	CDPH3020	USA	Namerica	JQCW01000000	PATRIC	human	infection	2014	Stops	1	1	1	1	0	ST147	0	2	8	15	-	0	-	0	-	0	-	0	-	-	wzi64	KL64	ST147	3	4	6	1	7	4	38	-	-	-	-	-	-	-	-
573_1484	573_1484	Klebsiella pneumoniae	CDPH3823	USA	Namerica	LAFW01000000	PATRIC	human	infection	2014	Stops	1	1	1	1	0	ST147	0	2	8	13	-	0	-	0	-	0	-	0	-	-	wzi64	KL64	ST147	3	4	6	1	7	4	38	-	-	-	-	-	-	-	-
573_1485	573_1485	Klebsiella pneumoniae	CDPH3707	USA	Namerica	LAFX01000000	PATRIC	human	infection	2014	Stops	1	1	1	1	0	ST147	0	2	8	15	-	0	-	0	-	0	-	0	-	-	wzi64	KL64	ST147	3	4	6	1	7	4	38	-	-	-	-	-	-	-	-
573_1487	573_1487	Klebsiella pneumoniae	CDPH3020	USA	Namerica	LAFV01000000	PATRIC	human	infection	2014	Stops	1	1	1	1	0	ST147	0	2	8	15	-	0	-	0	-	0	-	0	-	-	wzi64	KL64	ST147	3	4	6	1	7	4	38	-	-	-	-	-	-	-	-
573_1640	573_164	Klebsiella pneumoniae	MGH93	unknown	unknown	LFAE01000000	PATRIC	human		unknown	Stops	1	1	1	1	0	ST147	1	2	9	14	ybt 9; ICEKp3	177	-	0	-	0	-	0	-	-	wzi64	KL64	ST147	3	4	6	1	7	4	38	5	11	6	5	1	159	15	9
SRR1561362	SRR1561362	Klebsiella pneumoniae	US-WA-2010	USA	Namerica	SRR1561362	Bowers et al.	human	unknown	2010	Stops	1	1	1	1	0	ST147	0	3	10	15	-	0	-	0	-	0	-	0	-	-	wzi64	KL64	ST147	3	4	6	1	7	4	38	-	-	-	-	-	-	-	-
SRR2098756	SRR2098756	Klebsiella pneumoniae	Kpn0033	USA	Namerica	SRR2098756	Davis et al.	turkey	NA	2012	0	1	Contig	1	1	0	ST147-1LV	0	0	0	0	-	0	-	0	-	0	-	0	-	-	wzi64	KL64	ST147-1LV	3	4	6	1	7	4	58*	-	-	-	-	-	-	-	-
5299_7_8	5299_7_8	Klebsiella pneumoniae	2033	Indonesia	Indonesia	ERS012053	Holt et al 2015	Human	Unknown	2005	Stops	1	1	1	1	0	ST15	0	0	5	8	-	0	-	0	-	0	-	0	-	-	wzi19	KL19	ST15	1	1	1	1	1	1	1	-	-	-	-	-	-	-	-
ERR257629	ERR257629	Klebsiella pneumoniae	unknown	UK	Europe	ERR257629	Ellington et al.	human	unknown	2011	Stops	1	1	1	1	0	ST15	0	1	9	12	-	0	-	0	-	0	-	0	-	-	wzi93	KL112	ST15	1	1	1	1	1	1	1	-	-	-	-	-	-	-	-
ERR257684	ERR257684	Klebsiella pneumoniae	unknown	UK	Europe	ERR257684	Ellington et al.	human	unknown	2011	Stops	1	1	1	1	0	ST15	0	1	8	13	-	0	-	0	-	0	-	0	-	-	wzi93	KL112	ST15	1	1	1	1	1	1	1	-	-	-	-	-	-	-	-
ERR314549	ERR314549	Klebsiella pneumoniae	unknown	UK	Europe	ERR314549	Ellington et al.	human	unknown	2012	Stops	1	1	1	1	0	ST15	1	1	8	13	ybt 10; ICEKp4	19	-	0	-	0	-	0	-	-	wzi24	KL24 (KL54,KL55)	ST15	1	1	1	1	1	1	1	16	12	4	3	3	168	50	3
573_1392	573_1392	Klebsiella pneumoniae	unknown	unknown	unknown	CCGA01000000	PATRIC	unknown	unknown	unknown	Stops	1	1	1	1	0	ST15	1	1	4	7	ybt 10; ICEKp4	28	-	0	-	0	-	0	-	-	wzi24	KL24 (KL54,KL55)	ST15	1	1	1	1	1	1	1	16	12	4	3	3	35	50	3
1438786_3	1438786_3	Klebsiella pneumoniae	MGH 63	USA	Namerica	JJNB00000000	PATRIC	human	unknown	2013	Stops	1	1	1	1	0	ST15	1	1	7	11	ybt 10; ICEKp4	162	-	0	-	0	-	0	-	-	wzi24	KL24 (KL54,KL55)	ST15	1	1	1	1	1	1	1	47	12	4	3	3	35	50	3
1438798_3	1438798_3	Klebsiella pneumoniae	MGH 75	USA	Namerica	JJNK00000000	PATRIC	human	infection	2013	Stops	0	1	1	1	0	ST15	1	1	5	9	ybt 10; ICEKp4	162	-	0	-	0	-	0	-	-	wzi24	KL24 (KL54,KL55)	ST15	1	1	1	1	1	1	1	47	12	4	3	3	35	50	3
14936_3_57	14936_3_57	Klebsiella pneumoniae	HE081	pakistan	pakistan	ERR775658	ejaz et al 2017 EID PMID 29048298	human	Blood	2010-2012	Stops	1	1	1	1	0	ST15	3	1	7	13	-	0	-	0	iuc unknown	0	-	0	-	-	wzi93	KL112	ST15	1	1	1	1	1	1	1	-	-	-	-	-	-	-	-
14936_3_65	14936_3_65	Klebsiella pneumoniae	HE089	pakistan	pakistan	ERR775666	ejaz et al 2017 EID PMID 29048298	human	Plueral fluid	2010-2012	Stops	1	1	1	1	0	ST15	0	1	7	11	-	0	-	0	-	0	-	0	-	-	wzi93	KL112	ST15	1	1	1	1	1	1	1	-	-	-	-	-	-	-	-
14936_3_79	14936_3_79	Klebsiella pneumoniae	HE103	pakistan	pakistan	ERR775680	ejaz et al 2017 EID PMID 29048298	human	Blood	2010-2012	Stops	1	1	1	1	0	ST15	3	1	7	14	-	0	-	0	iuc 1	1	-	0	-	-	wzi93	KL112	ST15	1	1	1	1	1	1	1	-	-	-	-	-	-	-	-
14936_3_80	14936_3_80	Klebsiella pneumoniae	HE104	pakistan	pakistan	ERR775681	ejaz et al 2017 EID PMID 29048298	human	Blood	2010-2012	Stops	1	1	1	1	0	ST15	3	1	6	13	-	0	-	0	iuc 1	1	-	0	-	rmpA2_5	wzi93	KL112	ST15	1	1	1	1	1	1	1	-	-	-	-	-	-	-	-
14936_3_81	14936_3_81	Klebsiella pneumoniae	HE105	pakistan	pakistan	ERR775682	ejaz et al 2017 EID PMID 29048298	human	Urine	2010-2012	Stops	1	1	1	1	0	ST15	3	1	6	13	-	0	-	0	iuc 1	1	-	0	-	rmpA2_5*	wzi93	KL112	ST15	1	1	1	1	1	1	1	-	-	-	-	-	-	-	-
14936_3_85	14936_3_85	Klebsiella pneumoniae	HE109	pakistan	pakistan	ERR775686	ejaz et al 2017 EID PMID 29048298	human	Blood	2010-2012	Stops	1	1	1	1	0	ST15	3	1	6	12	-	0	-	0	iuc 1	36-1LV	-	0	-	-	wzi93	KL112	ST15	1	1	1	1	1	1	1	-	-	-	-	-	-	-	-
14936_3_86	14936_3_86	Klebsiella pneumoniae	HE110	pakistan	pakistan	ERR775687	ejaz et al 2017 EID PMID 29048298	human	Urine	2010-2012	Stops	1	1	1	1	0	ST15	3	1	6	13	-	0	-	0	iuc 1	1	-	0	-	rmpA2_5	wzi93	KL112	ST15	1	1	1	1	1	1	1	-	-	-	-	-	-	-	-
14936_3_87	14936_3_87	Klebsiella pneumoniae	HE111	pakistan	pakistan	ERR775688	ejaz et al 2017 EID PMID 29048298	human	Urine	2010-2012	Stops	1	1	1	1	0	ST15	3	1	6	13	-	0	-	0	iuc 1	1	-	0	-	rmpA2_5	wzi93	KL112	ST15	1	1	1	1	1	1	1	-	-	-	-	-	-	-	-
14936_3_89	14936_3_89	Klebsiella pneumoniae	HE113	pakistan	pakistan	ERR775690	ejaz et al 2017 EID PMID 29048298	human	Blood	2010-2012	Stops	1	1	1	1	0	ST15	3	1	7	14	-	0	-	0	iuc 1	1	-	0	-	-	wzi93	KL112	ST15	1	1	1	1	1	1	1	-	-	-	-	-	-	-	-
14936_3_90	14936_3_90	Klebsiella pneumoniae	HE114	pakistan	pakistan	ERR775691	ejaz et al 2017 EID PMID 29048298	human	Blood	2010-2012	Stops	1	1	1	1	0	ST15	3	1	6	13	-	0	-	0	iuc 1	1	-	0	-	rmpA2_5	wzi93	KL112	ST15	1	1	1	1	1	1	1	-	-	-	-	-	-	-	-
14936_3_91	14936_3_91	Klebsiella pneumoniae	HE115	pakistan	pakistan	ERR775692	ejaz et al 2017 EID PMID 29048298	human	ETT	2010-2012	Stops	1	1	1	1	0	ST15	3	1	6	13	-	0	-	0	iuc 1	1	-	0	-	rmpA2_5	wzi93	KL112	ST15	1	1	1	1	1	1	1	-	-	-	-	-	-	-	-
14936_3_92	14936_3_92	Klebsiella pneumoniae	HE116	pakistan	pakistan	ERR775693	ejaz et al 2017 EID PMID 29048298	human	Urine	2010-2012	Stops	1	1	1	1	0	ST15	3	1	7	14	-	0	-	0	iuc 1	1	-	0	-	-	wzi93	KL112	ST15	1	1	1	1	1	1	1	-	-	-	-	-	-	-	-
14936_2_20	14936_2_20	Klebsiella pneumoniae	HE139	pakistan	pakistan	ERR775526	ejaz et al 2017 EID PMID 29048298	human	Blood	2010-2012	Stops	1	1	1	1	0	ST15	3	1	7	14	-	0	-	0	iuc 1	1	-	0	-	-	wzi93	KL112	ST15	1	1	1	1	1	1	1	-	-	-	-	-	-	-	-
14936_2_28	14936_2_28	Klebsiella pneumoniae	HE147	pakistan	pakistan	ERR775534	ejaz et al 2017 EID PMID 29048298	human	Blood	2010-2012	Stops	1	1	1	1	0	ST15	0	1	8	13	-	0	-	0	-	0	-	0	-	-	wzi93	KL112	ST15	1	1	1	1	1	1	1	-	-	-	-	-	-	-	-
14936_2_35	14936_2_35	Klebsiella pneumoniae	HE154	pakistan	pakistan	ERR775541	ejaz et al 2017 EID PMID 29048298	human	Urine	2010-2012	Stops	1	1	1	1	0	ST15	0	1	8	13	-	0	-	0	-	0	-	0	-	-	wzi93	KL112	ST15	1	1	1	1	1	1	1	-	-	-	-	-	-	-	-
14936_2_36	14936_2_36	Klebsiella pneumoniae	HE155	pakistan	pakistan	ERR775542	ejaz et al 2017 EID PMID 29048298	human	Wound Swab	2010-2012	Stops	1	1	1	1	0	ST15	0	1	8	13	-	0	-	0	-	0	-	0	-	-	wzi93	KL112	ST15	1	1	1	1	1	1	1	-	-	-	-	-	-	-	-
14936_2_38	14936_2_38	Klebsiella pneumoniae	HE157	pakistan	pakistan	ERR775544	ejaz et al 2017 EID PMID 29048298	human	Blood	2010-2012	Stops	1	1	1	1	0	ST15	3	1	7	14	-	0	-	0	iuc 1	1	-	0	-	rmpA2_5	wzi93	KL112	ST15	1	1	1	1	1	1	1	-	-	-	-	-	-	-	-
14936_2_39	14936_2_39	Klebsiella pneumoniae	HE158	pakistan	pakistan	ERR775545	ejaz et al 2017 EID PMID 29048298	human	Blood	2010-2012	Stops	1	1	1	1	0	ST15	3	1	7	14	-	0	-	0	iuc 1	1	-	0	-	rmpA2_5	wzi93	KL112	ST15	1	1	1	1	1	1	1	-	-	-	-	-	-	-	-
573_1653	573_1653	Klebsiella pneumoniae	MGH115	unknown	unknown	LFAQ01000000	PATRIC	human	unknown	unknown	Stops	Stops	1	1	1	0	ST15	1	1	9	20	ybt 10; ICEKp4	162	-	0	-	0	-	0	-	-	wzi24	KL24 (KL54,KL55)	ST15	1	1	1	1	1	1	1	47	12	4	3	3	35	50	3
573_1654	573_1654	Klebsiella pneumoniae	MGH117	unknown	unknown	LFAS01000000	PATRIC	human	unknown	unknown	Stops	0	1	1	1	0	ST15	1	1	9	18	ybt 10; ICEKp4	162	-	0	-	0	-	0	-	-	wzi24	KL24 (KL54,KL55)	ST15	1	1	1	1	1	1	1	47	12	4	3	3	35	50	3
1438788_3	1438788_3	Klebsiella pneumoniae	MGH 65	USA	Namerica	JMZA00000000	PATRIC	human	unknown	2013	Stops	Stops	1	1	1	0	ST15	1	1	9	21	ybt 10; ICEKp4	162	-	0	-	0	-	0	-	-	wzi24	KL24 (KL54,KL55)	ST15	1	1	1	1	1	1	1	47	12	4	3	3	35	50	3
14936_3_14	14936_3_14	Klebsiella pneumoniae	HE038	pakistan	pakistan	ERR775615	ejaz et al 2017 EID PMID 29048298	human	Pus	2010-2012	Stops	1	1	1	1	0	ST15	3	1	8	17	-	0	-	0	iuc 1	1	-	0	-	-	wzi93	KL112	ST15	1	1	1	1	1	1	1	-	-	-	-	-	-	-	-
14936_3_15	14936_3_15	Klebsiella pneumoniae	HE039	pakistan	pakistan	ERR775616	ejaz et al 2017 EID PMID 29048298	human	Ear swab	2010-2012	Stops	1	1	1	1	0	ST15	3	1	8	17	-	0	-	0	iuc 1	1	-	0	-	-	wzi93	KL112	ST15	1	1	1	1	1	1	1	-	-	-	-	-	-	-	-
14936_3_25	14936_3_25	Klebsiella pneumoniae	HE049	pakistan	pakistan	ERR775626	ejaz et al 2017 EID PMID 29048298	human	CVP Tip	2010-2012	Stops	1	1	1	1	0	ST15	3	1	7	15	-	0	-	0	iuc 1	1	-	0	-	rmpA2_5	wzi93	KL112	ST15	1	1	1	1	1	1	1	-	-	-	-	-	-	-	-
14936_3_34	14936_3_34	Klebsiella pneumoniae	HE058	pakistan	pakistan	ERR775635	ejaz et al 2017 EID PMID 29048298	human	Blood	2010-2012	Stops	1	1	1	1	0	ST15	3	1	7	15	-	0	-	0	iuc 1	1	-	0	-	rmpA2_5	wzi93	KL112	ST15	1	1	1	1	1	1	1	-	-	-	-	-	-	-	-
14936_3_41	14936_3_41	Klebsiella pneumoniae	HE065	pakistan	pakistan	ERR775642	ejaz et al 2017 EID PMID 29048298	human	PD catheter	2010-2012	Stops	1	1	1	1	0	ST15	0	1	7	15	-	0	-	0	-	0	-	0	-	-	wzi93	KL112	ST15	1	1	1	1	1	1	1	-	-	-	-	-	-	-	-
14936_3_56	14936_3_56	Klebsiella pneumoniae	HE080	pakistan	pakistan	ERR775657	ejaz et al 2017 EID PMID 29048298	human	CSF	2010-2012	Stops	1	1	1	1	0	ST15	3	1	7	15	-	0	-	0	iuc 1	1	-	0	-	-	wzi93	KL112	ST15	1	1	1	1	1	1	1	-	-	-	-	-	-	-	-
14936_3_58	14936_3_58	Klebsiella pneumoniae	HE082	pakistan	pakistan	ERR775659	ejaz et al 2017 EID PMID 29048298	human	CSF	2010-2012	Stops	1	1	1	1	0	ST15	3	1	8	16	-	0	-	0	iuc 1	1	-	0	-	-	wzi93	KL112	ST15	1	1	1	1	1	1	1	-	-	-	-	-	-	-	-
14936_3_64	14936_3_64	Klebsiella pneumoniae	HE088	pakistan	pakistan	ERR775665	ejaz et al 2017 EID PMID 29048298	human	Urine	2010-2012	Stops	1	1	1	1	0	ST15	3	1	7	16	-	0	-	0	iuc 1	1	-	0	-	-	wzi93	KL112	ST15	1	1	1	1	1	1	1	-	-	-	-	-	-	-	-
14936_2_12	14936_2_12	Klebsiella pneumoniae	HE131	pakistan	pakistan	ERR775518	ejaz et al 2017 EID PMID 29048298	human	ETT	2010-2012	Stops	1	1	1	1	0	ST15	3	1	7	15	-	0	-	0	iuc 1	1	-	0	-	rmpA2_5	wzi93	KL112	ST15	1	1	1	1	1	1	1	-	-	-	-	-	-	-	-
14936_2_14	14936_2_14	Klebsiella pneumoniae	HE133	pakistan	pakistan	ERR775520	ejaz et al 2017 EID PMID 29048298	human	Blood	2010-2012	Stops	1	1	1	1	0	ST15	3	1	8	17	-	0	-	0	iuc 1	37-1LV	-	0	-	-	wzi93	KL112	ST15	1	1	1	1	1	1	1	-	-	-	-	-	-	-	-
14936_2_17	14936_2_17	Klebsiella pneumoniae	HE136	pakistan	pakistan	ERR775523	ejaz et al 2017 EID PMID 29048298	human	PD catheter	2010-2012	Stops	1	1	1	1	0	ST15	3	1	8	16	-	0	-	0	iuc 1	37-3LV	-	0	-	-	wzi93	KL112	ST15	1	1	1	1	1	1	1	-	-	-	-	-	-	-	-
14936_2_19	14936_2_19	Klebsiella pneumoniae	HE138	pakistan	pakistan	ERR775525	ejaz et al 2017 EID PMID 29048298	human	Urine	2010-2012	Stops	1	1	1	1	0	ST15	3	1	8	17	-	0	-	0	iuc 1	1	-	0	-	-	wzi93	KL112	ST15	1	1	1	1	1	1	1	-	-	-	-	-	-	-	-
14936_2_7	14936_2_7	Klebsiella pneumoniae	HE126			ERR775513	unknown		Blood		Stops	1	1	1	1	0	ST15	3	1	8	17	-	0	-	0	iuc 1	1	-	0	-	-	wzi93	KL112	ST15	1	1	1	1	1	1	1	-	-	-	-	-	-	-	-
14893_8_81	14893_8_81	Klebsiella pneumoniae	HE013	pakistan	pakistan	ERR775495	ejaz et al 2017 EID PMID 29048298	human	ETT	2010-2012	Stops	1	1	1	1	0	ST15	3	1	8	17	-	0	-	0	iuc 1	1	-	0	-	rmpA2_6	wzi93	KL112	ST15	1	1	1	1	1	1	1	-	-	-	-	-	-	-	-
14936_3_13	14936_3_13	Klebsiella pneumoniae	HE037	pakistan	pakistan	ERR775614	ejaz et al 2017 EID PMID 29048298	human	ETT	2010-2012	Stops	1	1	1	1	0	ST15	3	1	8	17	-	0	-	0	iuc 1	1	-	0	-	rmpA2_6	wzi93	KL112	ST15	1	1	1	1	1	1	1	-	-	-	-	-	-	-	-
14936_3_21	14936_3_21	Klebsiella pneumoniae	HE045	pakistan	pakistan	ERR775622	ejaz et al 2017 EID PMID 29048298	human	CSF	2010-2012	Stops	1	1	1	1	0	ST15	3	1	7	15	-	0	-	0	iuc 1	1	-	0	-	-	wzi93	KL112	ST15	1	1	1	1	1	1	1	-	-	-	-	-	-	-	-
14936_3_23	14936_3_23	Klebsiella pneumoniae	HE047	pakistan	pakistan	ERR775624	ejaz et al 2017 EID PMID 29048298	human	Blood	2010-2012	Stops	1	1	1	1	0	ST15	3	1	7	15	-	0	-	0	iuc 1	17-3LV	-	0	-	-	wzi93	KL112	ST15	1	1	1	1	1	1	1	-	-	-	-	-	-	-	-
14936_3_74	14936_3_74	Klebsiella pneumoniae	HE098	pakistan	pakistan	ERR775675	ejaz et al 2017 EID PMID 29048298	human	Blood	2010-2012	Stops	1	1	1	1	0	ST15	3	1	7	14	-	0	-	0	iuc 1	16-2LV	-	0	-	-	wzi93	KL112	ST15	1	1	1	1	1	1	1	-	-	-	-	-	-	-	-
ERR257605	ERR257605	Klebsiella pneumoniae	unknown	UK	Europe	ERR257605	Ellington et al.	human	unknown	unknown	Stops	1	1	1	1	0	ST15	0	2	9	15	-	0	-	0	-	0	-	0	-	-	wzi93	KL112	ST15	1	1	1	1	1	1	1	-	-	-	-	-	-	-	-
ERR257653	ERR257653	Klebsiella pneumoniae	unknown	UK	Europe	ERR257653	Ellington et al.	human	unknown	2011	Stops	1	1	1	1	0	ST15	0	2	9	15	-	0	-	0	-	0	-	0	-	-	wzi93	KL112	ST15	1	1	1	1	1	1	1	-	-	-	-	-	-	-	-
ERR257692	ERR257692	Klebsiella pneumoniae	unknown	UK	Europe	ERR257692	Ellington et al.	human	unknown	unknown	Stops	1	1	1	1	0	ST15	0	2	9	15	-	0	-	0	-	0	-	0	-	-	wzi93	KL112	ST15	1	1	1	1	1	1	1	-	-	-	-	-	-	-	-
14936_2_3	14936_2_3	Klebsiella pneumoniae	HE122	pakistan	pakistan	ERR775509	ejaz et al 2017 EID PMID 29048298	human	Blood	2010-2012	Stops	1	1	1	1	0	ST15	0	2	8	17	-	0	-	0	-	0	-	0	-	-	wzi93	KL112	ST15	1	1	1	1	1	1	1	-	-	-	-	-	-	-	-
14936_2_6	14936_2_6	Klebsiella pneumoniae	HE125	pakistan	pakistan	ERR775512	ejaz et al 2017 EID PMID 29048298	human	Blood	2010-2012	Stops	1	1	1	1	0	ST15	0	2	8	17	-	0	-	0	-	0	-	0	-	-	wzi93	KL112	ST15	1	1	1	1	1	1	1	-	-	-	-	-	-	-	-
14936_2_9	14936_2_9	Klebsiella pneumoniae	HE128	pakistan	pakistan	ERR775515	ejaz et al 2017 EID PMID 29048298	human	Blood	2010-2012	Stops	1	1	1	1	0	ST15	0	2	8	17	-	0	-	0	-	0	-	0	-	-	wzi93	KL112	ST15	1	1	1	1	1	1	1	-	-	-	-	-	-	-	-
14893_8_83	14893_8_83	Klebsiella pneumoniae	HE015	pakistan	pakistan	ERR775497	ejaz et al 2017 EID PMID 29048298	human	Blood	2010-2012	Stops	1	1	1	0	0	ST15-1LV	3	1	7	15	-	0	-	0	iuc 1	1	-	0	-	rmpA2_5	wzi93	KL112	ST15-1LV	1	1	1	1	10*	1	1	-	-	-	-	-	-	-	-
573_1633	573_1633	Klebsiella pneumoniae	MGH81	unknown	unknown	LEZX01000000	PATRIC	human	unknown	unknown	Stops	0	1	1	0	0	ST15-1LV	1	1	9	15	ybt 10; ICEKp4	162	-	0	-	0	-	0	-	-	wzi24	KL24 (KL54,KL55)	ST15-1LV	1	1	1	1	1*	1	1	47	12	4	3	3	35	50	3
14936_2_2	14936_2_2	Klebsiella pneumoniae	HE121	pakistan	pakistan	ERR775508	ejaz et al 2017 EID PMID 29048298	human	Blood	2010-2012	Stops	1	1	1	0	0	ST15-1LV	0	2	8	17	-	0	-	0	-	0	-	0	-	-	wzi93	KL112	ST15-1LV	1	1	1	1	10*	1	1	-	-	-	-	-	-	-	-
SRR2098757	SRR2098757	Klebsiella pneumoniae	Kpn0069	USA	Namerica	SRR2098757	Davis et al.	human	infection	2012	0	1	1	1	1	0	ST1540	0	0	2	2	-	0	-	0	-	0	-	0	-	-	wzi451	KL?	ST1540	2	1	1	6	10	1	62	-	-	-	-	-	-	-	-
573_1665	573_1665	Klebsiella pneumoniae	BIDMC91	unknown	unknown	LFBD01000000	PATRIC	human	unknown	unknown	Stops	Stops	1	1	1	0	ST16	0	1	5	8	-	0	-	0	-	0	-	0	-	-	wzi110	KL149	ST16	2	1	2	1	4	4	4	-	-	-	-	-	-	-	-
16703_5_59	16703_5_59	Klebsiella pneumoniae	INF126	Australia	Australia	ERR1008685	wyres et al. 2016	human	infection	2013	Stops	1	1	1	1	0	ST1621	0	1	1	1	-	0	-	0	-	0	-	0	-	-	wzi97	KL46	ST1621	4	3	1	2	1	1	62	-	-	-	-	-	-	-	-
573_1431	573_1431	Klebsiella pneumoniae	unknown	unknown	unknown	CCHK01000000	PATRIC	unknown	unknown	unknown	Stops	1	1	1	1	0	ST1627	0	1	6	8	-	0	-	0	-	0	-	0	-	-	wzi418	KL48	ST1627	3	1	1	1	12	1	15	-	-	-	-	-	-	-	-
SRR2098777	SRR2098777	Klebsiella pneumoniae	Kpn0007	USA	Namerica	SRR2098777	Davis et al.	chicken	NA	2012	0	1	1	1	1	0	ST163	0	0	0	0	-	0	-	0	-	0	-	0	-	-	wzi211	KL109	ST163	2	1	1	1	9	1	12	-	-	-	-	-	-	-	-
5193_8_4	5193_8_4	Klebsiella pneumoniae	DB11802/05	Singapore	Singapore	ERS011905	Holt et al 2015	Human	Human_invasive	2005	0	1	1	1	1	0	ST17	1	1	9	14	ybt 15; ICEKp11	233	-	0	-	0	-	0	-	-	wzi141	KL25	ST17	2	1	1	1	4	4	4	6	15	22	4	1	43	34	14
5235_5_12	5235_5_12	Klebsiella pneumoniae	09-370B	Vietnam	Vietnam	ERS012021	Holt et al 2015	Human	Human_infection	2009	Stops	1	0	Contig	0	0	ST1869-3LV	0	2	10	18	-	0	-	0	-	0	-	0	-	-	wzi88	KL157	ST1869-3LV	44*	3	1	1	9*	1*	4	-	-	-	-	-	-	-	-
ERR314562	ERR314562	Klebsiella pneumoniae	unknown	UK	Europe	ERR314562	Ellington et al.	human	unknown	2007	Stops	1	1	1	1	0	ST188	0	0	0	0	-	0	-	0	-	0	-	0	-	-	wzi31	KL31	ST188	3	1	1	3	4	28	39	-	-	-	-	-	159*	-	-
5235_8_10	5235_8_10	Klebsiella variicola	08-109P	Vietnam	Vietnam	ERS011792	Holt et al 2015	Human	NA	2008	0	1	1	0	1	0	ST197-1LV	0	0	1	1	-	0	-	0	-	0	-	0	-	-	wzi444	KL149	ST197-1LV	16	28	21	27	47	22	67*	-	-	-	-	-	-	-	-
5235_5_7	5235_5_7	Klebsiella pneumoniae	QMP Z4-697	USA	USA	ERS012016	Holt et al 2015	Bovine	Bovine_infection	2006	0	Ns-Stops	0	0	0	0	ST201-1LV	0	0	3	4	-	0	-	0	-	0	-	0	-	-	0	-	ST201-1LV	2	-	2	1	13	1	69	-	-	-	-	-	-	-	-
573_1645	573_1645	Klebsiella pneumoniae	MGH98	unknown	unknown	LFAJ01000000	PATRIC	human	unknown	unknown	Stops	Stops	1	1	1	0	ST2072-2LV	0	0	1	1	-	0	-	0	-	0	-	0	-	-	0	-	ST2072-2LV	2	1	1	1*	9	8*	12	-	-	-	-	-	-	-	-
573_1648	573_1648	Klebsiella pneumoniae	MGH111	unknown	unknown	LFAM01000000	PATRIC	human	unknown	unknown	Stops	Stops	1	1	Stops	0	ST2147	1	1	9	21	ybt 10; ICEKp4	162	-	0	-	0	-	0	-	-	wzi24	KL24 (KL54,KL55)	ST2147	1	1	1	1	256	1	1	47	12	4	3	3	35	50	3
SRR1561319	SRR1561319	Klebsiella pneumoniae	US-MD-2005	USA	Namerica	SRR1561319	Bowers et al.	human	unknown	2005	Stops	1	1	1	1	0	ST228	0	2	7	12	-	0	-	0	-	0	-	0	-	-	wzi308	KL?	ST228	2	3	6	1	27	5	4	-	-	-	-	-	-	-	-
1455604_4	1455604_4	Klebsiella pneumoniae	11227-1	USA	Namerica	JDWN00000000	PATRIC	human	unknown	unknown	Stops	1	1	1	1	0	ST228	0	2	7	13	-	0	-	0	-	0	-	0	-	-	wzi308	KL?	ST228	2	3	6	1	27	5	4	-	-	-	-	-	-	-	-
16703_5_42	16703_5_42	Klebsiella pneumoniae	INF109	Australia	Australia	ERR1008668	wyres et al. 2016	human	infection	2013	Stops	1	1	1	1	0	ST229	1	0	0	0	ybt 9; ICEKp3	192-1LV	-	0	-	0	-	0	-	-	wzi325	KL56 (KL63,KL114,KL148)	ST229	4	6	1	1	8	1	56	5	11	6	5	1	60*	65	9
ERR311479	ERR311479	Klebsiella pneumoniae	unknown	UK	Europe	ERR311479	Ellington et al.	human	unknown	unknown	0	1	1	1	1	0	ST231	0	1	7	12	-	0	-	0	-	0	-	0	-	-	wzi104	KL51	ST231	2	6	1	3	26	1	77	-	-	-	-	-	-	-	-
ERR314408	ERR314408	Klebsiella pneumoniae	unknown	UK	Europe	ERR314408	Ellington et al.	human	unknown	2012	0	1	1	1	1	0	ST231	0	1	9	18	-	0	-	0	-	0	-	0	-	-	wzi104	KL51	ST231	2	6	1	3	26	1	77	-	-	-	-	-	-	-	-
ERR314522	ERR314522	Klebsiella pneumoniae	unknown	UK	Europe	ERR314522	Ellington et al.	human	unknown	2011	0	1	1	1	1	0	ST231	0	1	9	18	-	0	-	0	-	0	-	0	-	-	wzi104	KL51	ST231	2	6	1	3	26	1	77	-	-	-	-	-	-	-	-
ERR314523	ERR314523	Klebsiella pneumoniae	unknown	UK	Europe	ERR314523	Ellington et al.	human	unknown	unknown	0	1	1	1	1	0	ST231	0	1	9	17	-	0	-	0	-	0	-	0	-	-	wzi104	KL51	ST231	2	6	1	3	26	1	77	-	-	-	-	-	-	-	-
573_1656	573_1656	Klebsiella quasipneumoniae subsp. similipneumoniae	MGH123	unknown	unknown	LFAU01000000	PATRIC	human	unknown	unknown	0	Stops	1	1	1	0	ST2329-1LV	0	1	2	2	-	0	-	0	-	0	-	0	-	-	wzi193	KL125	ST2329-1LV	18	22	26	108	11	13	192	-	-	-	-	-	-	-	-
5235_7_2	5235_7_2	Klebsiella pneumoniae	1555	Indonesia	Indonesia	ERS012035	Holt et al 2015	Human	Unknown	2005	Stops	1	1	1	1	0	ST2357-1LV	0	0	7	11	-	0	-	0	-	0	-	0	-	-	wzi30	KL30	ST2357-1LV	2	6	1	5	11	1	347*	-	-	-	-	-	-	-	-
ERR257628	ERR257628	Klebsiella pneumoniae	unknown	UK	Europe	ERR257628	Ellington et al.	human	unknown	2010	Stops	1	1	1	1	0	ST2410-1LV	0	0	4	8	-	0	-	0	-	0	-	0	-	-	wzi10	KL10	ST2410-1LV	4	1	13	2	10	44	23	-	-	-	-	-	-	-	-
ERR314501	ERR314501	Klebsiella pneumoniae	unknown	UK	Europe	ERR314501	Ellington et al.	human	unknown	2012	Stops	1	1	1	1	0	ST2410-1LV	0	1	5	8	-	0	-	0	-	0	-	0	-	-	wzi10	KL10	ST2410-1LV	4	1	13	2	10	44	23	-	-	-	-	-	-	-	-
ERR314419	ERR314419	Klebsiella pneumoniae	unknown	UK	Europe	ERR314419	Ellington et al.	human	unknown	2011	Stops	1	1	1	1	0	ST2410-1LV	0	1	3	5	-	0	-	0	-	0	-	0	-	-	wzi234	KL10	ST2410-1LV	4	1	13	2	10	44	23	-	-	-	-	-	-	-	-
SRR2098789	SRR2098789	Klebsiella pneumoniae	Kpn0068	USA	Namerica	SRR2098789	Davis et al.	human	infection	2012	0	0	0	1	0	0	ST24-2LV	1	0	1	1	ybt unknown	0	-	0	-	0	-	0	-	-	wzi141	KL25	ST24-2LV	2	1	1	1	2*	4	2*	6*	111*	4*	21*	1	69*	184*	2*
SRR1561304	SRR1561304	Klebsiella pneumoniae	US-FL-2008	USA	Namerica	SRR1561304	Bowers et al.	human	unknown	2008	0	1	1	1	1	0	ST2457	0	2	3	4	-	0	-	0	-	0	-	0	-	-	wzi263	KL21	ST2457	2	1	2	6	101	1	129	4*	-	-	-	-	-	-	-
ERR257675	ERR257675	Klebsiella pneumoniae	unknown	UK	Europe	ERR257675	Ellington et al.	human	unknown	2010	Stops	1	1	1	1	0	ST253	0	0	0	0	-	0	-	0	-	0	-	0	-	-	wzi367	KL133	ST253	2	1	1	1	9	1	13	-	-	-	-	-	-	-	-
SRR1167016	SRR1167016	Klebsiella pneumoniae	1819_ST258	USA	Namerica	SRR1167016	Deleo et al.	human	infection	2011	Stops	1	1	1	1	0	ST258	0	0	6	15	-	0	-	0	-	0	-	0	-	-	wzi29	KL106	ST258	3	3	1	1	1	1	79	-	-	-	-	-	-	-	-
1328387_3	1328387_3	Klebsiella pneumoniae	BWH 41	USA	Namerica	JCNM00000000	PATRIC	human	infection	2012	Stops	Stops	1	1	1	0	ST258	0	0	7	9	-	0	-	0	-	0	-	0	-	-	wzi154	KL107	ST258	3	3	1	1	1	1	79	-	-	-	-	-	-	-	-
SRR1561201	SRR1561201	Klebsiella pneumoniae	Brazil-2007b	Brazil	Samerica	SRR1561201	Bowers et al.	human	unknown	2007	Stops	1	1	1	1	0	ST258	0	0	7	9	-	0	-	0	-	0	-	0	-	-	wzi29	KL106	ST258	3	3	1	1	1	1	79	-	-	-	-	-	-	-	-
SRR1561240	SRR1561240	Klebsiella pneumoniae	Italy-2009	Italy	Europe	SRR1561240	Bowers et al.	human	unknown	2009	Stops	1	1	1	1	0	ST258	0	0	8	11	-	0	-	0	-	0	-	0	-	-	wzi29	KL106	ST258	3	3	1	1	1	1	79	-	-	-	-	-	-	-	-
SRR1561308	SRR1561308	Klebsiella pneumoniae	US-GA-2007	USA	Namerica	SRR1561308	Bowers et al.	human	unknown	2007	Stops	1	1	1	1	0	ST258	0	0	10	17	-	0	-	0	-	0	-	0	-	-	wzi154	KL107	ST258	3	3	1	1	1	1	79	-	-	-	-	-	-	-	-
SRR1561311	SRR1561311	Klebsiella pneumoniae	US-GA-2009c	USA	Namerica	SRR1561311	Bowers et al.	human	unknown	2009	Stops	1	1	1	1	0	ST258	0	0	8	10	-	0	-	0	-	0	-	0	-	-	wzi154	KL107	ST258	3	3	1	1	1	1	79	-	-	-	-	-	-	-	-
SRR1561344	SRR1561344	Klebsiella pneumoniae	US-NY-2009b	USA	Namerica	SRR1561344	Bowers et al.	human	unknown	2009	Stops	1	1	1	1	0	ST258	1	0	7	15	ybt 13; ICEKp2	299-1LV	-	0	-	0	-	0	-	-	0	-	ST258	3	3	1	1	1	1	79	6	4	20	14	1	126	25*	2
1400185_3	1400185_3	Klebsiella pneumoniae	UCI 44	USA	Namerica	JCLX00000000	PATRIC	human	infection	unknown	Stops	1	1	1	1	0	ST258	2	0	6	9	ybt 17; ICEKp10	264	clb 3	19-1LV	-	0	-	0	-	-	wzi154	KL107	ST258	3	3	1	1	1	1	79	6	15	5	13	11	191	26	2
573_1509	573_1509	Klebsiella pneumoniae	CHS91	USA	Namerica	LEVC01000000	PATRIC	human	unknown	unknown	Stops	1	1	1	1	0	ST258	0	0	5	8	-	0	-	0	-	0	-	0	-	-	wzi154	KL107	ST258	3	3	1	1	1	1	79	-	-	-	-	-	-	-	-
573_1638	573_1638	Klebsiella pneumoniae	MGH91	unknown	unknown	LFAC01000000	PATRIC	human	unknown	unknown	Stops	1	1	1	1	0	ST258	0	1	5	10	-	0	-	0	-	0	-	0	-	-	wzi154	KL107	ST258	3	3	1	1	1	1	79	-	-	-	-	-	-	-	-
573_1669	573_1669	Klebsiella pneumoniae	UCI75	unknown	unknown	LFBH01000000	PATRIC	human	unknown	unknown	Stops	0	1	1	1	0	ST258	0	1	7	13	-	0	-	0	-	0	-	0	-	-	wzi154	KL107	ST258	3	3	1	1	1	1	79	-	-	-	-	-	-	-	-
SRR1166945	SRR1166945	Klebsiella pneumoniae	1747_ST258	USA	Namerica	SRR1166945	Deleo et al.	human	infection	2003	Stops	1	1	1	1	0	ST258	2	1	7	10	ybt 17; ICEKp10	251	clb 3	62	-	0	-	0	-	-	wzi154	KL107	ST258	3	3	1	1	1	1	79	6	15	44	13	11	28	26	2
SRR1166983	SRR1166983	Klebsiella pneumoniae	1785_ST258	USA	Namerica	SRR1166983	Deleo et al.	human	infection	2009	Stops	1	1	1	1	0	ST258	2	1	3	4	ybt 17; ICEKp10	289	clb 3	17-1LV	-	0	-	0	-	-	wzi154	KL107	ST258	3	3	1	1	1	1	79	6	15	5	4	11	28	26	2
SRR1561296	SRR1561296	Klebsiella pneumoniae	US-CA-2007b	USA	Namerica	SRR1561296	Bowers et al.	human	unknown	2007	Stops	1	1	1	1	0	ST258	0	1	9	15	-	0	-	0	-	0	-	0	-	-	wzi154	KL107	ST258	3	3	1	1	1	1	79	-	-	-	-	-	-	-	-
SRR1561318	SRR1561318	Klebsiella pneumoniae	US-MA-2008	USA	Namerica	SRR1561318	Bowers et al.	human	unknown	2008	Stops	1	1	1	1	0	ST258	0	1	8	12	-	0	-	0	-	0	-	0	-	-	wzi154	KL107	ST258	3	3	1	1	1	1	79	-	-	-	-	-	-	-	-
SRR1561351	SRR1561351	Klebsiella pneumoniae	US-PA-2007	USA	Namerica	SRR1561351	Bowers et al.	human	unknown	2007	Stops	1	1	1	1	0	ST258	0	1	6	13	-	0	-	0	-	0	-	0	-	-	wzi154	KL107	ST258	3	3	1	1	1	1	79	-	-	-	-	-	-	-	-
1400175_3	1400175_3	Klebsiella pneumoniae	UCI 22	USA	Namerica	JCMH00000000	PATRIC	human	infection	unknown	Stops	1	1	1	1	0	ST258	0	1	7	13	-	0	-	0	-	0	-	0	-	-	wzi96	KL38	ST258	3	3	1	1	1	1	79	-	-	-	-	-	-	-	-
1400181_3	1400181_3	Klebsiella pneumoniae	UCI 38	USA	Namerica	JCMB00000000	PATRIC	human	infection	unknown	Stops	1	1	1	1	0	ST258	2	1	5	7	ybt 17; ICEKp10	267	clb 3	19	-	0	-	0	-	-	wzi154	KL107	ST258	3	3	1	1	1	1	79	6	15	5	13	11	28	26	2
1284814_3	1284814_3	Klebsiella pneumoniae	UHKPC 52	USA	Namerica	ARVN00000000	PATRIC	human	infection	unknown	Stops	1	1	1	1	0	ST258	0	1	6	8	-	0	-	0	-	0	-	0	-	-	wzi29	KL106	ST258	3	3	1	1	1	1	79	-	-	-	-	-	-	-	-
1438784_3	1438784_3	Klebsiella pneumoniae	MGH 59	USA	Namerica	JMYX00000000	PATRIC	human	infection	2013	Stops	1	1	1	1	0	ST258	0	1	8	13	-	0	-	0	-	0	-	0	-	-	wzi154	KL107	ST258	3	3	1	1	1	1	79	-	-	-	-	-	-	-	-
573_1595	573_1595	Klebsiella pneumoniae	CHS194	USA	Namerica	LEYK01000000	PATRIC	human	unknown	unknown	Stops	1	1	1	1	0	ST258	0	1	6	7	-	0	-	0	-	0	-	0	-	-	wzi29	KL106	ST258	3	3	1	1	1	1	79	-	-	-	-	-	-	-	-
SRR1561303	SRR1561303	Klebsiella pneumoniae	US-DE-2007	USA	Namerica	SRR1561303	Bowers et al.	human	unknown	2007	Stops	Stops	1	1	1	0	ST258	2	1	7	10	ybt 17; ICEKp10	251	clb 3	62	-	0	-	0	-	-	0	-	ST258	3	3	1	1	1	1	79	6	15	44	13	11	28	26	2
SRR1561332	SRR1561332	Klebsiella pneumoniae	US-NJ-2007a	USA	Namerica	SRR1561332	Bowers et al.	human	unknown	2007	Stops	1	1	1	1	0	ST258	0	1	6	8	-	0	-	0	-	0	-	0	-	-	wzi154	KL107	ST258	3	3	1	1	1	1	79	-	-	-	-	-	-	-	-
1400184_3	1400184_3	Klebsiella pneumoniae	UCI 43	USA	Namerica	JCLY00000000	PATRIC	human	infection	unknown	Stops	1	1	1	1	0	ST258	2	1	7	13	ybt 17; ICEKp10	264	clb 3	19-1LV	-	0	-	0	-	-	wzi154	KL107	ST258	3	3	1	1	1	1	79	6	15	5	13	11	191	26	2
1328369_3	1328369_3	Klebsiella pneumoniae	MGH 31	USA	Namerica	JCNX00000000	PATRIC	human	infection	2012	Stops	1	1	1	1	0	ST258	0	1	7	18	-	0	-	0	-	0	-	0	-	-	wzi154	KL107	ST258	3	3	1	1	1	1	79	-	-	-	-	-	-	-	-
SRR1561355	SRR1561355	Klebsiella pneumoniae	US-RI-2008	USA	Namerica	SRR1561355	Bowers et al.	human	unknown	2008	Stops	0	1	1	1	0	ST258	3	1	9	12	-	0	-	0	iuc unknown	0	-	0	-	-	wzi154	KL107	ST258	3	3	1	1	1	1	79	-	-	-	-	-	-	-	-
573_1699	573_1699	Klebsiella pneumoniae	733_KPNE	USA	Namerica	JUVG01000000	PATRIC	human	unknown	unknown	Stops	1	1	Stops	1	0	ST258	0	1	6	9	-	0	-	0	-	0	-	0	-	-	wzi154	KL107	ST258	3	3	1	1	1	1	79	-	-	-	-	-	-	-	-
1228988_4	1228988_4	Klebsiella pneumoniae	KpMDU1	Australia	Australia	AMWO00000000	PATRIC	human	unknown	unknown	Stops	1	1	1	1	0	ST258	1	2	8	10	ybt 13; ICEKp2	301	-	0	-	0	-	0	-	-	wzi29	KL106	ST258	3	3	1	1	1	1	79	6	4	20	14	1	30	30	13
573_1757	573_1757	Klebsiella pneumoniae	ST258	Australia	Australia	LGAB01000000	PATRIC	human	infection	2014	Stops	1	1	0	1	0	ST258	1	2	9	12	ybt 13; ICEKp2	299	-	0	-	0	-	0	-	-	wzi29	KL106	ST258	3	3	1	1	1	1	79	6	4	20	14	1	126	131	2
SRR1166973	SRR1166973	Klebsiella pneumoniae	1775_ST258	Canada	Namerica	SRR1166973	Deleo et al.	human	infection	2009	Stops	1	1	1	1	0	ST258	1	2	9	12	ybt 13; ICEKp2	299	-	0	-	0	-	0	-	-	wzi29	KL106	ST258	3	3	1	1	1	1	79	6	4	20	14	1	126	131	2
SRR1561219	SRR1561219	Klebsiella pneumoniae	Finland-2009a	Finland	Europe	SRR1561219	Bowers et al.	human	unknown	2009	Stops	1	1	1	1	0	ST258	0	3	5	7	-	0	-	0	-	0	-	0	-	-	wzi29	KL106	ST258	3	3	1	1	1	1	79	-	-	-	-	-	-	-	-
SRR1561221	SRR1561221	Klebsiella pneumoniae	Finland-2009c	Finland	Europe	SRR1561221	Bowers et al.	human	unknown	2009	Stops	1	1	1	1	0	ST258	0	2	9	12	-	0	-	0	-	0	-	0	-	-	wzi29	KL106	ST258	3	3	1	1	1	1	79	-	-	-	-	-	-	-	-
SRR1561222	SRR1561222	Klebsiella pneumoniae	Greece-2007	Greece	Europe	SRR1561222	Bowers et al.	human	unknown	2007	Stops	1	1	1	1	0	ST258	0	3	9	13	-	0	-	0	-	0	-	0	-	-	wzi29	KL106	ST258	3	3	1	1	1	1	79	-	-	-	-	-	-	-	-
SRR1166993	SRR1166993	Klebsiella pneumoniae	1795_ST258	Italy	Namerica	SRR1166993	Deleo et al.	human	infection	2009	Stops	1	1	1	1	0	ST258	0	2	9	12	-	0	-	0	-	0	-	0	-	-	wzi29	KL106	ST258	3	3	1	1	1	1	79	-	-	-	-	-	-	-	-
1341693_3	1341693_3	Klebsiella pneumoniae	MP14	South Korea	Africa	ATAK00000000	PATRIC	human	infection	unknown	Stops	1	1	1	1	0	ST258	0	2	9	12	-	0	-	0	-	0	-	0	-	-	wzi154	KL107	ST258	3	3	1	1	1	1	79	-	-	-	-	-	-	-	-
ERR314421	ERR314421	Klebsiella pneumoniae	unknown	UK	Europe	ERR314421	Ellington et al.	human	unknown	2012	Stops	1	1	1	1	0	ST258	1	3	10	13	ybt 13; ICEKp2	299	-	0	-	0	-	0	-	-	wzi29	KL106	ST258	3	3	1	1	1	1	79	6	4	20	14	1	126	131	2
1276652_3	1276652_3	Klebsiella pneumoniae	ATCC BAA-1705	unknown	unknown	AOGQ00000000	PATRIC	human	unknown	unknown	Stops	1	1	1	1	0	ST258	0	2	9	12	-	0	-	0	-	0	-	0	-	-	wzi154	KL107	ST258	3	3	1	1	1	1	79	-	-	-	-	-	-	-	-
573_1384	573_1384	Klebsiella pneumoniae	unknown	unknown	unknown	CCFQ01000000	PATRIC	unknown	unknown	unknown	Stops	1	1	1	1	0	ST258	1	2	6	9	ybt 13; ICEKp2	299	-	0	-	0	-	0	-	-	wzi29	KL106	ST258	3	3	1	1	1	1	79	6	4	20	14	1	126	131	2
573_1386	573_1386	Klebsiella pneumoniae	unknown	unknown	unknown	CCFT01000000	PATRIC	unknown	unknown	unknown	Stops	1	1	1	1	0	ST258	1	2	7	9	ybt 13; ICEKp2	299	-	0	-	0	-	0	-	-	wzi29	KL106	ST258	3	3	1	1	1	1	79	6	4	20	14	1	126	131	2
573_1396	573_1396	Klebsiella pneumoniae	unknown	unknown	unknown	CCGC01000000	PATRIC	unknown	unknown	unknown	Stops	1	1	1	1	0	ST258	1	2	6	9	ybt 13; ICEKp2	299	-	0	-	0	-	0	-	-	wzi29	KL106	ST258	3	3	1	1	1	1	79	6	4	20	14	1	126	131	2
573_1397	573_1397	Klebsiella pneumoniae	unknown	unknown	unknown	CCGH01000000	PATRIC	unknown	unknown	unknown	Stops	1	1	1	1	0	ST258	1	3	8	11	ybt 13; ICEKp2	300-1LV	-	0	-	0	-	0	-	-	wzi29	KL106	ST258	3	3	1	1	1	1	79	6	4	20	14	1	126	146*	2
573_1420	573_1420	Klebsiella pneumoniae	unknown	unknown	unknown	CCHA01000000	PATRIC	unknown	unknown	unknown	Stops	1	1	1	1	0	ST258	1	2	4	5	ybt 13; ICEKp2	299-1LV	-	0	-	0	-	0	-	-	wzi29	KL106	ST258	3	3	1	1	1	1	79	6	4	20	14	1	126*	131	2
573_1424	573_1424	Klebsiella pneumoniae	unknown	unknown	unknown	CCHD01000000	PATRIC	unknown	unknown	unknown	Stops	1	1	1	1	0	ST258	1	2	7	14	ybt 13; ICEKp2	299	-	0	-	0	-	0	-	-	wzi29	KL106	ST258	3	3	1	1	1	1	79	6	4	20	14	1	126	131	2
573_1426	573_1426	Klebsiella pneumoniae	unknown	unknown	unknown	CCHE01000000	PATRIC	unknown	unknown	unknown	Stops	1	1	1	1	0	ST258	1	2	7	15	ybt 13; ICEKp2	299	-	0	-	0	-	0	-	-	wzi29	KL106	ST258	3	3	1	1	1	1	79	6	4	20	14	1	126	131	2
573_1438	573_1438	Klebsiella pneumoniae	unknown	unknown	unknown	CCHS01000000	PATRIC	unknown	unknown	unknown	Stops	0	1	1	1	0	ST258	0	2	9	12	-	0	-	0	-	0	-	0	-	-	wzi29	KL106	ST258	3	3	1	1	1	1	79	-	-	-	-	-	-	-	-
573_1439	573_1439	Klebsiella pneumoniae	unknown	unknown	unknown	CCHU01000000	PATRIC	unknown	unknown	unknown	Stops	1	1	1	1	0	ST258	0	2	8	11	-	0	-	0	-	0	-	0	-	-	wzi29	KL106	ST258	3	3	1	1	1	1	79	-	-	-	-	-	-	-	-
573_1440	573_1440	Klebsiella pneumoniae	unknown	unknown	unknown	CCHT01000000	PATRIC	unknown	unknown	unknown	Stops	0	1	1	1	0	ST258	0	2	10	13	-	0	-	0	-	0	-	0	-	-	wzi29	KL106	ST258	3	3	1	1	1	1	79	-	-	-	-	-	-	-	-
573_1442	573_1442	Klebsiella pneumoniae	unknown	unknown	unknown	CCHW01000000	PATRIC	unknown	unknown	unknown	Stops	1	1	1	1	0	ST258	0	2	8	11	-	0	-	0	-	0	-	0	-	-	wzi29	KL106	ST258	3	3	1	1	1	1	79	-	-	-	-	-	-	-	-
573_1643	573_1643	Klebsiella pneumoniae	MGH95	unknown	unknown	LFAG01000000	PATRIC	human	unknown	unknown	Stops	1	1	1	1	0	ST258	0	2	8	14	-	0	-	0	-	0	-	0	-	-	wzi29	KL106	ST258	3	3	1	1	1	1	79	-	-	-	-	-	-	-	-
573_1720	573_172	Klebsiella pneumoniae	unknown	unknown	unknown	CDFP01000000	PATRIC	unknown	unknown	2013	Stops	1	1	1	1	0	ST258	1	3	5	7	ybt 13; ICEKp2	299	-	0	-	0	-	0	-	-	wzi29	KL106	ST258	3	3	1	1	1	1	79	6	4	20	14	1	126	131	2
573_1721	573_1721	Klebsiella pneumoniae	unknown	unknown	unknown	CDFR01000000	PATRIC	unknown	unknown	2013	Stops	1	1	1	1	0	ST258	1	2	6	8	ybt 13; ICEKp2	299	-	0	-	0	-	0	-	-	wzi29	KL106	ST258	3	3	1	1	1	1	79	6	4	20	14	1	126	131	2
ERR720255	ERR720255	Klebsiella pneumoniae	TG21539	USA	Namerica	ERR720255	Struve et al.	unknown	unknown	unknown	Stops	1	1	1	1	0	ST258	0	2	9	17	-	0	-	0	-	0	-	0	-	-	wzi29	KL106	ST258	3	3	1	1	1	1	79	-	-	-	-	-	-	-	-
ERR720256	ERR720256	Klebsiella pneumoniae	TG21545	USA	Namerica	ERR720256	Struve et al.	unknown	unknown	2008	Stops	1	1	1	1	0	ST258	2	2	9	16	ybt 17; ICEKp10	251	clb 3	62	-	0	-	0	-	-	wzi50	KL15 (KL17,KL51,KL52)	ST258	3	3	1	1	1	1	79	6	15	44	13	11	28	26	2
SRR1166950	SRR1166950	Klebsiella pneumoniae	1752_ST258	USA	Namerica	SRR1166950	Deleo et al.	human	infection	2005	Stops	1	1	1	1	0	ST258	0	2	9	12	-	0	-	0	-	0	-	0	-	-	wzi29	KL106	ST258	3	3	1	1	1	1	79	-	-	-	-	-	-	-	-
SRR1166959	SRR1166959	Klebsiella pneumoniae	1761_ST258	USA	Namerica	SRR1166959	Deleo et al.	human	infection	2009	Stops	1	1	1	1	0	ST258	0	2	9	17	-	0	-	0	-	0	-	0	-	-	wzi29	KL106	ST258	3	3	1	1	1	1	79	-	-	-	-	-	-	-	-
SRR1166969	SRR1166969	Klebsiella pneumoniae	1771_ST258	USA	Namerica	SRR1166969	Deleo et al.	human	infection	2010	Stops	1	1	1	1	0	ST258	0	2	9	16	-	0	-	0	-	0	-	0	-	-	wzi29	KL106	ST258	3	3	1	1	1	1	79	-	-	-	-	-	-	-	-
SRR1166974	SRR1166974	Klebsiella pneumoniae	1776_ST258	USA	Namerica	SRR1166974	Deleo et al.	human	infection	2009	Stops	1	1	1	1	0	ST258	0	2	9	12	-	0	-	0	-	0	-	0	-	-	wzi29	KL106	ST258	3	3	1	1	1	1	79	-	-	-	-	-	-	-	-
SRR1166982	SRR1166982	Klebsiella pneumoniae	1784_ST258	USA	Namerica	SRR1166982	Deleo et al.	human	infection	2008	Stops	1	1	1	1	0	ST258	2	2	6	11	ybt 17; ICEKp10	247	clb 3	62-1LV	-	0	-	0	-	-	wzi154	KL107	ST258	3	3	1	1	1	1	79	6	15	44	13	11	198	26	2
SRR1166994	SRR1166994	Klebsiella pneumoniae	1796_ST258	USA	Namerica	SRR1166994	Deleo et al.	human	infection	2010	Stops	1	1	1	1	0	ST258	0	2	6	11	-	0	-	0	-	0	-	0	-	-	wzi29	KL106	ST258	3	3	1	1	1	1	79	-	-	-	-	-	-	-	-
SRR1166996	SRR1166996	Klebsiella pneumoniae	1798_ST258	USA	Namerica	SRR1166996	Deleo et al.	human	infection	2010	Stops	1	1	1	1	0	ST258	0	2	9	17	-	0	-	0	-	0	-	0	-	-	wzi29	KL106	ST258	3	3	1	1	1	1	79	-	-	-	-	-	-	-	-
SRR1166997	SRR1166997	Klebsiella pneumoniae	1800_ST258	USA	Namerica	SRR1166997	Deleo et al.	human	infection	2010	Stops	1	1	1	1	0	ST258	0	2	4	5	-	0	-	0	-	0	-	0	-	-	wzi29	KL106	ST258	3	3	1	1	1	1	79	-	-	-	-	-	-	-	-
SRR1167003	SRR1167003	Klebsiella pneumoniae	1806_ST258	USA	Namerica	SRR1167003	Deleo et al.	human	infection	2010	Stops	1	1	1	1	0	ST258	0	3	10	18	-	0	-	0	-	0	-	0	-	-	wzi29	KL106	ST258	3	3	1	1	1	1	79	-	-	-	-	-	-	-	-
SRR1561305	SRR1561305	Klebsiella pneumoniae	US-FL-2011	USA	Namerica	SRR1561305	Bowers et al.	human	unknown	2011	Stops	1	1	1	1	0	ST258	0	3	8	13	-	0	-	0	-	0	-	0	-	-	wzi83	KL23	ST258	3	3	1	1	1	1	79	-	-	-	-	-	-	-	-
SRR1561306	SRR1561306	Klebsiella pneumoniae	US-GA-2006a	USA	Namerica	SRR1561306	Bowers et al.	human	unknown	2006	Stops	1	1	1	1	0	ST258	0	2	9	11	-	0	-	0	-	0	-	0	-	-	wzi154	KL107	ST258	3	3	1	1	1	1	79	-	-	-	-	-	-	-	-
SRR1561341	SRR1561341	Klebsiella pneumoniae	US-NY-2005c	USA	Namerica	SRR1561341	Bowers et al.	human	unknown	2005	Stops	1	1	1	1	0	ST258	0	2	9	12	-	0	-	0	-	0	-	0	-	-	wzi29	KL106	ST258	3	3	1	1	1	1	79	-	-	-	4*	-	-	-	-
SRR1561342	SRR1561342	Klebsiella pneumoniae	US-NY-2005d	USA	Namerica	SRR1561342	Bowers et al.	human	unknown	2005	Stops	1	1	1	1	0	ST258	2	2	9	14	ybt 17; ICEKp10	226	clb 3	62	-	0	-	0	-	-	wzi154	KL107	ST258	3	3	1	1	1	1	79	6	115	44	13	11	28	26	2
SRR1561343	SRR1561343	Klebsiella pneumoniae	US-NY-2009a	USA	Namerica	SRR1561343	Bowers et al.	human	unknown	2009	Stops	1	1	1	1	0	ST258	0	2	9	11	-	0	-	0	-	0	-	0	-	-	wzi29	KL106	ST258	3	3	1	1	1	1	79	-	-	-	-	-	-	-	-
SRR1561347	SRR1561347	Klebsiella pneumoniae	US-OR-2010	USA	Namerica	SRR1561347	Bowers et al.	human	unknown	2010	Stops	1	1	1	1	0	ST258	0	2	9	15	-	0	-	0	-	0	-	0	-	-	wzi29	KL106	ST258	3	3	1	1	1	1	79	-	-	-	-	-	-	-	-
SRR1561356	SRR1561356	Klebsiella pneumoniae	US-SD-2012	USA	Namerica	SRR1561356	Bowers et al.	human	unknown	2012	Stops	1	1	1	1	0	ST258	2	2	8	12	ybt 17; ICEKp10	251	clb 3	62	-	0	-	0	-	-	wzi154	KL107	ST258	3	3	1	1	1	1	79	6	15	44	13	11	28	26	2
SRR1561360	SRR1561360	Klebsiella pneumoniae	US-VA-2008a	USA	Namerica	SRR1561360	Bowers et al.	human	unknown	2008	Stops	1	1	1	1	0	ST258	0	2	9	12	-	0	-	0	-	0	-	0	-	-	wzi29	KL106	ST258	3	3	1	1	1	1	79	-	-	-	-	-	-	-	-
SRR1166953	SRR1166953	Klebsiella pneumoniae	1755_ST258	USA	Namerica	SRR1166953	Deleo et al.	human	infection	2007	Stops	1	1	1	1	0	ST258	0	2	6	10	-	0	-	0	-	0	-	0	-	-	wzi29	KL106	ST258	3	3	1	1	1	1	79	-	-	-	-	-	-	-	-
SRR1166970	SRR1166970	Klebsiella pneumoniae	1772_ST258	USA	Namerica	SRR1166970	Deleo et al.	human	infection	2010	Stops	1	1	1	1	0	ST258	0	2	9	12	-	0	-	0	-	0	-	0	-	-	wzi29	KL106	ST258	3	3	1	1	1	1	79	-	-	-	-	-	-	-	-
SRR1166977	SRR1166977	Klebsiella pneumoniae	1779_ST258	USA	Namerica	SRR1166977	Deleo et al.	human	infection	2010	Stops	1	1	1	1	0	ST258	0	2	9	12	-	0	-	0	-	0	-	0	-	-	wzi154	KL107	ST258	3	3	1	1	1	1	79	-	-	-	-	-	-	-	-
SRR1166985	SRR1166985	Klebsiella pneumoniae	1787_ST258	USA	Namerica	SRR1166985	Deleo et al.	human	infection	2010	Stops	1	1	1	1	0	ST258	0	2	9	15	-	0	-	0	-	0	-	0	-	-	wzi29	KL106	ST258	3	3	1	1	1	1	79	-	-	-	-	-	-	-	-
SRR1166999	SRR1166999	Klebsiella pneumoniae	1802_ST258	USA	Namerica	SRR1166999	Deleo et al.	human	infection	2011	Stops	1	1	1	1	0	ST258	0	2	9	12	-	0	-	0	-	0	-	0	-	-	wzi29	KL106	ST258	3	3	1	1	1	1	79	-	-	-	-	-	-	-	-
SRR1167001	SRR1167001	Klebsiella pneumoniae	1804_ST258	USA	Namerica	SRR1167001	Deleo et al.	human	infection	2010	Stops	1	1	1	1	0	ST258	0	2	9	12	-	0	-	0	-	0	-	0	-	-	wzi29	KL106	ST258	3	3	1	1	1	1	79	-	-	-	-	-	-	-	-
SRR1167002	SRR1167002	Klebsiella pneumoniae	1805_ST258	USA	Namerica	SRR1167002	Deleo et al.	human	infection	2010	Stops	1	1	1	1	0	ST258	0	3	10	18	-	0	-	0	-	0	-	0	-	-	wzi29	KL106	ST258	3	3	1	1	1	1	79	-	-	-	-	-	-	-	-
SRR1167007	SRR1167007	Klebsiella pneumoniae	1810_ST258	USA	Namerica	SRR1167007	Deleo et al.	human	infection	2011	Stops	1	1	1	1	0	ST258	0	3	9	17	-	0	-	0	-	0	-	0	-	-	wzi29	KL106	ST258	3	3	1	1	1	1	79	-	-	-	-	-	-	-	-
SRR1167009	SRR1167009	Klebsiella pneumoniae	1812_ST258	USA	Namerica	SRR1167009	Deleo et al.	human	infection	2011	Stops	1	1	1	1	0	ST258	0	3	10	18	-	0	-	0	-	0	-	0	-	-	wzi29	KL106	ST258	3	3	1	1	1	1	79	-	-	-	-	-	-	-	-
SRR1167017	SRR1167017	Klebsiella pneumoniae	1820_ST258	USA	Namerica	SRR1167017	Deleo et al.	human	infection	2011	Stops	1	1	1	1	0	ST258	0	2	9	17	-	0	-	0	-	0	-	0	-	-	wzi29	KL106	ST258	3	3	1	1	1	1	79	-	-	-	-	-	-	-	-
SRR1561317	SRR1561317	Klebsiella pneumoniae	US-MA-2007	USA	Namerica	SRR1561317	Bowers et al.	human	unknown	2007	Stops	1	1	1	1	0	ST258	2	2	8	15	ybt 17; ICEKp10	247	clb 3	62	-	0	-	0	-	-	wzi154	KL107	ST258	3	3	1	1	1	1	79	6	15	44	13	11	198	26	2
SRR1561339	SRR1561339	Klebsiella pneumoniae	US-NY-2005a	USA	Namerica	SRR1561339	Bowers et al.	human	unknown	2005	Stops	1	1	1	1	0	ST258	0	2	9	17	-	0	-	0	-	0	-	0	-	-	wzi29	KL106	ST258	3	3	1	1	1	1	79	-	-	-	-	-	-	-	-
SRR1561353	SRR1561353	Klebsiella pneumoniae	US-PA-2011a	USA	Namerica	SRR1561353	Bowers et al.	human	unknown	2011	Stops	1	1	1	1	0	ST258	0	2	9	17	-	0	-	0	-	0	-	0	-	-	wzi29	KL106	ST258	3	3	1	1	1	1	79	-	-	-	-	-	-	-	-
1236102_6	1236102_6	Klebsiella pneumoniae	VA360	USA	Namerica	ANGI00000000	PATRIC	human	infection	unknown	Stops	1	1	1	1	0	ST258	0	2	9	11	-	0	-	0	-	0	-	0	-	-	wzi29	KL106	ST258	3	3	1	1	1	1	79	-	-	-	-	-	-	-	-
1310158_5	1310158_5	Klebsiella pneumoniae	Kb140	USA	Namerica	AQRD00000000	PATRIC	human	infection	unknown	Stops	1	1	1	1	0	ST258	0	2	10	12	-	0	-	0	-	0	-	0	-	-	wzi29	KL106	ST258	3	3	1	1	1	1	79	-	-	-	-	-	-	-	-
1328383_3	1328383_3	Klebsiella pneumoniae	BWH 22	USA	Namerica	JCNO00000000	PATRIC	human	infection	2012	Stops	1	1	1	1	0	ST258	0	2	9	18	-	0	-	0	-	0	-	0	-	-	wzi29	KL106	ST258	3	3	1	1	1	1	79	-	-	-	-	-	-	-	-
1328396_3	1328396_3	Klebsiella pneumoniae	UCICRE 13	USA	Namerica	JCOA00000000	PATRIC	human	infection	unknown	Stops	1	1	1	1	0	ST258	0	2	6	10	-	0	-	0	-	0	-	0	-	-	wzi29	KL106	ST258	3	3	1	1	1	1	79	-	-	-	-	-	-	-	-
1400172_3	1400172_3	Klebsiella pneumoniae	UCI 19	USA	Namerica	JCMK00000000	PATRIC	human	infection	unknown	Stops	1	1	0	1	0	ST258	0	2	5	7	-	0	-	0	-	0	-	0	-	-	wzi29	KL106	ST258	3	3	1	1	1	1	79	-	-	-	-	-	-	-	-
1400174_3	1400174_3	Klebsiella pneumoniae	UCI 21	USA	Namerica	JCMI00000000	PATRIC	human	unknown	unknown	Stops	1	1	1	1	0	ST258	0	2	5	8	-	0	-	0	-	0	-	0	-	-	wzi29	KL106	ST258	3	3	1	1	1	1	79	-	-	-	-	-	-	-	-
1409965_3	1409965_3	Klebsiella pneumoniae	MRSN 6902	USA	Namerica	LBLU01000000	PATRIC	human	infection	2012	Stops	1	1	1	1	0	ST258	0	3	9	15	-	0	-	0	-	0	-	0	-	-	wzi29	KL106	ST258	3	3	1	1	1	1	79	-	-	-	-	-	-	-	-
1438804_3	1438804_3	Klebsiella pneumoniae	UCI 59	USA	Namerica	JMZP00000000	PATRIC	human	infection	unknown	Stops	1	1	1	1	0	ST258	0	2	8	14	-	0	-	0	-	0	-	0	-	-	wzi29	KL106	ST258	3	3	1	1	1	1	79	-	-	-	-	-	-	-	-
1438806_3	1438806_3	Klebsiella pneumoniae	UCI 61	USA	Namerica	JMZQ00000000	PATRIC	human	infection	unknown	Stops	1	1	1	1	0	ST258	0	2	8	10	-	0	-	0	-	0	-	0	-	-	wzi114	KL30 (KL2, KL8, KL111)	ST258	3	3	1	1	1	1	79	-	-	-	-	-	-	-	-
1438808_3	1438808_3	Klebsiella pneumoniae	UCI 63	USA	Namerica	JMZS00000000	PATRIC	human	infection	unknown	Stops	1	1	1	1	0	ST258	0	2	9	17	-	0	-	0	-	0	-	0	-	-	wzi29	KL106	ST258	3	3	1	1	1	1	79	-	-	-	-	-	-	-	-
1225181_3	1225181_3	Klebsiella pneumoniae	KPNIH24	USA	Namerica	CP008797.1,CP008800.1,CP008799.1,CP008798.1	PATRIC	human	unknown	unknown	Stops	1	1	1	1	0	ST258	0	2	10	20	-	0	-	0	-	0	-	0	-	-	wzi29	KL106	ST258	3	3	1	1	1	1	79	-	-	-	-	-	-	-	-
1284788_3	1284788_3	Klebsiella pneumoniae	UHKPC23	USA	Namerica	AQQA00000000	PATRIC	human	infection	unknown	Stops	1	1	1	1	0	ST258	0	2	8	10	-	0	-	0	-	0	-	0	-	-	wzi29	KL106	ST258	3	3	1	1	1	1	79	-	-	-	-	-	-	-	-
1284789_4	1284789_4	Klebsiella pneumoniae	UHKPC28	USA	Namerica	ARRU00000000	PATRIC	human	infection	unknown	Stops	1	1	1	1	0	ST258	0	2	4	5	-	0	-	0	-	0	-	0	-	-	wzi29	KL106	ST258	3	3	1	1	1	1	79	-	-	-	-	-	-	-	-
1284790_3	1284790_3	Klebsiella pneumoniae	UHKPC05	USA	Namerica	ARVM00000000	PATRIC	human	infection	unknown	Stops	1	1	1	1	0	ST258	0	2	7	9	-	0	-	0	-	0	-	0	-	-	wzi29	KL106	ST258	3	3	1	1	1	1	79	-	-	-	-	-	-	-	-
1284791_4	1284791_4	Klebsiella pneumoniae	UHKPC47	USA	Namerica	ARRV00000000	PATRIC	human	infection	unknown	Stops	1	1	1	1	0	ST258	0	2	8	10	-	0	-	0	-	0	-	0	-	-	wzi29	KL106	ST258	3	3	1	1	1	1	79	-	-	-	-	-	-	-	-
1284800_4	1284800_4	Klebsiella pneumoniae	UHKPC61	USA	Namerica	ARSC00000000	PATRIC	human	carriage	unknown	Stops	1	1	1	1	0	ST258	0	2	4	5	-	0	-	0	-	0	-	0	-	-	wzi29	KL106	ST258	3	3	1	1	1	1	79	-	-	-	-	-	-	-	-
1284802_4	1284802_4	Klebsiella pneumoniae	UHKPC33	USA	Namerica	ARSD00000000	PATRIC	human	carriage	unknown	Stops	1	1	1	1	0	ST258	0	2	7	9	-	0	-	0	-	0	-	0	-	-	wzi29	KL106	ST258	3	3	1	1	1	1	79	-	-	-	-	-	-	-	-
1284804_4	1284804_4	Klebsiella pneumoniae	UHKPC07	USA	Namerica	ARSF00000000	PATRIC	human	carriage	unknown	Stops	1	1	1	1	0	ST258	0	2	7	10	-	0	-	0	-	0	-	0	-	-	wzi29	KL106	ST258	3	3	1	1	1	1	79	-	-	-	-	-	-	-	-
1284807_4	1284807_4	Klebsiella pneumoniae	UHKPC31	USA	Namerica	ARSI00000000	PATRIC	human	carriage	unknown	Stops	1	1	1	1	0	ST258	0	2	4	5	-	0	-	0	-	0	-	0	-	-	wzi29	KL106	ST258	3	3	1	1	1	1	79	-	-	-	-	-	-	-	-
1284808_4	1284808_4	Klebsiella pneumoniae	UHKPC06	USA	Namerica	ARSJ00000000	PATRIC	human	carriage	unknown	Stops	1	1	1	1	0	ST258	0	2	4	5	-	0	-	0	-	0	-	0	-	-	wzi29	KL106	ST258	3	3	1	1	1	1	79	-	-	-	-	-	-	-	-
1284810_3	1284810_3	Klebsiella pneumoniae	UHKPC09	USA	Namerica	APVO00000000	PATRIC	human	carriage	unknown	Stops	1	1	1	1	0	ST258	0	2	8	10	-	0	-	0	-	0	-	0	-	-	wzi29	KL106	ST258	3	3	1	1	1	1	79	-	-	-	-	-	-	-	-
1284811_3	1284811_3	Klebsiella pneumoniae	UHKPC01	USA	Namerica	APVP00000000	PATRIC	human	infection	unknown	Stops	1	1	1	1	0	ST258	0	2	8	13	-	0	-	0	-	0	-	0	-	-	wzi29	KL106	ST258	3	3	1	1	1	1	79	-	-	-	-	-	-	-	-
1284813_3	1284813_3	Klebsiella pneumoniae	UHKPC27	USA	Namerica	APVR00000000	PATRIC	human	infection	unknown	Stops	1	1	1	1	0	ST258	0	2	8	13	-	0	-	0	-	0	-	0	-	-	wzi29	KL106	ST258	3	3	1	1	1	1	79	-	-	-	-	-	-	-	-
1284815_3	1284815_3	Klebsiella pneumoniae	UHKPC24	USA	Namerica	APVS00000000	PATRIC	human	infection	unknown	Stops	1	1	1	1	0	ST258	0	2	4	5	-	0	-	0	-	0	-	0	-	-	wzi29	KL106	ST258	3	3	1	1	1	1	79	-	-	-	-	-	-	-	-
1284816_3	1284816_3	Klebsiella pneumoniae	UHKPC26	USA	Namerica	APVT00000000	PATRIC	human	infection	unknown	Stops	1	1	1	1	0	ST258	0	2	7	9	-	0	-	0	-	0	-	0	-	-	wzi29	KL106	ST258	3	3	1	1	1	1	79	-	-	-	-	-	-	-	-
1284821_3	1284821_3	Klebsiella pneumoniae	UHKPC29	USA	Namerica	ARVQ00000000	PATRIC	human	carriage	unknown	Stops	1	1	1	1	0	ST258	0	2	4	5	-	0	-	0	-	0	-	0	-	-	wzi29	KL106	ST258	3	3	1	1	1	1	79	-	-	-	-	-	-	-	-
1284823_3	1284823_3	Klebsiella pneumoniae	UHKPC04	USA	Namerica	APVV00000000	PATRIC	human	carriage	unknown	Stops	1	1	1	1	0	ST258	0	2	8	13	-	0	-	0	-	0	-	0	-	-	0	-	ST258	3	3	1	1	1	1	79	-	-	-	-	-	-	-	-
1284826_3	1284826_3	Klebsiella pneumoniae	VAKPC269	USA	Namerica	APVY00000000	PATRIC	human	infection	unknown	Stops	1	1	1	1	0	ST258	0	2	7	9	-	0	-	0	-	0	-	0	-	-	wzi29	KL106	ST258	3	3	1	1	1	1	79	-	-	-	-	-	-	-	-
1284827_3	1284827_3	Klebsiella pneumoniae	VAKPC278	USA	Namerica	ARVP00000000	PATRIC	human	infection	unknown	Stops	1	1	1	1	0	ST258	0	2	7	9	-	0	-	0	-	0	-	0	-	-	wzi29	KL106	ST258	3	3	1	1	1	1	79	-	-	-	-	-	-	-	-
1284828_3	1284828_3	Klebsiella pneumoniae	VAKPC280	USA	Namerica	APVZ00000000	PATRIC	human	infection	unknown	Stops	1	1	1	1	0	ST258	0	3	8	10	-	0	-	0	-	0	-	0	-	-	wzi29	KL106	ST258	3	3	1	1	1	1	79	-	-	-	-	-	-	-	-
1284829_3	1284829_3	Klebsiella pneumoniae	VAKPC270	USA	Namerica	APWA00000000	PATRIC	human	carriage	unknown	Stops	1	1	1	1	0	ST258	0	2	8	12	-	0	-	0	-	0	-	0	-	-	wzi29	KL106	ST258	3	3	1	1	1	1	79	-	-	-	-	-	-	-	-
1284830_3	1284830_3	Klebsiella pneumoniae	VAKPC276	USA	Namerica	APWB00000000	PATRIC	human	infection	unknown	Stops	1	1	1	1	0	ST258	0	2	7	11	-	0	-	0	-	0	-	0	-	-	wzi29	KL106	ST258	3	3	1	1	1	1	79	-	-	-	-	-	-	-	-
1284832_3	1284832_3	Klebsiella pneumoniae	VAKPC309	USA	Namerica	APWD00000000	PATRIC	human	infection	unknown	Stops	1	1	1	1	0	ST258	0	2	7	11	-	0	-	0	-	0	-	0	-	-	wzi29	KL106	ST258	3	3	1	1	1	1	79	-	-	-	-	-	-	-	-
1304916_4	1304916_4	Klebsiella pneumoniae	140_1040	USA	Namerica	ARSP00000000	PATRIC	human	infection	unknown	Stops	1	1	1	1	0	ST258	0	2	6	8	-	0	-	0	-	0	-	0	-	-	wzi29	KL106	ST258	3	3	1	1	1	1	79	-	-	-	-	-	-	-	-
1304917_4	1304917_4	Klebsiella pneumoniae	160_1080	USA	Namerica	ARSN00000000	PATRIC	human	infection	unknown	Stops	1	1	1	1	0	ST258	0	2	4	5	-	0	-	0	-	0	-	0	-	-	wzi29	KL106	ST258	3	3	1	1	1	1	79	-	-	-	-	-	-	-	-
1304918_4	1304918_4	Klebsiella pneumoniae	120_1020	USA	Namerica	ARSO00000000	PATRIC	human	unknown	unknown	Stops	1	1	1	1	0	ST258	0	2	7	9	-	0	-	0	-	0	-	0	-	-	wzi29	KL106	ST258	3	3	1	1	1	1	79	-	-	-	-	-	-	-	-
1304919_4	1304919_4	Klebsiella pneumoniae	280_1220	USA	Namerica	ARSQ00000000	PATRIC	human	unknown	unknown	Stops	1	1	1	1	0	ST258	0	3	5	6	-	0	-	0	-	0	-	0	-	-	wzi29	KL106	ST258	3	3	1	1	1	1	79	-	-	-	-	-	-	-	-
1304920_3	1304920_3	Klebsiella pneumoniae	361_1301	USA	Namerica	APWF00000000	PATRIC	human	unknown	unknown	Stops	1	1	1	1	0	ST258	0	2	4	5	-	0	-	0	-	0	-	0	-	-	wzi29	KL106	ST258	3	3	1	1	1	1	79	-	-	-	-	-	-	-	-
1304921_4	1304921_4	Klebsiella pneumoniae	440_1540	USA	Namerica	APWG00000000	PATRIC	human	unknown	unknown	Stops	1	1	1	1	0	ST258	0	2	8	10	-	0	-	0	-	0	-	0	-	-	wzi29	KL106	ST258	3	3	1	1	1	1	79	-	-	-	-	-	-	-	-
1304922_3	1304922_3	Klebsiella pneumoniae	500_1420	USA	Namerica	APWH00000000	PATRIC	human	unknown	unknown	Stops	1	1	1	1	0	ST258	0	2	4	5	-	0	-	0	-	0	-	0	-	-	wzi29	KL106	ST258	3	3	1	1	1	1	79	-	-	-	-	-	-	-	-
1304924_3	1304924_3	Klebsiella pneumoniae	646_1568	USA	Namerica	APWJ00000000	PATRIC	human	unknown	unknown	Stops	1	1	1	1	0	ST258	0	2	4	5	-	0	-	0	-	0	-	0	-	-	wzi29	KL106	ST258	3	3	1	1	1	1	79	-	-	-	-	-	-	-	-
1328325_3	1328325_3	Klebsiella pneumoniae	KPR0928	USA	Namerica	CP008831.1,CP008832.1,CP008833.1	PATRIC	human	infection	unknown	Stops	1	1	1	1	0	ST258	0	2	5	6	-	0	-	0	-	0	-	0	-	-	wzi29	KL106	ST258	3	3	1	1	1	1	79	-	-	-	-	-	-	-	-
1328367_3	1328367_3	Klebsiella pneumoniae	MGH 29	USA	Namerica	JCNY00000000	PATRIC	human	infection	2012	Stops	1	1	1	1	0	ST258	0	2	7	14	-	0	-	0	-	0	-	0	-	-	wzi29	KL106	ST258	3	3	1	1	1	1	79	-	-	-	-	-	-	-	-
1328412_3	1328412_3	Klebsiella pneumoniae	BIDMC 18A	USA	Namerica	JCNA00000000	PATRIC	human	infection	2012	Stops	1	1	1	1	0	ST258	0	2	8	14	-	0	-	0	-	0	-	0	-	-	0	-	ST258	3	3	1	1	1	1	79	-	-	-	-	-	-	-	-
1328413_3	1328413_3	Klebsiella pneumoniae	BIDMC 18B	USA	Namerica	JMVX00000000	PATRIC	human	infection	2010	Stops	1	1	1	1	0	ST258	0	2	9	20	-	0	-	0	-	0	-	0	-	-	wzi29	KL106	ST258	3	3	1	1	1	1	79	-	-	-	-	-	-	-	-
1328414_3	1328414_3	Klebsiella pneumoniae	BIDMC 18C	USA	Namerica	AXLE00000000	PATRIC	human	infection	2010	Stops	1	1	1	1	0	ST258	0	2	9	18	-	0	-	0	-	0	-	0	-	-	wzi29	KL106	ST258	3	3	1	1	1	1	79	-	-	-	-	-	-	-	-
1328423_3	1328423_3	Klebsiella pneumoniae	BIDMC 34	USA	Namerica	JCMX00000000	PATRIC	human	infection	2012	Stops	1	1	1	1	0	ST258	0	2	9	20	-	0	-	0	-	0	-	0	-	-	0	-	ST258	3	3	1	1	1	1	79	-	-	-	-	-	-	-	-
1343063_3	1343063_3	Klebsiella pneumoniae	UKKV901664	USA	Namerica	ATEZ00000000	PATRIC	human	infection	unknown	Stops	1	1	1	1	0	ST258	0	2	9	19	-	0	-	0	-	0	-	0	-	-	wzi29	KL106	ST258	3	3	1	1	1	1	79	-	-	-	-	-	-	-	-
1400162_3	1400162_3	Klebsiella pneumoniae	BIDMC 45	USA	Namerica	JCMM00000000	PATRIC	human	infection	2013	Stops	1	1	1	1	0	ST258	0	2	8	15	-	0	-	0	-	0	-	0	-	-	wzi29	KL106	ST258	3	3	1	1	1	1	79	-	-	-	-	-	-	-	-
1438699_3	1438699_3	Klebsiella pneumoniae	BIDMC 60	USA	Namerica	JMWA00000000	PATRIC	human	infection	unknown	Stops	1	1	1	1	0	ST258	0	2	9	12	-	0	-	0	-	0	-	0	-	-	wzi154	KL107	ST258	3	3	1	1	1	1	79	-	-	-	-	-	-	-	-
1438701_3	1438701_3	Klebsiella pneumoniae	BIDMC 68	USA	Namerica	JMWC00000000	PATRIC	human	infection	unknown	Stops	1	1	1	1	0	ST258	0	2	9	14	-	0	-	0	-	0	-	0	-	-	wzi154	KL107	ST258	3	3	1	1	1	1	79	-	-	-	-	-	-	-	-
1438703_3	1438703_3	Klebsiella pneumoniae	BWH 45	USA	Namerica	JMWE00000000	PATRIC	human	infection	unknown	Stops	1	1	1	1	0	ST258	2	2	7	17	ybt 17; ICEKp10	247	clb 3	62	-	0	-	0	-	-	wzi154	KL107	ST258	3	3	1	1	1	1	79	6	15	44	13	11	198	26	2
1438737_3	1438737_3	Klebsiella pneumoniae	CHS 31	USA	Namerica	JMXF00000000	PATRIC	human	infection	2013	Stops	1	1	1	1	0	ST258	1	3	9	11	ybt 13; ICEKp2	299	-	0	-	0	-	0	-	-	wzi29	KL106	ST258	3	3	1	1	1	1	79	6	4	20	14	1	126	131	2
1438782_3	1438782_3	Klebsiella pneumoniae	MGH 51	USA	Namerica	JMYV00000000	PATRIC	human	infection	2013	Stops	1	1	1	1	0	ST258	0	2	10	15	-	0	-	0	-	0	-	0	-	-	wzi29	KL106	ST258	3	3	1	1	1	1	79	-	-	-	-	-	-	-	-
1438790_3	1438790_3	Klebsiella pneumoniae	MGH 67	USA	Namerica	JMZC00000000	PATRIC	human	infection	2013	Stops	1	1	1	1	0	ST258	0	2	9	12	-	0	-	0	-	0	-	0	-	-	wzi154	KL107	ST258	3	3	1	1	1	1	79	-	-	-	-	-	-	-	-
1438794_3	1438794_3	Klebsiella pneumoniae	MGH 71	USA	Namerica	JMZG00000000	PATRIC	human	infection	2013	Stops	1	1	1	1	0	ST258	0	2	9	16	-	0	-	0	-	0	-	0	-	-	wzi29	KL106	ST258	3	3	1	1	1	1	79	-	-	-	-	-	-	-	-
1438800_3	1438800_3	Klebsiella pneumoniae	MGH 79	USA	Namerica	JMZL00000000	PATRIC	human	infection	2013	Stops	1	1	1	1	0	ST258	0	2	7	9	-	0	-	0	-	0	-	0	-	-	wzi154	KL107	ST258	3	3	1	1	1	1	79	-	-	-	-	-	-	-	-
573_1350	573_1350	Klebsiella pneumoniae	MRSN8157	USA	Namerica	JPGT01000000	PATRIC	human	unknown	2012	Stops	1	1	1	1	0	ST258	0	3	9	15	-	0	-	0	-	0	-	0	-	-	wzi29	KL106	ST258	3	3	1	1	1	1	79	-	-	-	-	-	-	-	-
573_1351	573_1351	Klebsiella pneumoniae	MRSN6920	USA	Namerica	JPGS01000000	PATRIC	human	infection	2012	Stops	1	1	1	1	0	ST258	0	2	8	15	-	0	-	0	-	0	-	0	-	-	wzi29	KL106	ST258	3	3	1	1	1	1	79	-	-	-	-	-	-	-	-
573_1369	573_1369	Klebsiella pneumoniae	32192	USA	Namerica	CP010361,JWRN01000000	PATRIC	human	infection	unknown	Stops	1	1	1	1	0	ST258	0	2	9	19	-	0	-	0	-	0	-	0	-	-	wzi29	KL106	ST258	3	3	1	1	1	1	79	-	-	-	-	-	-	-	-
573_1370	573_1370	Klebsiella pneumoniae	38544	USA	Namerica	CP010362,JWRM01000000	PATRIC	human	infection	unknown	Stops	1	1	1	1	0	ST258	0	2	10	23	-	0	-	0	-	0	-	0	-	-	wzi150	KL163 (KL27,KL46)	ST258	3	3	1	1	1	1	79	-	-	-	-	-	-	-	-
573_1371	573_1371	Klebsiella pneumoniae	38547	USA	Namerica	CP010388,CP010389,JWRL01000000	PATRIC	human	infection	unknown	Stops	1	1	1	1	0	ST258	1	2	7	14	ybt 10; ICEKp4	98	-	0	-	0	-	0	-	-	wzi83	KL23	ST258	3	3	1	1	1	1	79	3	12	55	3	29	123	128	3
573_1374	573_1374	Klebsiella pneumoniae	34618	USA	Namerica	CP010392,CP010394,CP010393,CP010395,CP010396	PATRIC	human	infection	unknown	Stops	1	1	1	1	0	ST258	0	2	10	21	-	0	-	0	-	0	-	0	-	-	wzi150	KL163 (KL27,KL46)	ST258	3	3	1	1	1	1	79	-	-	-	-	-	-	-	-
573_1554	573_1554	Klebsiella pneumoniae	CHS144	USA	Namerica	LEWV01000000	PATRIC	human	unknown	unknown	Stops	1	1	1	1	0	ST258	0	2	7	13	-	0	-	0	-	0	-	0	-	-	wzi29	KL106	ST258	3	3	1	1	1	1	79	-	-	-	-	-	-	-	-
573_1561	573_1561	Klebsiella pneumoniae	CHS151	USA	Namerica	LEXC01000000	PATRIC	human	unknown	unknown	Stops	1	1	1	1	0	ST258	0	2	5	7	-	0	-	0	-	0	-	0	-	-	wzi29	KL106	ST258	3	3	1	1	1	1	79	-	-	-	-	-	-	-	-
SRR1561280	SRR1561280	Klebsiella pneumoniae	Poland-2009d	Poland	Europe	SRR1561280	Bowers et al.	human	unknown	2009	Stops	1	1	1	1	0	ST258	0	2	8	14	-	0	-	0	-	0	-	0	-	-	wzi29	KL106	ST258	3	3	1	1	1	1	79	-	-	-	-	-	-	-	-
573_1722	573_1722	Klebsiella pneumoniae	unknown	unknown	unknown	CDFQ01000000	PATRIC	unknown	unknown	2011	Stops	1	1	1	1	0	ST258	1	2	3	4	ybt 13; ICEKp2	298-1LV	-	0	-	0	-	0	-	-	wzi29	KL106	ST258	3	3	1	1	1	1	79	6	4	20	14	1	126	131	2
1284799_4	1284799_4	Klebsiella pneumoniae	DMC1316	USA	Namerica	ARSB00000000	PATRIC	human	infection	unknown	Stops	1	1	1	1	0	ST258	0	2	5	9	-	0	-	0	-	0	-	0	-	-	wzi154	KL107	ST258	3	3	1	1	1	1	79	-	-	-	-	-	-	-	-
SRR1166971	SRR1166971	Klebsiella pneumoniae	1773_ST258	Canada	Namerica	SRR1166971	Deleo et al.	human	infection	2007	Stops	1	1	1	1	0	ST258	2	2	9	13	ybt unknown	0	clb unknown	0	-	0	-	0	-	-	wzi154	KL107	ST258	3	3	1	1	1	1	79	6	4*	44	13	3*	37*	26*	2
SRR1166972	SRR1166972	Klebsiella pneumoniae	1774_ST258	Canada	Namerica	SRR1166972	Deleo et al.	human	infection	2009	Stops	1	1	1	1	0	ST258	0	2	9	12	-	0	-	0	-	0	-	0	-	-	wzi154	KL107	ST258	3	3	1	1	1	1	79	-	-	-	-	-	-	-	-
SRR1561215	SRR1561215	Klebsiella pneumoniae	Colombia-2009a	Colombia	Samerica	SRR1561215	Bowers et al.	human	unknown	2009	Stops	1	1	1	1	0	ST258	2	2	10	21	ybt 17; ICEKp10	265-1LV	clb 3	19-1LV	-	0	-	0	-	-	wzi154	KL107	ST258	3	3	1	1	1	1	79	6	15*	5	13	11	279	29	2
SRR1561216	SRR1561216	Klebsiella pneumoniae	Colombia-2009b	Colombia	Samerica	SRR1561216	Bowers et al.	human	unknown	2009	Stops	1	1	1	1	0	ST258	2	2	7	14	ybt 17; ICEKp10	265	clb 3	19	-	0	-	0	-	-	wzi154	KL107	ST258	3	3	1	1	1	1	79	6	15	5	13	11	279	29	2
1212766_3	1212766_3	Klebsiella pneumoniae	ST258-490	Israel	MiddleEast	ALIS00000000	PATRIC	human	infection	unknown	Stops	1	1	1	1	0	ST258	0	2	9	12	-	0	-	0	-	0	-	0	-	-	wzi154	KL107	ST258	3	3	1	1	1	1	79	-	-	-	-	-	-	-	-
SRR1561239	SRR1561239	Klebsiella pneumoniae	Italy-2008	Italy	Europe	SRR1561239	Bowers et al.	human	unknown	2008	Stops	1	1	1	1	0	ST258	0	3	9	12	-	0	-	0	-	0	-	0	-	-	wzi154	KL107	ST258	3	3	1	1	1	1	79	-	-	-	-	-	-	-	-
SRR1561244	SRR1561244	Klebsiella pneumoniae	Italy-Palermo-2008	Italy	Europe	SRR1561244	Bowers et al.	human	unknown	2008	Stops	1	1	1	1	0	ST258	0	2	9	12	-	0	-	0	-	0	-	0	-	-	wzi154	KL107	ST258	3	3	1	1	1	1	79	-	-	-	-	-	-	-	-
SRR1561245	SRR1561245	Klebsiella pneumoniae	Italy-Palermo-2009a	Italy	Europe	SRR1561245	Bowers et al.	human	unknown	2009	Stops	1	1	1	1	0	ST258	0	2	9	12	-	0	-	0	-	0	-	0	-	-	wzi154	KL107	ST258	3	3	1	1	1	1	79	-	-	-	-	-	-	-	-
SRR1561246	SRR1561246	Klebsiella pneumoniae	Italy-Palermo-2009b	Italy	Europe	SRR1561246	Bowers et al.	human	unknown	2009	Stops	1	1	1	1	0	ST258	0	2	8	11	-	0	-	0	-	0	-	0	-	-	wzi154	KL107	ST258	3	3	1	1	1	1	79	-	-	-	-	-	-	-	-
SRR1561247	SRR1561247	Klebsiella pneumoniae	Italy-Palermo-2009c	Italy	Europe	SRR1561247	Bowers et al.	human	unknown	2009	Stops	1	1	1	1	0	ST258	0	2	9	12	-	0	-	0	-	0	-	0	-	-	wzi154	KL107	ST258	3	3	1	1	1	1	79	-	-	-	-	-	-	-	-
SRR1561248	SRR1561248	Klebsiella pneumoniae	Italy-Palermo-2009d	Italy	Europe	SRR1561248	Bowers et al.	human	unknown	2009	Stops	1	1	1	1	0	ST258	0	2	9	13	-	0	-	0	-	0	-	0	-	-	wzi154	KL107	ST258	3	3	1	1	1	1	79	-	-	-	-	-	-	-	-
SRR1561251	SRR1561251	Klebsiella pneumoniae	Italy-Palermo-2009g	Italy	Europe	SRR1561251	Bowers et al.	human	unknown	2009	Stops	1	1	1	1	0	ST258	0	2	9	11	-	0	-	0	-	0	-	0	-	-	wzi154	KL107	ST258	3	3	1	1	1	1	79	-	-	-	-	-	-	-	-
SRR1561252	SRR1561252	Klebsiella pneumoniae	Italy-Palermo-2009h	Italy	Europe	SRR1561252	Bowers et al.	human	unknown	2009	Stops	1	1	1	1	0	ST258	0	2	9	12	-	0	-	0	-	0	-	0	-	-	wzi154	KL107	ST258	3	3	1	1	1	1	79	-	-	-	-	-	-	-	-
SRR1561253	SRR1561253	Klebsiella pneumoniae	Italy-Palermo-2009i	Italy	Europe	SRR1561253	Bowers et al.	human	unknown	2009	Stops	1	1	1	1	0	ST258	0	2	9	12	-	0	-	0	-	0	-	0	-	-	wzi154	KL107	ST258	3	3	1	1	1	1	79	-	-	-	-	-	-	-	-
SRR1561254	SRR1561254	Klebsiella pneumoniae	Italy-Palermo-2009j	Italy	Europe	SRR1561254	Bowers et al.	human	unknown	2009	Stops	1	1	1	1	0	ST258	0	2	9	12	-	0	-	0	-	0	-	0	-	-	wzi154	KL107	ST258	3	3	1	1	1	1	79	-	-	-	-	-	-	-	-
SRR1561255	SRR1561255	Klebsiella pneumoniae	Italy-Palermo-2009k	Italy	Europe	SRR1561255	Bowers et al.	human	unknown	2009	Stops	1	1	1	1	0	ST258	0	2	9	12	-	0	-	0	-	0	-	0	-	-	wzi154	KL107	ST258	3	3	1	1	1	1	79	-	-	-	-	-	-	-	-
SRR1561256	SRR1561256	Klebsiella pneumoniae	Italy-Palermo-2009l	Italy	Europe	SRR1561256	Bowers et al.	human	unknown	2009	Stops	1	1	1	1	0	ST258	0	2	9	12	-	0	-	0	-	0	-	0	-	-	wzi154	KL107	ST258	3	3	1	1	1	1	79	-	-	-	-	-	-	-	-
SRR1561257	SRR1561257	Klebsiella pneumoniae	Italy-Palermo-2010a	Italy	Europe	SRR1561257	Bowers et al.	human	unknown	2010	Stops	1	1	1	1	0	ST258	0	2	9	12	-	0	-	0	-	0	-	0	-	-	wzi154	KL107	ST258	3	3	1	1	1	1	79	-	-	-	-	-	-	-	-
SRR1561258	SRR1561258	Klebsiella pneumoniae	Italy-Palermo-2010b	Italy	Europe	SRR1561258	Bowers et al.	human	unknown	2010	Stops	1	1	1	1	0	ST258	0	2	9	12	-	0	-	0	-	0	-	0	-	-	wzi154	KL107	ST258	3	3	1	1	1	1	79	-	-	-	-	-	-	-	-
SRR1561259	SRR1561259	Klebsiella pneumoniae	Italy-Palermo-2010c	Italy	Europe	SRR1561259	Bowers et al.	human	unknown	2010	Stops	1	1	1	1	0	ST258	0	2	8	11	-	0	-	0	-	0	-	0	-	-	wzi154	KL107	ST258	3	3	1	1	1	1	79	-	-	-	-	-	-	-	-
SRR1561260	SRR1561260	Klebsiella pneumoniae	Italy-Palermo-2010d	Italy	Europe	SRR1561260	Bowers et al.	human	unknown	2010	Stops	1	1	1	1	0	ST258	0	2	9	12	-	0	-	0	-	0	-	0	-	-	wzi154	KL107	ST258	3	3	1	1	1	1	79	-	-	-	-	-	-	-	-
SRR1561262	SRR1561262	Klebsiella pneumoniae	Italy-Palermo-2011a	Italy	Europe	SRR1561262	Bowers et al.	human	unknown	2011	Stops	1	1	1	1	0	ST258	0	3	10	13	-	0	-	0	-	0	-	0	-	-	wzi154	KL107	ST258	3	3	1	1	1	1	79	-	-	-	-	-	-	-	-
SRR1561263	SRR1561263	Klebsiella pneumoniae	Italy-Palermo-2011b	Italy	Europe	SRR1561263	Bowers et al.	human	unknown	2011	Stops	1	1	1	1	0	ST258	0	3	10	13	-	0	-	0	-	0	-	0	-	-	wzi154	KL107	ST258	3	3	1	1	1	1	79	-	-	-	-	-	-	-	-
SRR1561264	SRR1561264	Klebsiella pneumoniae	Italy-Palermo-2011c	Italy	Europe	SRR1561264	Bowers et al.	human	unknown	2011	Stops	1	1	1	1	0	ST258	0	3	10	13	-	0	-	0	-	0	-	0	-	-	wzi154	KL107	ST258	3	3	1	1	1	1	79	-	-	-	-	-	-	-	-
SRR1561265	SRR1561265	Klebsiella pneumoniae	Italy-Palermo-2011d	Italy	Europe	SRR1561265	Bowers et al.	human	unknown	2011	Stops	1	1	1	1	0	ST258	0	3	10	15	-	0	-	0	-	0	-	0	-	-	wzi154	KL107	ST258	3	3	1	1	1	1	79	-	-	-	-	-	-	-	-
SRR1561266	SRR1561266	Klebsiella pneumoniae	Italy-Palermo-2011e	Italy	Europe	SRR1561266	Bowers et al.	human	unknown	2011	Stops	1	1	1	1	0	ST258	0	3	10	13	-	0	-	0	-	0	-	0	-	-	wzi154	KL107	ST258	3	3	1	1	1	1	79	-	-	-	-	-	-	-	-
SRR1561267	SRR1561267	Klebsiella pneumoniae	Italy-Palermo-2011f	Italy	Europe	SRR1561267	Bowers et al.	human	unknown	2011	Stops	1	1	1	1	0	ST258	0	3	10	13	-	0	-	0	-	0	-	0	-	-	wzi154	KL107	ST258	3	3	1	1	1	1	79	-	-	-	-	-	-	-	-
SRR1561268	SRR1561268	Klebsiella pneumoniae	Italy-Palermo-2011g	Italy	Europe	SRR1561268	Bowers et al.	human	unknown	2011	Stops	1	1	1	1	0	ST258	0	3	10	13	-	0	-	0	-	0	-	0	-	-	wzi154	KL107	ST258	3	3	1	1	1	1	79	-	-	-	-	-	-	-	-
SRR1561269	SRR1561269	Klebsiella pneumoniae	Italy-Palermo-2011h	Italy	Europe	SRR1561269	Bowers et al.	human	unknown	2011	Stops	1	1	1	1	0	ST258	0	3	10	13	-	0	-	0	-	0	-	0	-	-	wzi154	KL107	ST258	3	3	1	1	1	1	79	-	-	-	-	-	-	-	-
SRR1561270	SRR1561270	Klebsiella pneumoniae	Italy-Palermo-2011i	Italy	Europe	SRR1561270	Bowers et al.	human	unknown	2011	Stops	1	1	1	1	0	ST258	0	2	9	12	-	0	-	0	-	0	-	0	-	-	wzi154	KL107	ST258	3	3	1	1	1	1	79	-	-	-	-	-	-	-	-
SRR1561271	SRR1561271	Klebsiella pneumoniae	Italy-Palermo-2011j	Italy	Europe	SRR1561271	Bowers et al.	human	unknown	2011	Stops	1	1	1	1	0	ST258	0	2	9	12	-	0	-	0	-	0	-	0	-	-	wzi154	KL107	ST258	3	3	1	1	1	1	79	-	-	-	-	-	-	-	-
1185419_3	1185419_3	Klebsiella pneumoniae	ST258-K26BO	Italy	Europe	CANR00000000	PATRIC	human	unknown	unknown	Stops	1	1	1	1	0	ST258	0	3	10	12	-	0	-	0	-	0	-	0	-	-	wzi154	KL107	ST258	3	3	1	1	1	1	79	-	-	-	-	-	-	-	-
1384549_3	1384549_3	Klebsiella pneumoniae	KKBO-1	Italy	Europe	AVFC00000000	PATRIC	human	infection	unknown	Stops	1	1	1	1	0	ST258	0	2	9	13	-	0	-	0	-	0	-	0	-	-	wzi154	KL107	ST258	3	3	1	1	1	1	79	-	-	-	-	-	-	-	-
1384550_3	1384550_3	Klebsiella pneumoniae	KKBO-4	Italy	Europe	AVFD00000000	PATRIC	human	infection	unknown	Stops	1	1	1	1	0	ST258	0	3	10	15	-	0	-	0	-	0	-	0	-	-	wzi154	KL107	ST258	3	3	1	1	1	1	79	-	-	-	-	-	-	-	-
SRR1561276	SRR1561276	Klebsiella pneumoniae	Poland-2008	Poland	Europe	SRR1561276	Bowers et al.	human	unknown	2008	Stops	1	1	1	1	0	ST258	0	3	9	19	-	0	-	0	-	0	-	0	-	-	wzi154	KL107	ST258	3	3	1	1	1	1	79	-	-	-	-	-	-	-	-
NCTC13438	NCTC13438	Klebsiella pneumoniae	NCTC13438	UK		ERR718780		unknown	unknown	2007	Stops	1	1	1	1	0	ST258	0	2	9	15	-	0	-	0	-	0	-	0	-	-	0	-	ST258	3	3	1	1	1	1	79	-	-	-	-	-	-	-	-
1185420_3	1185420_3	Klebsiella pneumoniae	ST258-K28BO	unknown	unknown	CANS00000000	PATRIC	unknown	unknown	unknown	Stops	1	1	1	1	0	ST258	0	3	10	11	-	0	-	0	-	0	-	0	-	-	wzi154	KL107	ST258	3	3	1	1	1	1	79	-	-	-	-	-	-	-	-
573_1658	573_1658	Klebsiella pneumoniae	MGH125	unknown	unknown	LFAW01000000	PATRIC	human	unknown	unknown	Stops	1	1	1	1	0	ST258	0	2	10	16	-	0	-	0	-	0	-	0	-	-	wzi154	KL107	ST258	3	3	1	1	1	1	79	-	-	-	-	-	-	-	-
573_1671	573_1671	Klebsiella pneumoniae	UCI81	unknown	unknown	LFBJ01000000	PATRIC	human	unknown	unknown	Stops	1	1	1	1	0	ST258	0	2	10	18	-	0	-	0	-	0	-	0	-	-	wzi154	KL107	ST258	3	3	1	1	1	1	79	-	-	-	-	-	-	-	-
573_1673	573_1673	Klebsiella pneumoniae	UCI91	unknown	unknown	LFBL01000000	PATRIC	human	unknown	unknown	Stops	1	1	1	1	0	ST258	2	2	8	16	ybt 0; ICEKp10	220	clb 3	13-2LV	-	0	-	0	-	-	wzi154	KL107	ST258	3	3	1	1	1	1	79	52	65	64	71	46	161	159	50
573_1675	573_1675	Klebsiella pneumoniae	UCI93	unknown	unknown	LFBN01000000	PATRIC	human	unknown	unknown	Stops	1	1	1	1	0	ST258	0	2	7	14	-	0	-	0	-	0	-	0	-	-	wzi154	KL107	ST258	3	3	1	1	1	1	79	-	-	-	-	-	-	-	-
573_1677	573_1677	Klebsiella pneumoniae	UCI95	unknown	unknown	LFBP01000000	PATRIC	human	unknown	unknown	Stops	1	1	1	1	0	ST258	0	2	8	11	-	0	-	0	-	0	-	0	-	-	wzi154	KL107	ST258	3	3	1	1	1	1	79	-	-	-	-	-	-	-	-
573_1723	573_1723	Klebsiella pneumoniae	unknown	unknown	unknown	CDFO01000000	PATRIC	unknown	unknown	2011	Stops	1	1	1	1	0	ST258	0	2	8	10	-	0	-	0	-	0	-	0	-	-	wzi154	KL107	ST258	3	3	1	1	1	1	79	-	-	-	-	-	-	-	-
573_1724	573_1724	Klebsiella pneumoniae	unknown	unknown	unknown	CDGA01000000	PATRIC	unknown	unknown	2011	Stops	1	1	1	1	0	ST258	0	2	9	11	-	0	-	0	-	0	-	0	-	-	wzi154	KL107	ST258	3	3	1	1	1	1	79	-	-	-	-	-	-	-	-
573_1725	573_1725	Klebsiella pneumoniae	unknown	unknown	unknown	CDGB01000000	PATRIC	unknown	unknown	2011	Stops	1	1	1	1	0	ST258	0	2	9	11	-	0	-	0	-	0	-	0	-	-	wzi154	KL107	ST258	3	3	1	1	1	1	79	-	-	-	-	-	-	-	-
573_1738	573_1738	Klebsiella pneumoniae	UCI69	unknown	unknown	LGJI01000000	PATRIC	human	unknown	unknown	Stops	1	1	1	1	0	ST258	2	2	5	7	ybt 17; ICEKp10	272	clb 3	19	-	0	-	0	-	-	wzi154	KL107	ST258	3	3	1	1	1	1	79	6	15	5	13	48	28	26	2
ERR720265	ERR720265	Klebsiella pneumoniae	TG21984	USA	Namerica	ERR720265	Struve et al.	human	unknown	2010	Stops	1	1	1	1	0	ST258	0	2	8	12	-	0	-	0	-	0	-	0	-	-	0	-	ST258	3	3	1	1	1	1	79	-	-	-	-	-	-	-	-
ERR727150	ERR727150	Klebsiella pneumoniae	TG22026	USA	Namerica	ERR727150	Struve et al.	human	unknown	2011	Stops	1	1	1	1	0	ST258	0	3	8	12	-	0	-	0	-	0	-	0	-	-	0	-	ST258	3	3	1	1	1	1	79	-	-	-	-	-	-	-	-
ERR727151	ERR727151	Klebsiella pneumoniae	TG22030	USA	Namerica	ERR727151	Struve et al.	human	unknown	2011	Stops	1	1	1	1	0	ST258	0	3	8	11	-	0	-	0	-	0	-	0	-	-	wzi154	KL107	ST258	3	3	1	1	1	1	79	-	-	-	-	-	-	-	-
ERR727152	ERR727152	Klebsiella pneumoniae	TG22675	USA	Namerica	ERR727152	Struve et al.	human	unknown	2010	Stops	1	1	1	1	0	ST258	0	2	8	11	-	0	-	0	-	0	-	0	-	-	wzi154	KL107	ST258	3	3	1	1	1	1	79	-	-	-	-	-	-	-	-
ERR727153	ERR727153	Klebsiella pneumoniae	TG22706	USA	Namerica	ERR727153	Struve et al.	human	unknown	2010	Stops	1	1	1	1	0	ST258	0	2	6	9	-	0	-	0	-	0	-	0	-	-	wzi154	KL107	ST258	3	3	1	1	1	1	79	-	-	-	-	-	-	-	-
SRR1166946	SRR1166946	Klebsiella pneumoniae	1748_ST258	USA	Namerica	SRR1166946	Deleo et al.	human	infection	2004	Stops	1	1	1	1	0	ST258	0	2	8	13	-	0	-	0	-	0	-	0	-	-	wzi154	KL107	ST258	3	3	1	1	1	1	79	-	-	-	-	-	-	-	-
SRR1166948	SRR1166948	Klebsiella pneumoniae	1750_ST258	USA	Namerica	SRR1166948	Deleo et al.	human	infection	2004	Stops	1	1	1	1	0	ST258	0	2	8	13	-	0	-	0	-	0	-	0	-	-	wzi154	KL107	ST258	3	3	1	1	1	1	79	-	-	-	-	-	-	-	-
SRR1166949	SRR1166949	Klebsiella pneumoniae	1751_ST258	USA	Namerica	SRR1166949	Deleo et al.	human	infection	2005	Stops	1	1	1	1	0	ST258	0	2	9	10	-	0	-	0	-	0	-	0	-	-	wzi154	KL107	ST258	3	3	1	1	1	1	79	-	-	-	-	-	-	-	-
SRR1166951	SRR1166951	Klebsiella pneumoniae	1753_ST258	USA	Namerica	SRR1166951	Deleo et al.	human	infection	2006	Stops	1	1	1	1	0	ST258	0	2	8	10	-	0	-	0	-	0	-	0	-	-	wzi154	KL107	ST258	3	3	1	1	1	1	79	-	-	-	-	-	-	-	-
SRR1166955	SRR1166955	Klebsiella pneumoniae	1757_ST258	USA	Namerica	SRR1166955	Deleo et al.	human	infection	2007	Stops	1	1	1	1	0	ST258	0	2	9	15	-	0	-	0	-	0	-	0	-	-	wzi154	KL107	ST258	3	3	1	1	1	1	79	-	-	-	-	-	-	-	-
SRR1166960	SRR1166960	Klebsiella pneumoniae	1762_ST258	USA	Namerica	SRR1166960	Deleo et al.	human	infection	2009	Stops	1	1	1	1	0	ST258	0	2	8	12	-	0	-	0	-	0	-	0	-	-	wzi154	KL107	ST258	3	3	1	1	1	1	79	-	-	-	-	-	-	-	-
SRR1166968	SRR1166968	Klebsiella pneumoniae	1770_ST258	USA	Namerica	SRR1166968	Deleo et al.	human	infection	2010	Stops	1	1	1	1	0	ST258	2	2	7	11	ybt 17; ICEKp10	289	clb 3	17-1LV	-	0	-	0	-	-	wzi154	KL107	ST258	3	3	1	1	1	1	79	6	15	5	4	11	28	26	2
SRR1166976	SRR1166976	Klebsiella pneumoniae	1778_ST258	USA	Namerica	SRR1166976	Deleo et al.	human	infection	2010	Stops	1	1	1	1	0	ST258	0	2	9	17	-	0	-	0	-	0	-	0	-	-	wzi29	KL106	ST258	3	3	1	1	1	1	79	-	-	-	-	-	-	-	-
SRR1166980	SRR1166980	Klebsiella pneumoniae	1782_ST258	USA	Namerica	SRR1166980	Deleo et al.	human	infection	2006	Stops	1	1	1	1	0	ST258	0	2	8	15	-	0	-	0	-	0	-	0	-	-	wzi154	KL107	ST258	3	3	1	1	1	1	79	-	-	-	-	-	-	-	-
SRR1166981	SRR1166981	Klebsiella pneumoniae	1783_ST258	USA	Namerica	SRR1166981	Deleo et al.	human	infection	2007	Stops	1	1	1	1	0	ST258	0	2	8	15	-	0	-	0	-	0	-	0	-	-	wzi154	KL107	ST258	3	3	1	1	1	1	79	-	-	-	-	-	-	-	-
SRR1166984	SRR1166984	Klebsiella pneumoniae	1786_ST258	USA	Namerica	SRR1166984	Deleo et al.	human	infection	2010	Stops	1	1	1	1	0	ST258	0	2	8	13	-	0	-	0	-	0	-	0	-	-	wzi154	KL107	ST258	3	3	1	1	1	1	79	-	-	-	-	-	-	-	-
SRR1166988	SRR1166988	Klebsiella pneumoniae	1790_ST258	USA	Namerica	SRR1166988	Deleo et al.	human	infection	2011	Stops	1	1	1	1	0	ST258	0	2	7	11	-	0	-	0	-	0	-	0	-	-	wzi154	KL107	ST258	3	3	1	1	1	1	79	-	-	-	-	-	-	-	-
SRR1166995	SRR1166995	Klebsiella pneumoniae	1797_ST258	USA	Namerica	SRR1166995	Deleo et al.	human	infection	2010	Stops	1	1	1	1	0	ST258	0	2	9	15	-	0	-	0	-	0	-	0	-	-	wzi154	KL107	ST258	3	3	1	1	1	1	79	-	-	-	-	-	-	-	-
SRR1561293	SRR1561293	Klebsiella pneumoniae	US-AZ-2006a	USA	Namerica	SRR1561293	Bowers et al.	human	unknown	2006	Stops	Stops	1	1	1	0	ST258	0	2	9	13	-	0	-	0	-	0	-	0	-	-	wzi154	KL107	ST258	3	3	1	1	1	1	79	-	-	-	-	-	-	-	-
SRR1561294	SRR1561294	Klebsiella pneumoniae	US-AZ-2006b	USA	Namerica	SRR1561294	Bowers et al.	human	unknown	2006	Stops	1	1	1	1	0	ST258	0	2	8	16	-	0	-	0	-	0	-	0	-	-	wzi154	KL107	ST258	3	3	1	1	1	1	79	-	-	-	-	-	-	-	-
SRR1561301	SRR1561301	Klebsiella pneumoniae	US-CO-2007	USA	Namerica	SRR1561301	Bowers et al.	human	unknown	2007	Stops	1	1	1	1	0	ST258	0	3	9	17	-	0	-	0	-	0	-	0	-	-	wzi154	KL107	ST258	3	3	1	1	1	1	79	-	-	-	-	-	-	-	-
SRR1561302	SRR1561302	Klebsiella pneumoniae	US-DE-2006	USA	Namerica	SRR1561302	Bowers et al.	human	unknown	2006	Stops	1	1	1	1	0	ST258	0	2	9	18	-	0	-	0	-	0	-	0	-	-	wzi154	KL107	ST258	3	3	1	1	1	1	79	-	-	-	-	-	-	-	-
SRR1561309	SRR1561309	Klebsiella pneumoniae	US-GA-2009a	USA	Namerica	SRR1561309	Bowers et al.	human	unknown	2009	Stops	1	1	1	1	0	ST258	0	2	8	11	-	0	-	0	-	0	-	0	-	-	wzi29	KL106	ST258	3	3	1	1	1	1	79	-	-	-	-	-	-	-	-
SRR1561313	SRR1561313	Klebsiella pneumoniae	US-IL-2008a	USA	Namerica	SRR1561313	Bowers et al.	human	unknown	2008	Stops	1	1	1	1	0	ST258	0	2	9	12	-	0	-	0	-	0	-	0	-	-	wzi154	KL107	ST258	3	3	1	1	1	1	79	-	-	-	-	-	-	-	-
SRR1561316	SRR1561316	Klebsiella pneumoniae	US-IL-2009b	USA	Namerica	SRR1561316	Bowers et al.	human	unknown	2009	Stops	Stops	1	1	1	0	ST258	0	2	8	18	-	0	-	0	-	0	-	0	-	-	wzi154	KL107	ST258	3	3	1	1	1	1	79	-	-	-	-	-	-	-	-
SRR1561325	SRR1561325	Klebsiella pneumoniae	US-ND-2011	USA	Namerica	SRR1561325	Bowers et al.	human	unknown	2011	Stops	1	1	1	1	0	ST258	2	2	8	16	ybt 17; ICEKp10	251-1LV	clb 3	62-1LV	-	0	-	0	-	-	wzi154	KL107	ST258	3	3	1	1	1	1	79	6	15	17*	13	11	28	26	2
SRR1561326	SRR1561326	Klebsiella pneumoniae	US-NH-2008	USA	Namerica	SRR1561326	Bowers et al.	human	unknown	2008	Stops	1	1	1	1	0	ST258	2	2	8	18	-	0	clb unknown	0	-	0	-	0	-	-	wzi154	KL107	ST258	3	3	1	1	1	1	79	4*	-	4*	-	11*	32*	-	-
SRR1561327	SRR1561327	Klebsiella pneumoniae	US-NJ-2003	USA	Namerica	SRR1561327	Bowers et al.	human	unknown	2003	Stops	Stops	1	1	1	0	ST258	0	2	9	17	-	0	-	0	-	0	-	0	-	-	wzi154	KL107	ST258	3	3	1	1	1	1	79	-	-	-	-	-	-	-	-
SRR1561329	SRR1561329	Klebsiella pneumoniae	US-NJ-2004b	USA	Namerica	SRR1561329	Bowers et al.	human	unknown	2004	Stops	0	1	1	1	0	ST258	0	2	9	17	-	0	-	0	-	0	-	0	-	-	wzi154	KL107	ST258	3	3	1	1	1	1	79	-	-	-	-	-	-	-	-
SRR1561330	SRR1561330	Klebsiella pneumoniae	US-NJ-2005	USA	Namerica	SRR1561330	Bowers et al.	human	unknown	2005	Stops	1	1	1	1	0	ST258	2	2	7	11	ybt 17; ICEKp10	271	clb 3	19-1LV	-	0	-	0	-	-	wzi154	KL107	ST258	3	3	1	1	1	1	79	6	15	5	13	11	28	302	2
SRR1561331	SRR1561331	Klebsiella pneumoniae	US-NJ-2006	USA	Namerica	SRR1561331	Bowers et al.	human	unknown	2006	Stops	1	1	1	1	0	ST258	0	2	6	10	-	0	-	0	-	0	-	0	-	-	wzi154	KL107	ST258	3	3	1	1	1	1	79	-	-	-	-	-	-	-	-
SRR1561334	SRR1561334	Klebsiella pneumoniae	US-NM-2007	USA	Namerica	SRR1561334	Bowers et al.	human	unknown	2007	Stops	1	1	1	1	0	ST258	0	2	9	13	-	0	-	0	-	0	-	0	-	-	wzi154	KL107	ST258	3	3	1	1	1	1	79	-	-	-	-	-	-	-	-
SRR1561336	SRR1561336	Klebsiella pneumoniae	US-NY-2004b	USA	Namerica	SRR1561336	Bowers et al.	human	unknown	2004	Stops	1	1	1	1	0	ST258	0	2	9	16	-	0	-	0	-	0	-	0	-	-	wzi154	KL107	ST258	3	3	1	1	1	1	79	-	-	-	-	-	-	-	-
SRR1561345	SRR1561345	Klebsiella pneumoniae	US-NY-2009c	USA	Namerica	SRR1561345	Bowers et al.	human	unknown	2009	Stops	1	1	1	1	0	ST258	2	2	8	15	ybt 17; ICEKp10	289	clb 3	17-2LV	-	0	-	0	-	-	wzi154	KL107	ST258	3	3	1	1	1	1	79	6	15	5	4	11	28	26	2
SRR1561346	SRR1561346	Klebsiella pneumoniae	US-NY-2010	USA	Namerica	SRR1561346	Bowers et al.	human	unknown	2010	Stops	1	1	1	1	0	ST258	0	2	7	12	-	0	-	0	-	0	-	0	-	-	wzi154	KL107	ST258	3	3	1	1	1	1	79	-	-	-	-	-	-	-	-
SRR1561349	SRR1561349	Klebsiella pneumoniae	US-PA-2005a	USA	Namerica	SRR1561349	Bowers et al.	human	unknown	2005	Stops	1	1	1	1	0	ST258	0	2	9	14	-	0	-	0	-	0	-	0	-	-	wzi154	KL107	ST258	3	3	1	1	1	1	79	-	-	-	-	-	-	-	-
SRR1561363	SRR1561363	Klebsiella pneumoniae	US-WV-2011a	USA	Namerica	SRR1561363	Bowers et al.	human	unknown	2011	Stops	1	1	1	1	0	ST258	2	2	8	15	ybt 17; ICEKp10	289	clb 3	17-1LV	-	0	-	0	-	-	wzi154	KL107	ST258	3	3	1	1	1	1	79	6	15	5	4	11	28	26	2
SRR1561364	SRR1561364	Klebsiella pneumoniae	US-WV-2011b	USA	Namerica	SRR1561364	Bowers et al.	human	unknown	2011	Stops	1	1	1	1	0	ST258	2	2	7	11	ybt 17; ICEKp10	289	clb 3	17-1LV	-	0	-	0	-	-	0	-	ST258	3	3	1	1	1	1	79	6	15	5	4	11	28	26	2
SRR1166952	SRR1166952	Klebsiella pneumoniae	1754_ST258	USA	Namerica	SRR1166952	Deleo et al.	human	infection	2007	Stops	1	1	1	1	0	ST258	0	2	9	17	-	0	-	0	-	0	-	0	-	-	wzi154	KL107	ST258	3	3	1	1	1	1	79	-	-	-	-	-	-	-	-
SRR1166956	SRR1166956	Klebsiella pneumoniae	1758_ST258	USA	Namerica	SRR1166956	Deleo et al.	human	infection	2007	Stops	1	1	1	1	0	ST258	0	2	9	16	-	0	-	0	-	0	-	0	-	-	wzi154	KL107	ST258	3	3	1	1	1	1	79	-	-	-	-	-	-	-	-
SRR1166967	SRR1166967	Klebsiella pneumoniae	1769_ST258	USA	Namerica	SRR1166967	Deleo et al.	human	infection	2009	Stops	1	1	1	1	0	ST258	0	2	9	12	-	0	-	0	-	0	-	0	-	-	wzi154	KL107	ST258	3	3	1	1	1	1	79	-	-	-	-	-	-	-	-
SRR1166975	SRR1166975	Klebsiella pneumoniae	NJST258_1_ST258	USA	Namerica	SRR1166975	Deleo et al.	human	infection	2010	Stops	1	1	1	1	0	ST258	0	2	6	11	-	0	-	0	-	0	-	0	-	-	wzi154	KL107	ST258	3	3	1	1	1	1	79	-	-	-	-	-	-	-	-
SRR1166978	SRR1166978	Klebsiella pneumoniae	1780_ST258	USA	Namerica	SRR1166978	Deleo et al.	human	infection	2010	Stops	1	1	1	1	0	ST258	2	2	9	13	ybt 17; ICEKp10	251	clb 3	62	-	0	-	0	-	-	wzi154	KL107	ST258	3	3	1	1	1	1	79	6	15	44	13	11	28	26	2
SRR1166986	SRR1166986	Klebsiella pneumoniae	1788_ST258	USA	Namerica	SRR1166986	Deleo et al.	human	infection	2011	Stops	1	1	1	1	0	ST258	0	2	8	12	-	0	-	0	-	0	-	0	-	-	wzi154	KL107	ST258	3	3	1	1	1	1	79	-	-	-	-	-	-	-	-
SRR1166987	SRR1166987	Klebsiella pneumoniae	1789_ST258	USA	Namerica	SRR1166987	Deleo et al.	human	infection	2011	Stops	1	1	1	1	0	ST258	2	3	9	13	ybt 17; ICEKp10	289	clb 3	17-1LV	-	0	-	0	-	-	wzi154	KL107	ST258	3	3	1	1	1	1	79	6	15	5	4	11	28	26	2
SRR1166998	SRR1166998	Klebsiella pneumoniae	1801_ST258	USA	Namerica	SRR1166998	Deleo et al.	human	infection	2011	Stops	1	1	1	1	0	ST258	2	2	9	14	ybt 17; ICEKp10	289	clb 3	17-2LV	-	0	-	0	-	-	wzi154	KL107	ST258	3	3	1	1	1	1	79	6	15	5	4	11	28	26	2
SRR1167006	SRR1167006	Klebsiella pneumoniae	1809_ST258	USA	Namerica	SRR1167006	Deleo et al.	human	infection	2010	Stops	1	1	1	1	0	ST258	0	2	6	11	-	0	-	0	-	0	-	0	-	-	wzi154	KL107	ST258	3	3	1	1	1	1	79	-	-	-	-	-	-	-	-
SRR1167014	SRR1167014	Klebsiella pneumoniae	1817_ST258	USA	Namerica	SRR1167014	Deleo et al.	human	infection	2010	Stops	1	1	1	1	0	ST258	0	2	7	14	-	0	-	0	-	0	-	0	-	-	wzi154	KL107	ST258	3	3	1	1	1	1	79	-	-	-	-	-	-	-	-
SRR1167015	SRR1167015	Klebsiella pneumoniae	1818_ST258	USA	Namerica	SRR1167015	Deleo et al.	human	infection	2010	Stops	1	1	1	1	0	ST258	0	2	6	10	-	0	-	0	-	0	-	0	-	-	wzi154	KL107	ST258	3	3	1	1	1	1	79	-	-	-	-	-	-	-	-
SRR1167021	SRR1167021	Klebsiella pneumoniae	1824_ST258	USA	Namerica	SRR1167021	Deleo et al.	human	infection	2012	Stops	1	1	1	1	0	ST258	0	2	8	13	-	0	-	0	-	0	-	0	-	-	wzi154	KL107	ST258	3	3	1	1	1	1	79	-	-	-	-	-	-	-	-
SRR1561328	SRR1561328	Klebsiella pneumoniae	US-NJ-2004a	USA	Namerica	SRR1561328	Bowers et al.	human	unknown	2004	Stops	1	1	1	1	0	ST258	0	2	7	11	-	0	-	0	-	0	-	0	-	-	wzi154	KL107	ST258	3	3	1	1	1	1	79	-	-	-	-	-	-	-	-
SRR1561350	SRR1561350	Klebsiella pneumoniae	US-PA-2005b	USA	Namerica	SRR1561350	Bowers et al.	human	unknown	2005	Stops	1	1	1	1	0	ST258	0	2	9	18	-	0	-	0	-	0	-	0	-	-	wzi154	KL107	ST258	3	3	1	1	1	1	79	-	-	-	-	-	-	-	-
SRR1561352	SRR1561352	Klebsiella pneumoniae	US-PA-2008	USA	Namerica	SRR1561352	Bowers et al.	human	unknown	2008	Stops	1	1	1	1	0	ST258	2	2	7	15	ybt 17; ICEKp10	293-2LV	clb 3	17-1LV	-	0	-	0	-	-	wzi154	KL107	ST258	3	3	1	1	1	1	79	6	14*	5	4	11	285	198*	2
SRR1561354	SRR1561354	Klebsiella pneumoniae	US-PA-2011b	USA	Namerica	SRR1561354	Bowers et al.	human	unknown	2011	Stops	1	1	1	1	0	ST258	2	2	9	17	ybt 17; ICEKp10	292	clb 3	17-1LV	-	0	-	0	-	-	wzi154	KL107	ST258	3	3	1	1	1	1	79	6	15	5	4	11	28	303	2
1310159_5	1310159_5	Klebsiella pneumoniae	Kb677	USA	Namerica	AQPG00000000	PATRIC	human	infection	unknown	Stops	1	1	1	1	0	ST258	0	2	7	12	-	0	-	0	-	0	-	0	-	-	wzi154	KL107	ST258	3	3	1	1	1	1	79	-	-	-	-	-	-	-	-
1328389_3	1328389_3	Klebsiella pneumoniae	UCICRE 1	USA	Namerica	JCNL00000000	PATRIC	human	infection	unknown	Stops	1	1	1	1	0	ST258	2	3	7	9	ybt 17; ICEKp10	272	clb 3	19	-	0	-	0	-	-	wzi154	KL107	ST258	3	3	1	1	1	1	79	6	15	5	13	48	28	26	2
1400178_3	1400178_3	Klebsiella pneumoniae	UCI 33	USA	Namerica	JCME00000000	PATRIC	human	infection	unknown	Stops	1	1	1	1	0	ST258	0	2	9	14	-	0	-	0	-	0	-	0	-	-	wzi154	KL107	ST258	3	3	1	1	1	1	79	-	-	-	-	-	-	-	-
1400180_3	1400180_3	Klebsiella pneumoniae	UCI 37	USA	Namerica	JCMC00000000	PATRIC	human	infection	unknown	Stops	1	1	1	1	0	ST258	2	3	8	11	ybt 17; ICEKp10	266	clb 3	19-1LV	-	0	-	0	-	-	wzi154	KL107	ST258	3	3	1	1	1	1	79	6	15	5	13	11	28	198	2
1400182_3	1400182_3	Klebsiella pneumoniae	UCI 41	USA	Namerica	JCMA00000000	PATRIC	human	infection	unknown	Stops	0	1	1	1	0	ST258	2	3	7	9	ybt 17; ICEKp10	267	clb 3	22-1LV	-	0	-	0	-	-	wzi154	KL107	ST258	3	3	1	1	1	1	79	6	15	5	13	11	28	26	2
1438725_3	1438725_3	Klebsiella pneumoniae	CHS 19	USA	Namerica	JMWU00000000	PATRIC	human	infection	2010	Stops	1	1	1	1	0	ST258	2	2	9	16	ybt 17; ICEKp10	251	clb 3	62-1LV	-	0	-	0	-	-	wzi154	KL107	ST258	3	3	1	1	1	1	79	6	15	44	13	11	28	26	2
1438773_3	1438773_3	Klebsiella pneumoniae	CHS 67	USA	Namerica	JMYM00000000	PATRIC	human	infection	2013	Stops	1	1	1	1	0	ST258	0	2	10	20	-	0	-	0	-	0	-	0	-	-	wzi154	KL107	ST258	3	3	1	1	1	1	79	-	-	-	-	-	-	-	-
1438802_3	1438802_3	Klebsiella pneumoniae	UCI 55	USA	Namerica	JMZN00000000	PATRIC	human	infection	unknown	Stops	1	1	1	1	0	ST258	2	2	9	15	ybt 17; ICEKp10	268	clb 3	19-1LV	-	0	-	0	-	-	wzi154	KL107	ST258	3	3	1	1	1	1	79	6	15	5	13	11	28	26	2
1438810_3	1438810_3	Klebsiella pneumoniae	UCI 67	USA	Namerica	JMZT00000000	PATRIC	human	infection	unknown	Stops	1	1	1	1	0	ST258	0	2	7	11	-	0	-	0	-	0	-	0	-	-	wzi154	KL107	ST258	3	3	1	1	1	1	79	-	-	-	-	-	-	-	-
573_1758	573_1758	Klebsiella pneumoniae	SY-A	USA	Namerica	LIPM01000000	PATRIC	human	infection	2014	Stops	1	1	1	1	0	ST258	0	2	8	12	-	0	-	0	-	0	-	0	-	-	wzi154	KL107	ST258	3	3	1	1	1	1	79	-	-	-	-	-	-	-	-
573_1759	573_1759	Klebsiella pneumoniae	SY-B	USA	Namerica	LIPL01000000	PATRIC	human	infection	2014	Stops	1	1	1	1	0	ST258	0	2	8	17	-	0	-	0	-	0	-	0	-	-	wzi154	KL107	ST258	3	3	1	1	1	1	79	-	-	-	-	-	-	-	-
1087440_3	1087440_3	Klebsiella pneumoniae	KPNIH1	USA	Namerica	AJZU00000000	PATRIC	human	infection	unknown	Stops	1	1	1	1	0	ST258	0	2	9	12	-	0	-	0	-	0	-	0	-	-	wzi154	KL107	ST258	3	3	1	1	1	1	79	-	-	-	-	-	-	-	-
1087441_3	1087441_3	Klebsiella pneumoniae	KPNIH2	USA	Namerica	AJZV00000000	PATRIC	human	infection	unknown	Stops	1	1	1	1	0	ST258	0	2	9	12	-	0	-	0	-	0	-	0	-	-	wzi154	KL107	ST258	3	3	1	1	1	1	79	-	-	-	-	-	-	-	-
1087443_3	1087443_3	Klebsiella pneumoniae	KPNIH4	USA	Namerica	AJZW00000000	PATRIC	human	infection	unknown	Stops	1	1	1	1	0	ST258	0	2	9	12	-	0	-	0	-	0	-	0	-	-	wzi154	KL107	ST258	3	3	1	1	1	1	79	-	-	-	-	-	-	-	-
1087444_3	1087444_3	Klebsiella pneumoniae	KPNIH5	USA	Namerica	AJZX00000000	PATRIC	human	infection	unknown	Stops	1	1	1	1	0	ST258	0	2	9	12	-	0	-	0	-	0	-	0	-	-	wzi154	KL107	ST258	3	3	1	1	1	1	79	-	-	-	-	-	-	-	-
1087445_3	1087445_3	Klebsiella pneumoniae	KPNIH6	USA	Namerica	AJZY00000000	PATRIC	human	infection	unknown	Stops	1	1	1	1	0	ST258	0	2	9	12	-	0	-	0	-	0	-	0	-	-	wzi154	KL107	ST258	3	3	1	1	1	1	79	-	-	-	-	-	-	-	-
1094167_3	1094167_3	Klebsiella pneumoniae	KPNIH7	USA	Namerica	AJZZ00000000	PATRIC	human	unknown	unknown	Stops	1	1	1	1	0	ST258	0	2	9	12	-	0	-	0	-	0	-	0	-	-	wzi154	KL107	ST258	3	3	1	1	1	1	79	-	-	-	-	-	-	-	-
1094168_3	1094168_3	Klebsiella pneumoniae	KPNIH8	USA	Namerica	AKAA00000000	PATRIC	human	unknown	unknown	Stops	1	1	1	1	0	ST258	0	2	9	12	-	0	-	0	-	0	-	0	-	-	wzi154	KL107	ST258	3	3	1	1	1	1	79	-	-	-	-	-	-	-	-
1094169_3	1094169_3	Klebsiella pneumoniae	KPNIH9	USA	Namerica	AKAB00000000	PATRIC	human	unknown	unknown	Stops	1	1	1	1	0	ST258	0	2	9	12	-	0	-	0	-	0	-	0	-	-	wzi154	KL107	ST258	3	3	1	1	1	1	79	-	-	-	-	-	-	-	-
1094170_3	1094170_3	Klebsiella pneumoniae	KPNIH10	USA	Namerica	AKAC00000000	PATRIC	human	unknown	unknown	Stops	1	1	1	1	0	ST258	0	2	9	12	-	0	-	0	-	0	-	0	-	-	wzi154	KL107	ST258	3	3	1	1	1	1	79	-	-	-	-	-	-	-	-
1094171_3	1094171_3	Klebsiella pneumoniae	KPNIH11	USA	Namerica	AKAD00000000	PATRIC	human	unknown	unknown	Stops	1	1	1	1	0	ST258	0	2	9	12	-	0	-	0	-	0	-	0	-	-	wzi154	KL107	ST258	3	3	1	1	1	1	79	-	-	-	-	-	-	-	-
1128946_3	1128946_3	Klebsiella pneumoniae	KPNIH12	USA	Namerica	AKAE00000000	PATRIC	human	unknown	unknown	Stops	1	1	1	1	0	ST258	0	2	9	12	-	0	-	0	-	0	-	0	-	-	wzi154	KL107	ST258	3	3	1	1	1	1	79	-	-	-	-	-	-	-	-
1128948_3	1128948_3	Klebsiella pneumoniae	KPNIH14	USA	Namerica	AKAF00000000	PATRIC	human	unknown	unknown	Stops	1	1	1	1	0	ST258	0	2	9	12	-	0	-	0	-	0	-	0	-	-	wzi154	KL107	ST258	3	3	1	1	1	1	79	-	-	-	-	-	-	-	-
1128950_3	1128950_3	Klebsiella pneumoniae	KPNIH16	USA	Namerica	AKAG00000000	PATRIC	human	unknown	unknown	Stops	1	1	1	1	0	ST258	0	2	9	12	-	0	-	0	-	0	-	0	-	-	wzi154	KL107	ST258	3	3	1	1	1	1	79	-	-	-	-	-	-	-	-
1128951_3	1128951_3	Klebsiella pneumoniae	KPNIH17	USA	Namerica	AKAH00000000	PATRIC	human	unknown	unknown	Stops	1	1	1	1	0	ST258	0	2	9	12	-	0	-	0	-	0	-	0	-	-	wzi154	KL107	ST258	3	3	1	1	1	1	79	-	-	-	-	-	-	-	-
1128952_3	1128952_3	Klebsiella pneumoniae	KPNIH18	USA	Namerica	AKAI00000000	PATRIC	human	unknown	unknown	Stops	1	1	1	1	0	ST258	0	2	9	13	-	0	-	0	-	0	-	0	-	-	wzi154	KL107	ST258	3	3	1	1	1	1	79	-	-	-	-	-	-	-	-
1128953_3	1128953_3	Klebsiella pneumoniae	KPNIH19	USA	Namerica	AKAJ00000000	PATRIC	human	unknown	unknown	Stops	1	1	1	1	0	ST258	0	2	9	12	-	0	-	0	-	0	-	0	-	-	wzi154	KL107	ST258	3	3	1	1	1	1	79	-	-	-	-	-	-	-	-
1128954_3	1128954_3	Klebsiella pneumoniae	KPNIH20	USA	Namerica	AKAK00000000	PATRIC	human	unknown	unknown	Stops	1	1	1	1	0	ST258	0	2	9	12	-	0	-	0	-	0	-	0	-	-	wzi154	KL107	ST258	3	3	1	1	1	1	79	-	-	-	-	-	-	-	-
1168062_3	1168062_3	Klebsiella pneumoniae	KPNIH21	USA	Namerica	AKAL00000000	PATRIC	human	unknown	unknown	Stops	1	1	1	1	0	ST258	0	2	9	12	-	0	-	0	-	0	-	0	-	-	wzi154	KL107	ST258	3	3	1	1	1	1	79	-	-	-	-	-	-	-	-
1168063_3	1168063_3	Klebsiella pneumoniae	KPNIH22	USA	Namerica	AKAM00000000	PATRIC	human	unknown	unknown	Stops	1	1	1	1	0	ST258	0	2	9	12	-	0	-	0	-	0	-	0	-	-	wzi154	KL107	ST258	3	3	1	1	1	1	79	-	-	-	-	-	-	-	-
1168064_3	1168064_3	Klebsiella pneumoniae	KPNIH23	USA	Namerica	AKAN00000000	PATRIC	human	unknown	unknown	Stops	1	1	1	1	0	ST258	0	3	10	13	-	0	-	0	-	0	-	0	-	-	wzi154	KL107	ST258	3	3	1	1	1	1	79	-	-	-	-	-	-	-	-
1284787_3	1284787_3	Klebsiella pneumoniae	UHKPC40	USA	Namerica	AQOT00000000	PATRIC	human	infection	unknown	Stops	0	1	1	1	0	ST258	0	2	6	9	-	0	-	0	-	0	-	0	-	-	wzi154	KL107	ST258	3	3	1	1	1	1	79	-	-	-	-	-	-	-	-
1284792_4	1284792_4	Klebsiella pneumoniae	UHKPC67	USA	Namerica	ARSL00000000	PATRIC	human	infection	unknown	Stops	1	1	1	1	0	ST258	0	2	6	10	-	0	-	0	-	0	-	0	-	-	wzi154	KL107	ST258	3	3	1	1	1	1	79	-	-	-	-	-	-	-	-
1284793_4	1284793_4	Klebsiella pneumoniae	UHKPC69	USA	Namerica	ARRW00000000	PATRIC	human	infection	unknown	Stops	1	1	1	1	0	ST258	0	2	6	10	-	0	-	0	-	0	-	0	-	-	wzi154	KL107	ST258	3	3	1	1	1	1	79	-	-	-	-	-	-	-	-
1284794_4	1284794_4	Klebsiella pneumoniae	UHKPC77	USA	Namerica	ARRX00000000	PATRIC	human	infection	unknown	Stops	1	0	1	1	0	ST258	0	2	8	12	-	0	-	0	-	0	-	0	-	-	wzi154	KL107	ST258	3	3	1	1	1	1	79	-	-	-	-	-	-	-	-
1284795_4	1284795_4	Klebsiella pneumoniae	UHKPC96	USA	Namerica	ARRY00000000	PATRIC	human	infection	unknown	Stops	1	1	1	1	0	ST258	0	2	8	13	-	0	-	0	-	0	-	0	-	-	wzi154	KL107	ST258	3	3	1	1	1	1	79	-	-	-	-	-	-	-	-
1284796_3	1284796_3	Klebsiella pneumoniae	DMC0526	USA	Namerica	ARPO00000000	PATRIC	human	infection	unknown	Stops	1	1	1	1	0	ST258	0	2	7	9	-	0	-	0	-	0	-	0	-	-	wzi154	KL107	ST258	3	3	1	1	1	1	79	-	-	-	-	-	-	-	-
1284798_4	1284798_4	Klebsiella pneumoniae	DMC1097	USA	Namerica	ARSA00000000	PATRIC	human	infection	unknown	Stops	1	1	1	1	0	ST258	0	2	7	9	-	0	-	0	-	0	-	0	-	-	wzi154	KL107	ST258	3	3	1	1	1	1	79	-	-	-	-	-	-	-	-
1284801_3	1284801_3	Klebsiella pneumoniae	UHKPC48	USA	Namerica	ARPP00000000	PATRIC	human	carriage	unknown	Stops	1	1	1	1	0	ST258	0	2	8	13	-	0	-	0	-	0	-	0	-	-	wzi154	KL107	ST258	3	3	1	1	1	1	79	-	-	-	-	-	-	-	-
1284803_4	1284803_4	Klebsiella pneumoniae	UHKPC59	USA	Namerica	ARSE00000000	PATRIC	human	carriage	unknown	Stops	1	1	1	1	0	ST258	0	2	8	13	-	0	-	0	-	0	-	0	-	-	wzi154	KL107	ST258	3	3	1	1	1	1	79	-	-	-	-	-	-	-	-
1284805_4	1284805_4	Klebsiella pneumoniae	UHKPC17	USA	Namerica	ARSG00000000	PATRIC	human	carriage	unknown	Stops	1	1	1	1	0	ST258	0	2	8	14	-	0	-	0	-	0	-	0	-	-	wzi154	KL107	ST258	3	3	1	1	1	1	79	-	-	-	-	-	-	-	-
1284806_4	1284806_4	Klebsiella pneumoniae	UHKPC18	USA	Namerica	ARSH00000000	PATRIC	human	carriage	unknown	Stops	1	1	1	1	0	ST258	0	2	8	12	-	0	-	0	-	0	-	0	-	-	wzi154	KL107	ST258	3	3	1	1	1	1	79	-	-	-	-	-	-	-	-
1284809_4	1284809_4	Klebsiella pneumoniae	UHKPC02	USA	Namerica	ARSK00000000	PATRIC	human	carriage	unknown	Stops	1	1	1	1	0	ST258	0	2	8	13	-	0	-	0	-	0	-	0	-	-	wzi154	KL107	ST258	3	3	1	1	1	1	79	-	-	-	-	-	-	-	-
1284819_3	1284819_3	Klebsiella pneumoniae	UHKPC45	USA	Namerica	ARVO00000000	PATRIC	human	infection	unknown	Stops	0	1	1	1	0	ST258	0	3	9	14	-	0	-	0	-	0	-	0	-	-	wzi154	KL107	ST258	3	3	1	1	1	1	79	-	-	-	-	-	-	-	-
1284822_3	1284822_3	Klebsiella pneumoniae	UHKPC32	USA	Namerica	ARPQ00000000	PATRIC	human	carriage	unknown	Stops	1	1	1	1	0	ST258	0	2	8	13	-	0	-	0	-	0	-	0	-	-	wzi154	KL107	ST258	3	3	1	1	1	1	79	-	-	-	-	-	-	-	-
1284824_3	1284824_3	Klebsiella pneumoniae	VAKPC252	USA	Namerica	APVW00000000	PATRIC	human	infection	unknown	Stops	1	1	1	1	0	ST258	0	2	6	10	-	0	-	0	-	0	-	0	-	-	wzi154	KL107	ST258	3	3	1	1	1	1	79	-	-	-	-	-	-	-	-
1284825_3	1284825_3	Klebsiella pneumoniae	VAKPC254	USA	Namerica	APVX00000000	PATRIC	human	carriage	unknown	Stops	0	1	1	1	0	ST258	0	2	6	9	-	0	-	0	-	0	-	0	-	-	wzi154	KL107	ST258	3	3	1	1	1	1	79	-	-	-	-	-	-	-	-
1284831_3	1284831_3	Klebsiella pneumoniae	VAKPC297	USA	Namerica	APWC00000000	PATRIC	human	infection	unknown	Stops	1	1	1	1	0	ST258	0	2	8	13	-	0	-	0	-	0	-	0	-	-	wzi154	KL107	ST258	3	3	1	1	1	1	79	-	-	-	-	-	-	-	-
1304923_3	1304923_3	Klebsiella pneumoniae	540_1460	USA	Namerica	APWI00000000	PATRIC	human	unknown	unknown	Stops	1	1	1	1	0	ST258	0	2	8	13	-	0	-	0	-	0	-	0	-	-	wzi154	KL107	ST258	3	3	1	1	1	1	79	-	-	-	-	-	-	-	-
1328386_3	1328386_3	Klebsiella pneumoniae	BWH 36	USA	Namerica	JCNN00000000	PATRIC	human	infection	2012	Stops	1	1	1	1	0	ST258	0	2	5	7	-	0	-	0	-	0	-	0	-	-	wzi154	KL107	ST258	3	3	1	1	1	1	79	-	-	-	-	-	-	-	-
1328398_3	1328398_3	Klebsiella pneumoniae	BIDMC 1	USA	Namerica	JCNK00000000	PATRIC	human	infection	2010	Stops	1	1	1	1	0	ST258	0	2	7	10	-	0	-	0	-	0	-	0	-	-	wzi154	KL107	ST258	3	3	1	1	1	1	79	-	-	-	-	-	-	-	-
1328399_3	1328399_3	Klebsiella pneumoniae	BIDMC 2A	USA	Namerica	JCNJ00000000	PATRIC	human	infection	2010	Stops	1	1	1	1	0	ST258	0	2	5	7	-	0	-	0	-	0	-	0	-	-	wzi154	KL107	ST258	3	3	1	1	1	1	79	-	-	-	-	-	-	-	-
1328402_3	1328402_3	Klebsiella pneumoniae	BIDMC 7A	USA	Namerica	JAPO00000000	PATRIC	human	infection	2012	Stops	1	1	1	1	0	ST258	0	2	5	7	-	0	-	0	-	0	-	0	-	-	wzi154	KL107	ST258	3	3	1	1	1	1	79	-	-	-	-	-	-	-	-
1328403_3	1328403_3	Klebsiella pneumoniae	BIDMC 7B	USA	Namerica	JCNG00000000	PATRIC	human	infection	2012	Stops	1	1	1	1	0	ST258	0	2	5	7	-	0	-	0	-	0	-	0	-	-	wzi154	KL107	ST258	3	3	1	1	1	1	79	-	-	-	-	-	-	-	-
1328406_3	1328406_3	Klebsiella pneumoniae	BIDMC 12A	USA	Namerica	JCNE00000000	PATRIC	human	infection	2012	Stops	1	1	1	1	0	ST258	0	2	7	9	-	0	-	0	-	0	-	0	-	-	wzi154	KL107	ST258	3	3	1	1	1	1	79	-	-	-	-	-	-	-	-
1328407_3	1328407_3	Klebsiella pneumoniae	BIDMC 12B	USA	Namerica	JCND00000000	PATRIC	human	infection	2010	Stops	1	1	1	1	0	ST258	0	2	9	17	-	0	-	0	-	0	-	0	-	-	wzi154	KL107	ST258	3	3	1	1	1	1	79	-	-	-	-	-	-	-	-
1328408_3	1328408_3	Klebsiella pneumoniae	BIDMC 12C	USA	Namerica	AXLG00000000	PATRIC	human	unknown	2012	Stops	1	1	1	1	0	ST258	0	2	7	9	-	0	-	0	-	0	-	0	-	-	wzi154	KL107	ST258	3	3	1	1	1	1	79	-	-	-	-	-	-	-	-
1328409_3	1328409_3	Klebsiella pneumoniae	BIDMC 13	USA	Namerica	JCNC00000000	PATRIC	human	infection	2009	Stops	1	1	1	1	0	ST258	0	2	8	17	-	0	-	0	-	0	-	0	-	-	wzi154	KL107	ST258	3	3	1	1	1	1	79	-	-	-	-	-	-	-	-
1328410_3	1328410_3	Klebsiella pneumoniae	BIDMC 14	USA	Namerica	JCNB00000000	PATRIC	human	infection	2009	Stops	1	1	1	1	0	ST258	0	2	9	12	-	0	-	0	-	0	-	0	-	-	wzi154	KL107	ST258	3	3	1	1	1	1	79	-	-	-	-	-	-	-	-
1328411_3	1328411_3	Klebsiella pneumoniae	BIDMC 16	USA	Namerica	AXLF00000000	PATRIC	human	infection	2009	Stops	1	1	1	1	0	ST258	0	2	10	23	-	0	-	0	-	0	-	0	-	-	wzi154	KL107	ST258	3	3	1	1	1	1	79	-	-	-	-	-	-	-	-
1400160_3	1400160_3	Klebsiella pneumoniae	BIDMC 42a	USA	Namerica	JCMV00000000	PATRIC	human	infection	2012	Stops	1	1	1	1	0	ST258	0	2	4	6	-	0	-	0	-	0	-	0	-	-	wzi154	KL107	ST258	3	3	1	1	1	1	79	-	-	-	-	-	-	-	-
1400161_3	1400161_3	Klebsiella pneumoniae	BIDMC 42b	USA	Namerica	JCMU00000000	PATRIC	human	infection	2012	Stops	1	1	1	1	0	ST258	0	2	4	6	-	0	-	0	-	0	-	0	-	-	wzi154	KL107	ST258	3	3	1	1	1	1	79	-	-	-	-	-	-	-	-
1420012_3	1420012_3	Klebsiella pneumoniae	30660/NJST258_1	USA	Namerica	CP006923.1,CP006924.1,CP006927.1,CP006928.1,CP006925.1,CP006926.1	PATRIC	human	infection	unknown	Stops	1	1	1	1	0	ST258	0	2	6	14	-	0	-	0	-	0	-	0	-	-	wzi154	KL107	ST258	3	3	1	1	1	1	79	-	-	-	-	-	-	-	-
1420013_3	1420013_3	Klebsiella pneumoniae	30684/NJST258_2	USA	Namerica	CP006918.1,CP006919.1,CP006921.1,CP006922.1	PATRIC	human	infection	unknown	Stops	1	1	1	1	0	ST258	0	2	4	6	-	0	-	0	-	0	-	0	-	-	wzi154	KL107	ST258	3	3	1	1	1	1	79	-	-	-	-	-	-	-	-
1438697_3	1438697_3	Klebsiella pneumoniae	BIDMC 54	USA	Namerica	JMVY00000000	PATRIC	human	infection	unknown	Stops	1	1	1	1	0	ST258	0	2	7	9	-	0	-	0	-	0	-	0	-	-	0	-	ST258	3	3	1	1	1	1	79	-	-	-	-	-	-	-	-
1438705_3	1438705_3	Klebsiella pneumoniae	BWH 47	USA	Namerica	JMWG00000000	PATRIC	human	infection	unknown	Stops	1	1	1	1	0	ST258	2	2	9	12	ybt 17; ICEKp10	251	clb 3	62-1LV	-	0	-	0	-	-	wzi154	KL107	ST258	3	3	1	1	1	1	79	6	15	44	13	11	28	26	2
1438709_3	1438709_3	Klebsiella pneumoniae	CHS 03	USA	Namerica	JMWJ00000000	PATRIC	human	infection	2012	Stops	1	1	1	1	0	ST258	2	2	9	15	ybt 17; ICEKp10	251	clb 3	62-1LV	-	0	-	0	-	-	wzi154	KL107	ST258	3	3	1	1	1	1	79	6	15	44	13	11	28	26	2
1438711_3	1438711_3	Klebsiella pneumoniae	CHS 05	USA	Namerica	JMWK00000000	PATRIC	human	unknown	2013	Stops	1	1	1	1	0	ST258	2	2	9	19	ybt 17; ICEKp10	251	clb 3	62-1LV	-	0	-	0	-	-	wzi154	KL107	ST258	3	3	1	1	1	1	79	6	15	44	13	11	28	26	2
1438712_3	1438712_3	Klebsiella pneumoniae	CHS 06	USA	Namerica	JMWL00000000	PATRIC	human	infection	2013	Stops	1	1	1	1	0	ST258	2	3	10	17	ybt 17; ICEKp10	251	clb 3	62-1LV	-	0	-	0	-	-	wzi154	KL107	ST258	3	3	1	1	1	1	79	6	15	44	13	11	28	26	2
1438713_3	1438713_3	Klebsiella pneumoniae	CHS 07	USA	Namerica	JMWM00000000	PATRIC	human	infection	2013	Stops	1	1	1	1	0	ST258	2	2	7	14	ybt 17; ICEKp10	251	clb 3	62-1LV	-	0	-	0	-	-	wzi154	KL107	ST258	3	3	1	1	1	1	79	6	15	44	13	11	28	26	2
1438714_3	1438714_3	Klebsiella pneumoniae	CHS 08	USA	Namerica	JJNH00000000	PATRIC	human	infection	2013	Stops	1	1	1	1	0	ST258	2	2	5	6	ybt 17; ICEKp10	289	clb 3	17-1LV	-	0	-	0	-	-	wzi154	KL107	ST258	3	3	1	1	1	1	79	6	15	5	4	11	28	26	2
1438715_3	1438715_3	Klebsiella pneumoniae	CHS 09	USA	Namerica	JMWN00000000	PATRIC	human	infection	2012	Stops	1	1	1	1	0	ST258	2	2	8	15	ybt 17; ICEKp10	253	clb 3	62-1LV	-	0	-	0	-	-	wzi154	KL107	ST258	3	3	1	1	1	1	79	6	15	44	13	11	28	205	2
1438717_3	1438717_3	Klebsiella pneumoniae	CHS 11	USA	Namerica	JMWO00000000	PATRIC	human	infection	2013	Stops	1	1	1	1	0	ST258	2	2	7	11	ybt 17; ICEKp10	263	clb 3	62-1LV	-	0	-	0	-	-	wzi154	KL107	ST258	3	3	1	1	1	1	79	6	15	44	13	52	28	206	2
1438718_3	1438718_3	Klebsiella pneumoniae	CHS 12	USA	Namerica	JMWP00000000	PATRIC	human	infection	2012	Stops	1	1	1	1	0	ST258	2	2	10	17	ybt 17; ICEKp10	251	clb 3	62-1LV	-	0	-	0	-	-	wzi154	KL107	ST258	3	3	1	1	1	1	79	6	15	44	13	11	28	26	2
1438719_3	1438719_3	Klebsiella pneumoniae	CHS 13	USA	Namerica	JMWQ00000000	PATRIC	human	infection	2012	Stops	1	1	1	1	0	ST258	2	2	9	16	ybt 17; ICEKp10	251	clb 3	62-1LV	-	0	-	0	-	-	wzi154	KL107	ST258	3	3	1	1	1	1	79	6	15	44	13	11	28	26	2
1438720_3	1438720_3	Klebsiella pneumoniae	CHS 14	USA	Namerica	JMWR00000000	PATRIC	human	infection	2012	Stops	1	1	1	1	0	ST258	2	2	7	11	ybt 17; ICEKp10	251	clb 3	62-1LV	-	0	-	0	-	-	wzi154	KL107	ST258	3	3	1	1	1	1	79	6	15	44	13	11	28	26	2
1438722_3	1438722_3	Klebsiella pneumoniae	CHS 16	USA	Namerica	JJNG00000000	PATRIC	human	infection	2013	Stops	1	1	1	1	0	ST258	2	2	5	10	ybt 17; ICEKp10	261	clb 3	62-1LV	-	0	-	0	-	-	wzi154	KL107	ST258	3	3	1	1	1	1	79	6	15	44	13	11	28	26	2
1438723_3	1438723_3	Klebsiella pneumoniae	CHS 17	USA	Namerica	JMWS00000000	PATRIC	human	infection	2012	Stops	1	1	1	1	0	ST258	2	2	7	14	ybt 17; ICEKp10	251	clb 3	62-1LV	-	0	-	0	-	-	wzi154	KL107	ST258	3	3	1	1	1	1	79	6	15	44	13	11	28	26	2
1438724_3	1438724_3	Klebsiella pneumoniae	CHS 18	USA	Namerica	JMWT00000000	PATRIC	human	infection	2012	Stops	1	1	1	1	0	ST258	2	2	7	10	ybt 17; ICEKp10	251	clb 3	62-1LV	-	0	-	0	-	-	wzi154	KL107	ST258	3	3	1	1	1	1	79	6	15	44	13	11	28	26	2
1438726_3	1438726_3	Klebsiella pneumoniae	CHS 20	USA	Namerica	JMWV00000000	PATRIC	human	infection	2013	Stops	1	1	1	1	0	ST258	2	2	5	8	ybt 17; ICEKp10	256	clb 3	62-1LV	-	0	-	0	-	-	wzi154	KL107	ST258	3	3	1	1	1	1	79	6	15	44	13	11	28	26	2
1438728_3	1438728_3	Klebsiella pneumoniae	CHS 22	USA	Namerica	JMWW00000000	PATRIC	human	infection	2013	Stops	1	1	1	1	0	ST258	2	2	10	21	ybt 17; ICEKp10	251	clb 3	62-1LV	-	0	-	0	-	-	wzi154	KL107	ST258	3	3	1	1	1	1	79	6	15	44	13	11	28	26	2
1438729_3	1438729_3	Klebsiella pneumoniae	CHS 23	USA	Namerica	JMWX00000000	PATRIC	human	infection	2012	Stops	1	1	1	1	0	ST258	2	2	9	12	ybt 17; ICEKp10	251	clb 3	62-1LV	-	0	-	0	-	-	wzi154	KL107	ST258	3	3	1	1	1	1	79	6	15	44	13	11	28	26	2
1438731_3	1438731_3	Klebsiella pneumoniae	CHS 25	USA	Namerica	JMWZ00000000	PATRIC	human	infection	2013	Stops	1	1	1	1	0	ST258	2	2	9	14	ybt 17; ICEKp10	251	clb 3	62-1LV	-	0	-	0	-	-	wzi154	KL107	ST258	3	3	1	1	1	1	79	6	15	44	13	11	28	26	2
1438732_3	1438732_3	Klebsiella pneumoniae	CHS 26	USA	Namerica	JMXA00000000	PATRIC	human	infection	2013	Stops	1	1	1	1	0	ST258	2	2	8	13	ybt 17; ICEKp10	251	clb 3	62-1LV	-	0	-	0	-	-	wzi154	KL107	ST258	3	3	1	1	1	1	79	6	15	44	13	11	28	26	2
1438733_3	1438733_3	Klebsiella pneumoniae	CHS 27	USA	Namerica	JMXB00000000	PATRIC	human	infection	2013	Stops	1	1	1	1	0	ST258	2	2	9	16	ybt 17; ICEKp10	251	clb 3	62-1LV	-	0	-	0	-	-	wzi154	KL107	ST258	3	3	1	1	1	1	79	6	15	44	13	11	28	26	2
1438735_3	1438735_3	Klebsiella pneumoniae	CHS 29	USA	Namerica	JMXD00000000	PATRIC	human	infection	2013	Stops	1	1	1	1	0	ST258	2	2	7	14	ybt 17; ICEKp10	254	clb 3	62-1LV	-	0	-	0	-	-	wzi154	KL107	ST258	3	3	1	1	1	1	79	6	15	44	13	11	28	207	2
1438736_3	1438736_3	Klebsiella pneumoniae	CHS 30	USA	Namerica	JMXE00000000	PATRIC	human	infection	2013	Stops	1	1	1	1	0	ST258	2	2	8	17	ybt 17; ICEKp10	251	clb 3	62-1LV	-	0	-	0	-	-	wzi154	KL107	ST258	3	3	1	1	1	1	79	6	15	44	13	11	28	26	2
1438738_3	1438738_3	Klebsiella pneumoniae	CHS 32	USA	Namerica	JMXG00000000	PATRIC	human	infection	2013	Stops	1	1	1	1	0	ST258	2	2	9	13	ybt 17; ICEKp10	251	clb 3	62-1LV	-	0	-	0	-	-	wzi154	KL107	ST258	3	3	1	1	1	1	79	6	15	44	13	11	28	26	2
1438739_3	1438739_3	Klebsiella pneumoniae	CHS 33	USA	Namerica	JMXH00000000	PATRIC	human	infection	2013	Stops	1	1	1	1	0	ST258	2	2	9	14	ybt 17; ICEKp10	251	clb 3	62-1LV	-	0	-	0	-	-	wzi154	KL107	ST258	3	3	1	1	1	1	79	6	15	44	13	11	28	26	2
1438740_3	1438740_3	Klebsiella pneumoniae	CHS 34	USA	Namerica	JMXI00000000	PATRIC	human	infection	2013	Stops	1	1	1	1	0	ST258	2	2	10	21	ybt 17; ICEKp10	251	clb 3	62-1LV	-	0	-	0	-	-	wzi154	KL107	ST258	3	3	1	1	1	1	79	6	15	44	13	11	28	26	2
1438741_3	1438741_3	Klebsiella pneumoniae	CHS 35	USA	Namerica	JMXJ00000000	PATRIC	human	infection	2013	Stops	1	1	1	1	0	ST258	2	3	11	22	ybt 17; ICEKp10	251	clb 3	62-1LV	-	0	-	0	-	-	wzi154	KL107	ST258	3	3	1	1	1	1	79	6	15	44	13	11	28	26	2
1438742_3	1438742_3	Klebsiella pneumoniae	CHS 36	USA	Namerica	JMXK00000000	PATRIC	human	infection	2013	Stops	1	1	1	1	0	ST258	2	2	8	18	ybt 17; ICEKp10	251	clb 3	62-1LV	-	0	-	0	-	-	wzi154	KL107	ST258	3	3	1	1	1	1	79	6	15	44	13	11	28	26	2
1438743_3	1438743_3	Klebsiella pneumoniae	CHS 37	USA	Namerica	JMXL00000000	PATRIC	human	infection	2013	Stops	1	1	1	1	0	ST258	2	2	9	15	ybt 17; ICEKp10	251	clb 3	62-1LV	-	0	-	0	-	-	wzi154	KL107	ST258	3	3	1	1	1	1	79	6	15	44	13	11	28	26	2
1438744_3	1438744_3	Klebsiella pneumoniae	CHS 38	USA	Namerica	JMXM00000000	PATRIC	human	infection	2013	Stops	1	1	1	1	0	ST258	2	2	9	14	ybt 17; ICEKp10	251	clb 3	62-1LV	-	0	-	0	-	-	wzi154	KL107	ST258	3	3	1	1	1	1	79	6	15	44	13	11	28	26	2
1438745_3	1438745_3	Klebsiella pneumoniae	CHS 39	USA	Namerica	JMXN00000000	PATRIC	human	unknown	2013	Stops	1	1	1	1	0	ST258	2	2	9	16	ybt 17; ICEKp10	251	clb 3	62-1LV	-	0	-	0	-	-	wzi154	KL107	ST258	3	3	1	1	1	1	79	6	15	44	13	11	28	26	2
1438746_3	1438746_3	Klebsiella pneumoniae	CHS 40	USA	Namerica	JMXO00000000	PATRIC	human	infection	2013	Stops	1	1	1	1	0	ST258	2	2	5	12	ybt 17; ICEKp10	251	clb 3	62-1LV	-	0	-	0	-	-	wzi154	KL107	ST258	3	3	1	1	1	1	79	6	15	44	13	11	28	26	2
1438747_3	1438747_3	Klebsiella pneumoniae	CHS 41	USA	Namerica	JMXP00000000	PATRIC	human	infection	2013	Stops	1	1	1	1	0	ST258	2	2	9	13	ybt 17; ICEKp10	251	clb 3	62-2LV	-	0	-	0	-	-	wzi154	KL107	ST258	3	3	1	1	1	1	79	6	15	44	13	11	28	26	2
1438748_3	1438748_3	Klebsiella pneumoniae	CHS 42	USA	Namerica	JJNE00000000	PATRIC	human	infection	2013	Stops	1	1	1	1	0	ST258	2	2	8	13	ybt 17; ICEKp10	251	clb 3	62-1LV	-	0	-	0	-	-	wzi154	KL107	ST258	3	3	1	1	1	1	79	6	15	44	13	11	28	26	2
1438750_3	1438750_3	Klebsiella pneumoniae	CHS 44	USA	Namerica	JMXR00000000	PATRIC	human	infection	2013	Stops	1	1	1	1	0	ST258	0	2	9	16	-	0	-	0	-	0	-	0	-	-	wzi154	KL107	ST258	3	3	1	1	1	1	79	-	-	-	-	-	-	-	-
1438751_3	1438751_3	Klebsiella pneumoniae	CHS 45	USA	Namerica	JMXS00000000	PATRIC	human	infection	2013	Stops	1	1	1	1	0	ST258	2	2	7	13	ybt 17; ICEKp10	251	clb 3	62-1LV	-	0	-	0	-	-	wzi154	KL107	ST258	3	3	1	1	1	1	79	6	15	44	13	11	28	26	2
1438752_3	1438752_3	Klebsiella pneumoniae	CHS 46	USA	Namerica	JMXT00000000	PATRIC	human	infection	2013	Stops	1	1	1	1	0	ST258	2	2	7	13	ybt 17; ICEKp10	248	clb 3	62-1LV	-	0	-	0	-	-	wzi154	KL107	ST258	3	3	1	1	1	1	79	6	15	44	13	11	201	26	2
1438753_3	1438753_3	Klebsiella pneumoniae	CHS 47	USA	Namerica	JJND00000000	PATRIC	human	infection	2013	Stops	1	1	1	1	0	ST258	0	2	8	13	-	0	-	0	-	0	-	0	-	-	wzi154	KL107	ST258	3	3	1	1	1	1	79	-	-	-	-	-	-	-	-
1438755_3	1438755_3	Klebsiella pneumoniae	CHS 49	USA	Namerica	JMXV00000000	PATRIC	human	infection	2013	Stops	1	1	1	1	0	ST258	0	2	8	19	-	0	-	0	-	0	-	0	-	-	wzi29	KL106	ST258	3	3	1	1	1	1	79	-	-	-	-	-	-	-	-
1438756_3	1438756_3	Klebsiella pneumoniae	CHS 50	USA	Namerica	JMXW00000000	PATRIC	human	infection	2013	Stops	1	1	1	1	0	ST258	2	2	8	14	ybt 17; ICEKp10	241	clb 3	62-2LV	-	0	-	0	-	-	wzi154	KL107	ST258	3	3	1	1	1	1	79	6	15	44	13	11	152	26	2
1438757_3	1438757_3	Klebsiella pneumoniae	CHS 51	USA	Namerica	JMXX00000000	PATRIC	human	infection	2013	Stops	1	1	1	1	0	ST258	0	2	9	14	-	0	-	0	-	0	-	0	-	-	wzi154	KL107	ST258	3	3	1	1	1	1	79	-	-	-	-	-	-	-	-
1438758_3	1438758_3	Klebsiella pneumoniae	CHS 52	USA	Namerica	JMXY00000000	PATRIC	human	infection	2013	Stops	1	1	1	1	0	ST258	2	2	7	13	ybt 17; ICEKp10	249	clb 3	62-1LV	-	0	-	0	-	-	wzi154	KL107	ST258	3	3	1	1	1	1	79	6	15	44	13	11	203	26	2
1438759_3	1438759_3	Klebsiella pneumoniae	CHS 53	USA	Namerica	JMXZ00000000	PATRIC	human	infection	2013	Stops	1	1	1	1	0	ST258	2	2	8	14	ybt 17; ICEKp10	251	clb 3	62-1LV	-	0	-	0	-	-	wzi154	KL107	ST258	3	3	1	1	1	1	79	6	15	44	13	11	28	26	2
1438760_3	1438760_3	Klebsiella pneumoniae	CHS 54	USA	Namerica	JMYA00000000	PATRIC	human	infection	2013	Stops	1	1	1	1	0	ST258	2	2	6	11	ybt 17; ICEKp10	251	clb 3	62-1LV	-	0	-	0	-	-	wzi154	KL107	ST258	3	3	1	1	1	1	79	6	15	44	13	11	28	26	2
1438761_3	1438761_3	Klebsiella pneumoniae	CHS 55	USA	Namerica	JMYB00000000	PATRIC	human	infection	2013	Stops	1	1	1	1	0	ST258	2	2	8	13	ybt 17; ICEKp10	289	clb 3	17-1LV	-	0	-	0	-	-	wzi154	KL107	ST258	3	3	1	1	1	1	79	6	15	5	4	11	28	26	2
1438762_3	1438762_3	Klebsiella pneumoniae	CHS 56	USA	Namerica	JMYC00000000	PATRIC	human	infection	2013	Stops	1	1	1	1	0	ST258	0	2	9	12	-	0	-	0	-	0	-	0	-	-	wzi154	KL107	ST258	3	3	1	1	1	1	79	-	-	-	-	-	-	-	-
1438763_3	1438763_3	Klebsiella pneumoniae	CHS 57	USA	Namerica	JMYD00000000	PATRIC	human	infection	2013	Stops	1	1	1	1	0	ST258	2	2	8	12	ybt 17; ICEKp10	251	clb 3	62-1LV	-	0	-	0	-	-	wzi154	KL107	ST258	3	3	1	1	1	1	79	6	15	44	13	11	28	26	2
1438764_3	1438764_3	Klebsiella pneumoniae	CHS 58	USA	Namerica	JMYE00000000	PATRIC	human	infection	2013	Stops	1	1	1	1	0	ST258	2	2	9	16	ybt 17; ICEKp10	251	clb 3	62-1LV	-	0	-	0	-	-	wzi154	KL107	ST258	3	3	1	1	1	1	79	6	15	44	13	11	28	26	2
1438765_3	1438765_3	Klebsiella pneumoniae	CHS 59	USA	Namerica	JMYF00000000	PATRIC	human	infection	2013	Stops	1	1	1	1	0	ST258	2	2	9	14	ybt 17; ICEKp10	251	clb 3	62-1LV	-	0	-	0	-	-	wzi154	KL107	ST258	3	3	1	1	1	1	79	6	15	44	13	11	28	26	2
1438766_3	1438766_3	Klebsiella pneumoniae	CHS 60	USA	Namerica	JJNC00000000	PATRIC	human	infection	2013	Stops	1	1	1	1	0	ST258	2	2	6	9	ybt 17; ICEKp10	241	clb 3	62-2LV	-	0	-	0	-	-	wzi154	KL107	ST258	3	3	1	1	1	1	79	6	15	44	13	11	152	26	2
1438767_3	1438767_3	Klebsiella pneumoniae	CHS 61	USA	Namerica	JMYG00000000	PATRIC	human	infection	2013	Stops	1	1	1	1	0	ST258	2	2	7	11	ybt 17; ICEKp10	241	clb 3	62-2LV	-	0	-	0	-	-	wzi154	KL107	ST258	3	3	1	1	1	1	79	6	15	44	13	11	152	26	2
1438768_3	1438768_3	Klebsiella pneumoniae	CHS 62	USA	Namerica	JMYH00000000	PATRIC	human	infection	2013	Stops	1	1	1	1	0	ST258	2	2	9	18	ybt 17; ICEKp10	251	clb 3	62-1LV	-	0	-	0	-	-	wzi154	KL107	ST258	3	3	1	1	1	1	79	6	15	44	13	11	28	26	2
1438769_3	1438769_3	Klebsiella pneumoniae	CHS 63	USA	Namerica	JMYI00000000	PATRIC	human	infection	2013	Stops	1	1	1	1	0	ST258	2	2	7	12	ybt 17; ICEKp10	241	clb 3	62-2LV	-	0	-	0	-	-	wzi154	KL107	ST258	3	3	1	1	1	1	79	6	15	44	13	11	152	26	2
1438770_3	1438770_3	Klebsiella pneumoniae	CHS 64	USA	Namerica	JMYJ00000000	PATRIC	human	infection	2013	Stops	1	1	1	1	0	ST258	2	2	10	20	ybt 17; ICEKp10	251	clb 3	62-1LV	-	0	-	0	-	-	wzi154	KL107	ST258	3	3	1	1	1	1	79	6	15	44	13	11	28	26	2
1438771_3	1438771_3	Klebsiella pneumoniae	CHS 65	USA	Namerica	JMYK00000000	PATRIC	human	infection	2013	Stops	1	1	1	1	0	ST258	2	2	9	15	ybt 17; ICEKp10	251	clb 3	62-1LV	-	0	-	0	-	-	wzi154	KL107	ST258	3	3	1	1	1	1	79	6	15	44	13	11	28	26	2
1438774_3	1438774_3	Klebsiella pneumoniae	CHS 70	USA	Namerica	JMYN00000000	PATRIC	human	infection	2013	Stops	1	1	1	1	0	ST258	2	2	9	16	ybt 17; ICEKp10	251	clb 3	62-1LV	-	0	-	0	-	-	wzi154	KL107	ST258	3	3	1	1	1	1	79	6	15	44	13	11	28	26	2
1438775_3	1438775_3	Klebsiella pneumoniae	CHS 71	USA	Namerica	JMYO00000000	PATRIC	human	infection	2013	Stops	1	1	1	1	0	ST258	2	2	9	14	ybt 17; ICEKp10	251	clb 3	62-1LV	-	0	-	0	-	-	wzi154	KL107	ST258	3	3	1	1	1	1	79	6	15	44	13	11	28	26	2
1438776_3	1438776_3	Klebsiella pneumoniae	CHS 72	USA	Namerica	JMYP00000000	PATRIC	human	infection	2013	Stops	1	1	1	1	0	ST258	2	2	6	14	ybt 17; ICEKp10	251	clb 3	62-1LV	-	0	-	0	-	-	wzi154	KL107	ST258	3	3	1	1	1	1	79	6	15	44	13	11	28	26	2
1438777_3	1438777_3	Klebsiella pneumoniae	CHS 73	USA	Namerica	JMYQ00000000	PATRIC	human	infection	2013	Stops	1	1	1	1	0	ST258	2	2	9	16	ybt 17; ICEKp10	251	clb 3	62-1LV	-	0	-	0	-	-	wzi154	KL107	ST258	3	3	1	1	1	1	79	6	15	44	13	11	28	26	2
1438778_3	1438778_3	Klebsiella pneumoniae	CHS 74	USA	Namerica	JMYR00000000	PATRIC	human	infection	2013	Stops	1	1	1	1	0	ST258	2	2	9	20	ybt 17; ICEKp10	251	clb 3	62-2LV	-	0	-	0	-	-	wzi154	KL107	ST258	3	3	1	1	1	1	79	6	15	44	13	11	28	26	2
1438779_3	1438779_3	Klebsiella pneumoniae	CHS 75	USA	Namerica	JMYS00000000	PATRIC	human	infection	2013	Stops	1	1	1	1	0	ST258	2	3	9	14	ybt 17; ICEKp10	251	clb 3	62-1LV	-	0	-	0	-	-	wzi154	KL107	ST258	3	3	1	1	1	1	79	6	15	44	13	11	28	26	2
1438780_3	1438780_3	Klebsiella pneumoniae	CHS 76	USA	Namerica	JMYT00000000	PATRIC	human	infection	2013	Stops	1	1	1	1	0	ST258	2	2	10	20	ybt 17; ICEKp10	255	clb 3	62-1LV	-	0	-	0	-	-	wzi154	KL107	ST258	3	3	1	1	1	1	79	6	15	44	13	11	28	26	2
1438781_3	1438781_3	Klebsiella pneumoniae	CHS 80	USA	Namerica	JMYU00000000	PATRIC	human	infection	2013	Stops	1	1	1	1	0	ST258	2	2	6	11	ybt 17; ICEKp10	250	clb 3	62-1LV	-	0	-	0	-	-	wzi154	KL107	ST258	3	3	1	1	1	1	79	6	15	44	13	11	207	26	2
1438796_3	1438796_3	Klebsiella pneumoniae	MGH 73	USA	Namerica	JMZI00000000	PATRIC	human	infection	2013	Stops	1	1	1	1	0	ST258	2	2	6	9	ybt 17; ICEKp10	251	clb 3	62	-	0	-	0	-	-	wzi154	KL107	ST258	3	3	1	1	1	1	79	6	15	44	13	11	28	26	2
573_1501	573_1501	Klebsiella pneumoniae	CHS81	USA	Namerica	LEUU01000000	PATRIC	human	unknown	unknown	Stops	1	1	1	1	0	ST258	2	2	10	18	ybt 17; ICEKp10	251	clb 3	62-1LV	-	0	-	0	-	-	wzi154	KL107	ST258	3	3	1	1	1	1	79	6	15	44	13	11	28	26	2
573_1502	573_1502	Klebsiella pneumoniae	CHS82	USA	Namerica	LEUV01000000	PATRIC	human	unknown	unknown	Stops	1	1	1	1	0	ST258	2	2	10	18	ybt 17; ICEKp10	251	clb 3	62-1LV	-	0	-	0	-	-	wzi154	KL107	ST258	3	3	1	1	1	1	79	6	15	44	13	11	28	26	2
573_1503	573_1503	Klebsiella pneumoniae	CHS83	USA	Namerica	LEUW01000000	PATRIC	human	unknown	unknown	Stops	1	1	1	1	0	ST258	2	2	7	16	ybt 17; ICEKp10	251	clb 3	62-1LV	-	0	-	0	-	-	wzi154	KL107	ST258	3	3	1	1	1	1	79	6	15	44	13	11	28	26	2
573_1504	573_1504	Klebsiella pneumoniae	CHS84	USA	Namerica	LEUX01000000	PATRIC	human	unknown	unknown	Stops	1	1	1	1	0	ST258	2	2	7	14	ybt 17; ICEKp10	251	clb 3	62-1LV	-	0	-	0	-	-	wzi154	KL107	ST258	3	3	1	1	1	1	79	6	15	44	13	11	28	26	2
573_1505	573_1505	Klebsiella pneumoniae	CHS85	USA	Namerica	LEUY01000000	PATRIC	human	unknown	unknown	Stops	1	1	1	1	0	ST258	2	2	10	17	ybt 17; ICEKp10	251	clb 3	62-1LV	-	0	-	0	-	-	wzi154	KL107	ST258	3	3	1	1	1	1	79	6	15	44	13	11	28	26	2
573_1506	573_1506	Klebsiella pneumoniae	CHS88	USA	Namerica	LEUZ01000000	PATRIC	human	unknown	unknown	Stops	1	1	1	1	0	ST258	2	3	10	22	ybt 17; ICEKp10	256	clb 3	62-1LV	-	0	-	0	-	-	wzi154	KL107	ST258	3	3	1	1	1	1	79	6	15	44	13	11	28	26	2
573_1507	573_1507	Klebsiella pneumoniae	CHS89	USA	Namerica	LEVA01000000	PATRIC	human	unknown	unknown	Stops	1	1	1	1	0	ST258	2	2	9	18	ybt 17; ICEKp10	240	clb 3	62-1LV	-	0	-	0	-	-	wzi154	KL107	ST258	3	3	1	1	1	1	79	6	15	44	13	11	150	26	2
573_1508	573_1508	Klebsiella pneumoniae	CHS90	USA	Namerica	LEVB01000000	PATRIC	human	unknown	unknown	Stops	1	1	1	1	0	ST258	2	2	10	18	ybt 17; ICEKp10	251	clb 3	62-1LV	-	0	-	0	-	-	wzi154	KL107	ST258	3	3	1	1	1	1	79	6	15	44	13	11	28	26	2
573_1510	573_1510	Klebsiella pneumoniae	CHS92	USA	Namerica	LEVD01000000	PATRIC	human	unknown	unknown	Stops	1	1	1	1	0	ST258	2	2	9	17	ybt 17; ICEKp10	251	clb 3	62-1LV	-	0	-	0	-	-	wzi154	KL107	ST258	3	3	1	1	1	1	79	6	15	44	13	11	28	26	2
573_1512	573_1512	Klebsiella pneumoniae	CHS94	USA	Namerica	LEVF01000000	PATRIC	human	unknown	unknown	Stops	1	1	1	1	0	ST258	2	2	9	17	ybt 17; ICEKp10	251	clb 3	62-1LV	-	0	-	0	-	-	wzi154	KL107	ST258	3	3	1	1	1	1	79	6	15	44	13	11	28	26	2
573_1513	573_1513	Klebsiella pneumoniae	CHS95	USA	Namerica	LEVG01000000	PATRIC	human	unknown	unknown	Stops	1	1	1	1	0	ST258	2	2	10	17	ybt 17; ICEKp10	251	clb 3	62-2LV	-	0	-	0	-	-	wzi154	KL107	ST258	3	3	1	1	1	1	79	6	15	44	13	11	28	26	2
573_1514	573_1514	Klebsiella pneumoniae	CHS96	USA	Namerica	LEVH01000000	PATRIC	human	unknown	unknown	Stops	1	1	1	1	0	ST258	2	2	9	18	ybt 17; ICEKp10	251	clb 3	62-1LV	-	0	-	0	-	-	wzi154	KL107	ST258	3	3	1	1	1	1	79	6	15	44	13	11	28	26	2
573_1515	573_1515	Klebsiella pneumoniae	CHS97	USA	Namerica	LEVI01000000	PATRIC	human	unknown	unknown	Stops	1	1	1	1	0	ST258	2	2	9	18	ybt 17; ICEKp10	257	clb 3	62-1LV	-	0	-	0	-	-	wzi154	KL107	ST258	3	3	1	1	1	1	79	6	15	44	13	11	28	26	2
573_1516	573_1516	Klebsiella pneumoniae	CHS98	USA	Namerica	LEVJ01000000	PATRIC	human	unknown	unknown	Stops	1	1	1	1	0	ST258	2	2	9	15	ybt 17; ICEKp10	258	clb 3	62-1LV	-	0	-	0	-	-	wzi154	KL107	ST258	3	3	1	1	1	1	79	6	15	44	13	11	28	26	2
573_1517	573_1517	Klebsiella pneumoniae	CHS99	USA	Namerica	LEVK01000000	PATRIC	human	unknown	unknown	Stops	1	1	1	1	0	ST258	2	2	10	19	ybt 17; ICEKp10	251	clb 3	62-1LV	-	0	-	0	-	-	wzi154	KL107	ST258	3	3	1	1	1	1	79	6	15	44	13	11	28	26	2
573_1518	573_1518	Klebsiella pneumoniae	CHS100	USA	Namerica	LEVL01000000	PATRIC	human	unknown	unknown	Stops	1	1	1	1	0	ST258	2	2	10	18	ybt 17; ICEKp10	251	clb 3	62-1LV	-	0	-	0	-	-	wzi154	KL107	ST258	3	3	1	1	1	1	79	6	15	44	13	11	28	26	2
573_1521	573_1521	Klebsiella pneumoniae	CHS104	USA	Namerica	LEVO01000000	PATRIC	human	unknown	unknown	Stops	1	1	1	1	0	ST258	2	2	10	16	ybt 17; ICEKp10	262	clb 3	62-1LV	-	0	-	0	-	-	wzi154	KL107	ST258	3	3	1	1	1	1	79	6	15	44	13	11	28	26	2
573_1522	573_1522	Klebsiella pneumoniae	CHS105	USA	Namerica	LEVP01000000	PATRIC	human	unknown	unknown	Stops	1	1	1	1	0	ST258	2	2	8	15	ybt 17; ICEKp10	251	clb 3	62-1LV	-	0	-	0	-	-	wzi154	KL107	ST258	3	3	1	1	1	1	79	6	15	44	13	11	28	26	2
573_1523	573_1523	Klebsiella pneumoniae	CHS106	USA	Namerica	LEVQ01000000	PATRIC	human	unknown	unknown	Stops	1	1	1	1	0	ST258	2	3	11	20	ybt 17; ICEKp10	251	clb 3	62-1LV	-	0	-	0	-	-	wzi154	KL107	ST258	3	3	1	1	1	1	79	6	15	44	13	11	28	26	2
573_1529	573_1529	Klebsiella pneumoniae	CHS113	USA	Namerica	LEVW01000000	PATRIC	human	unknown	unknown	Stops	1	1	1	1	0	ST258	2	2	9	16	ybt 17; ICEKp10	251	clb 3	62-1LV	-	0	-	0	-	-	wzi154	KL107	ST258	3	3	1	1	1	1	79	6	15	44	13	11	28	26	2
573_1531	573_1531	Klebsiella pneumoniae	CHS115	USA	Namerica	LEVY01000000	PATRIC	human	unknown	unknown	Stops	1	1	1	1	0	ST258	2	2	9	16	ybt 17; ICEKp10	251	clb 3	62-1LV	-	0	-	0	-	-	wzi154	KL107	ST258	3	3	1	1	1	1	79	6	15	44	13	11	28	26	2
573_1532	573_1532	Klebsiella pneumoniae	CHS116	USA	Namerica	LEVZ01000000	PATRIC	human	unknown	unknown	Stops	1	1	1	1	0	ST258	2	2	9	15	ybt 17; ICEKp10	240-2LV	clb unknown	0	-	0	-	0	-	-	wzi154	KL107	ST258	3	3	1	1	1	1	79	6	15	44	13	11	151	26*	2
573_1533	573_1533	Klebsiella pneumoniae	CHS117	USA	Namerica	LEWA01000000	PATRIC	human	unknown	unknown	Stops	1	1	1	1	0	ST258	2	2	9	18	ybt 17; ICEKp10	251	clb 3	62-1LV	-	0	-	0	-	-	wzi154	KL107	ST258	3	3	1	1	1	1	79	6	15	44	13	11	28	26	2
573_1534	573_1534	Klebsiella pneumoniae	CHS118	USA	Namerica	LEWB01000000	PATRIC	human	unknown	unknown	Stops	1	1	1	1	0	ST258	2	2	9	16	ybt 17; ICEKp10	251	clb 3	62-1LV	-	0	-	0	-	-	wzi154	KL107	ST258	3	3	1	1	1	1	79	6	15	44	13	11	28	26	2
573_1536	573_1536	Klebsiella pneumoniae	CHS122	USA	Namerica	LEWD01000000	PATRIC	human	unknown	unknown	Stops	1	1	1	1	0	ST258	5	2	10	17	ybt 17; ICEKp10	241	clb 3	62-2LV	iuc 5	59	iro 5	34	-	-	wzi154	KL107	ST258	3	3	1	1	1	1	79	6	15	44	13	11	152	26	2
573_1537	573_1537	Klebsiella pneumoniae	CHS123	USA	Namerica	LEWE01000000	PATRIC	human	unknown	unknown	Stops	1	1	1	1	0	ST258	0	2	8	15	-	0	-	0	-	0	-	0	-	-	wzi154	KL107	ST258	3	3	1	1	1	1	79	-	-	-	-	-	-	-	-
573_1538	573_1538	Klebsiella pneumoniae	CHS126	USA	Namerica	LEWG01000000	PATRIC	human	unknown	unknown	Stops	1	1	1	1	0	ST258	2	2	9	15	ybt 17; ICEKp10	242	clb 3	62-1LV	-	0	-	0	-	-	wzi154	KL107	ST258	3	3	1	1	1	1	79	6	15	44	13	11	153	26	2
573_1539	573_1539	Klebsiella pneumoniae	CHS125	USA	Namerica	LEWF01000000	PATRIC	human	unknown	unknown	Stops	1	1	1	1	0	ST258	2	2	10	17	ybt 17; ICEKp10	251	clb 3	62-1LV	-	0	-	0	-	-	wzi154	KL107	ST258	3	3	1	1	1	1	79	6	15	44	13	11	28	26	2
573_1540	573_1540	Klebsiella pneumoniae	CHS127	USA	Namerica	LEWH01000000	PATRIC	human	unknown	unknown	Stops	1	1	1	1	0	ST258	2	2	10	18	ybt 17; ICEKp10	251	clb 3	62-1LV	-	0	-	0	-	-	wzi154	KL107	ST258	3	3	1	1	1	1	79	6	15	44	13	11	28	26	2
573_1541	573_1541	Klebsiella pneumoniae	CHS128	USA	Namerica	LEWI01000000	PATRIC	human	unknown	unknown	Stops	1	1	1	1	0	ST258	2	2	8	15	ybt 17; ICEKp10	251	clb 3	62-1LV	-	0	-	0	-	-	wzi154	KL107	ST258	3	3	1	1	1	1	79	6	15	44	13	11	28	26	2
573_1542	573_1542	Klebsiella pneumoniae	CHS129	USA	Namerica	LEWJ01000000	PATRIC	human	unknown	unknown	Stops	1	1	1	1	0	ST258	0	2	10	20	-	0	-	0	-	0	-	0	-	-	wzi154	KL107	ST258	3	3	1	1	1	1	79	-	-	-	-	-	-	-	-
573_1543	573_1543	Klebsiella pneumoniae	CHS131	USA	Namerica	LEWK01000000	PATRIC	human	unknown	unknown	Stops	1	1	1	1	0	ST258	2	2	9	20	ybt 17; ICEKp10	251	clb 3	62-1LV	-	0	-	0	-	-	wzi154	KL107	ST258	3	3	1	1	1	1	79	6	15	44	13	11	28	26	2
573_1544	573_1544	Klebsiella pneumoniae	CHS132	USA	Namerica	LEWL01000000	PATRIC	human	unknown	unknown	Stops	1	1	1	1	0	ST258	2	2	9	16	ybt 17; ICEKp10	251	clb 3	62-1LV	-	0	-	0	-	-	wzi154	KL107	ST258	3	3	1	1	1	1	79	6	15	44	13	11	28	26	2
573_1545	573_1545	Klebsiella pneumoniae	CHS133	USA	Namerica	LEWM01000000	PATRIC	human	unknown	unknown	Stops	1	1	1	1	0	ST258	2	2	10	23	ybt 17; ICEKp10	251	clb 3	62-1LV	-	0	-	0	-	-	wzi154	KL107	ST258	3	3	1	1	1	1	79	6	15	44	13	11	28	26	2
573_1546	573_1546	Klebsiella pneumoniae	CHS134	USA	Namerica	LEWN01000000	PATRIC	human	unknown	unknown	Stops	1	1	1	1	0	ST258	2	2	8	15	ybt 17; ICEKp10	251	clb 3	62-1LV	-	0	-	0	-	-	wzi154	KL107	ST258	3	3	1	1	1	1	79	6	15	44	13	11	28	26	2
573_1547	573_1547	Klebsiella pneumoniae	CHS135	USA	Namerica	LEWO01000000	PATRIC	human	unknown	unknown	Stops	1	1	1	1	0	ST258	2	2	10	17	ybt 17; ICEKp10	251	clb 3	62-1LV	-	0	-	0	-	-	wzi154	KL107	ST258	3	3	1	1	1	1	79	6	15	44	13	11	28	26	2
573_1548	573_1548	Klebsiella pneumoniae	CHS137	USA	Namerica	LEWP01000000	PATRIC	human	unknown	unknown	Stops	1	1	1	1	0	ST258	0	2	9	14	-	0	-	0	-	0	-	0	-	-	wzi154	KL107	ST258	3	3	1	1	1	1	79	-	-	-	-	-	-	-	-
573_1549	573_1549	Klebsiella pneumoniae	CHS139	USA	Namerica	LEWR01000000	PATRIC	human	unknown	unknown	Stops	1	1	1	1	0	ST258	2	2	8	15	ybt 17; ICEKp10	251	clb 3	62-1LV	-	0	-	0	-	-	wzi154	KL107	ST258	3	3	1	1	1	1	79	6	15	44	13	11	28	26	2
573_1550	573_1550	Klebsiella pneumoniae	CHS138	USA	Namerica	LEWQ01000000	PATRIC	human	unknown	unknown	Stops	1	1	1	1	0	ST258	2	2	7	13	ybt 17; ICEKp10	251	clb 3	62-1LV	-	0	-	0	-	-	wzi154	KL107	ST258	3	3	1	1	1	1	79	6	15	44	13	11	28	26	2
573_1552	573_1552	Klebsiella pneumoniae	CHS141	USA	Namerica	LEWT01000000	PATRIC	human	unknown	unknown	Stops	1	1	1	1	0	ST258	2	2	8	15	ybt 17; ICEKp10	251	clb 3	62-1LV	-	0	-	0	-	-	wzi154	KL107	ST258	3	3	1	1	1	1	79	6	15	44	13	11	28	26	2
573_1553	573_1553	Klebsiella pneumoniae	CHS142	USA	Namerica	LEWU01000000	PATRIC	human	unknown	unknown	Stops	1	1	1	1	0	ST258	2	2	7	14	ybt 17; ICEKp10	297	clb 3	62-2LV	-	0	-	0	-	-	wzi154	KL107	ST258	3	3	1	1	1	1	79	6	15	62	13	11	28	26	2
573_1557	573_1557	Klebsiella pneumoniae	CHS147	USA	Namerica	LEWY01000000	PATRIC	human	unknown	unknown	Stops	1	1	1	1	0	ST258	2	2	9	17	ybt 17; ICEKp10	251	clb 3	62-1LV	-	0	-	0	-	-	wzi154	KL107	ST258	3	3	1	1	1	1	79	6	15	44	13	11	28	26	2
573_1558	573_1558	Klebsiella pneumoniae	CHS148	USA	Namerica	LEWZ01000000	PATRIC	human	unknown	unknown	Stops	1	1	1	1	0	ST258	2	2	7	9	ybt 17; ICEKp10	251	clb 3	62-1LV	-	0	-	0	-	-	wzi154	KL107	ST258	3	3	1	1	1	1	79	6	15	44	13	11	28	26	2
573_1559	573_1559	Klebsiella pneumoniae	CHS150	USA	Namerica	LEXB01000000	PATRIC	human	unknown	unknown	Stops	1	1	1	1	0	ST258	2	2	9	16	ybt 17; ICEKp10	251	clb 3	62-1LV	-	0	-	0	-	-	wzi154	KL107	ST258	3	3	1	1	1	1	79	6	15	44	13	11	28	26	2
573_1560	573_1560	Klebsiella pneumoniae	CHS149	USA	Namerica	LEXA01000000	PATRIC	human	unknown	unknown	Stops	1	1	1	1	0	ST258	2	2	7	16	ybt 17; ICEKp10	241	clb 3	62-2LV	-	0	-	0	-	-	wzi154	KL107	ST258	3	3	1	1	1	1	79	6	15	44	13	11	152	26	2
573_1563	573_1563	Klebsiella pneumoniae	CHS154	USA	Namerica	LEXE01000000	PATRIC	human	unknown	unknown	Stops	1	1	1	1	0	ST258	2	2	9	17	ybt 17; ICEKp10	251	clb 3	62-1LV	-	0	-	0	-	-	wzi154	KL107	ST258	3	3	1	1	1	1	79	6	15	44	13	11	28	26	2
573_1564	573_1564	Klebsiella pneumoniae	CHS156	USA	Namerica	LEXG01000000	PATRIC	human	unknown	unknown	Stops	1	1	1	1	0	ST258	2	2	9	16	ybt 17; ICEKp10	251	clb 3	62-1LV	-	0	-	0	-	-	wzi154	KL107	ST258	3	3	1	1	1	1	79	6	15	44	13	11	28	26	2
573_1565	573_1565	Klebsiella pneumoniae	CHS155	USA	Namerica	LEXF01000000	PATRIC	human	unknown	unknown	Stops	1	1	1	1	0	ST258	2	2	8	14	ybt 17; ICEKp10	251	clb 3	62-2LV	-	0	-	0	-	-	wzi154	KL107	ST258	3	3	1	1	1	1	79	6	15	44	13	11	28	26	2
573_1566	573_1566	Klebsiella pneumoniae	CHS157	USA	Namerica	LEXH01000000	PATRIC	human	unknown	unknown	Stops	1	1	1	1	0	ST258	2	2	8	13	ybt 17; ICEKp10	251	clb 3	62-1LV	-	0	-	0	-	-	wzi154	KL107	ST258	3	3	1	1	1	1	79	6	15	44	13	11	28	26	2
573_1568	573_1568	Klebsiella pneumoniae	CHS158	USA	Namerica	LEXI01000000	PATRIC	human	unknown	unknown	Stops	1	1	1	1	0	ST258	2	2	7	14	ybt 17; ICEKp10	251	clb 3	62-1LV	-	0	-	0	-	-	wzi154	KL107	ST258	3	3	1	1	1	1	79	6	15	44	13	11	28	26	2
573_1569	573_1569	Klebsiella pneumoniae	CHS160	USA	Namerica	LEXK01000000	PATRIC	human	unknown	unknown	Stops	1	1	1	1	0	ST258	2	2	9	14	ybt 17; ICEKp10	251	clb 3	62-1LV	-	0	-	0	-	-	wzi154	KL107	ST258	3	3	1	1	1	1	79	6	15	44	13	11	28	26	2
573_1571	573_1571	Klebsiella pneumoniae	CHS163	USA	Namerica	LEXN01000000	PATRIC	human	unknown	unknown	Stops	1	1	1	1	0	ST258	2	2	8	12	ybt 17; ICEKp10	251	clb 3	62-1LV	-	0	-	0	-	-	wzi154	KL107	ST258	3	3	1	1	1	1	79	6	15	44	13	11	28	26	2
573_1573	573_1573	Klebsiella pneumoniae	CHS164	USA	Namerica	LEXO01000000	PATRIC	human	unknown	unknown	Stops	Stops	1	1	1	0	ST258	2	2	10	19	ybt 17; ICEKp10	251	clb 3	62-1LV	-	0	-	0	-	-	wzi154	KL107	ST258	3	3	1	1	1	1	79	6	15	44	13	11	28	26	2
573_1574	573_1574	Klebsiella pneumoniae	CHS165	USA	Namerica	LEXP01000000	PATRIC	human	unknown	unknown	Stops	1	1	1	1	0	ST258	2	2	8	11	ybt 17; ICEKp10	251	clb 3	62-1LV	-	0	-	0	-	-	wzi154	KL107	ST258	3	3	1	1	1	1	79	6	15	44	13	11	28	26	2
573_1575	573_1575	Klebsiella pneumoniae	CHS166	USA	Namerica	LEXQ01000000	PATRIC	human	unknown	unknown	Stops	1	1	1	1	0	ST258	2	2	9	17	ybt 17; ICEKp10	251	clb 3	62-1LV	-	0	-	0	-	-	wzi154	KL107	ST258	3	3	1	1	1	1	79	6	15	44	13	11	28	26	2
573_1576	573_1576	Klebsiella pneumoniae	CHS167	USA	Namerica	LEXR01000000	PATRIC	human	unknown	unknown	Stops	1	1	1	1	0	ST258	2	2	9	13	ybt 17; ICEKp10	251	clb 3	62-2LV	-	0	-	0	-	-	wzi154	KL107	ST258	3	3	1	1	1	1	79	6	15	44	13	11	28	26	2
573_1577	573_1577	Klebsiella pneumoniae	CHS168	USA	Namerica	LEXS01000000	PATRIC	human	unknown	unknown	Stops	1	1	1	1	0	ST258	2	2	7	13	ybt 17; ICEKp10	251	clb 3	62-2LV	-	0	-	0	-	-	wzi154	KL107	ST258	3	3	1	1	1	1	79	6	15	44	13	11	28	26	2
573_1578	573_1578	Klebsiella pneumoniae	CHS169	USA	Namerica	LEXT01000000	PATRIC	human	unknown	unknown	Stops	1	1	1	1	0	ST258	2	2	9	15	ybt 17; ICEKp10	251	clb 3	62-1LV	-	0	-	0	-	-	wzi154	KL107	ST258	3	3	1	1	1	1	79	6	15	44	13	11	28	26	2
573_1579	573_1579	Klebsiella pneumoniae	CHS170	USA	Namerica	LEXU01000000	PATRIC	human	unknown	unknown	Stops	1	1	1	1	0	ST258	2	2	9	18	ybt 17; ICEKp10	243	clb 3	62-1LV	-	0	-	0	-	-	wzi154	KL107	ST258	3	3	1	1	1	1	79	6	15	44	13	11	155	26	2
573_1580	573_158	Klebsiella pneumoniae	CHS172	USA	Namerica	LEXV01000000	PATRIC	human	unknown	unknown	Stops	1	1	1	1	0	ST258	2	2	9	17	ybt 17; ICEKp10	251	clb 3	62-1LV	-	0	-	0	-	-	wzi154	KL107	ST258	3	3	1	1	1	1	79	6	15	44	13	11	28	26	2
573_1581	573_1581	Klebsiella pneumoniae	CHS173	USA	Namerica	LEXW01000000	PATRIC	human	unknown	unknown	Stops	1	1	1	1	0	ST258	2	2	8	14	ybt 17; ICEKp10	251	clb 3	62-2LV	-	0	-	0	-	-	wzi154	KL107	ST258	3	3	1	1	1	1	79	6	15	44	13	11	28	26	2
573_1583	573_1583	Klebsiella pneumoniae	CHS176	USA	Namerica	LEXY01000000	PATRIC	human	unknown	unknown	Stops	1	1	1	1	0	ST258	2	2	10	18	ybt 17; ICEKp10	251	clb 3	62-1LV	-	0	-	0	-	-	wzi154	KL107	ST258	3	3	1	1	1	1	79	6	15	44	13	11	28	26	2
573_1584	573_1584	Klebsiella pneumoniae	CHS177	USA	Namerica	LEXZ01000000	PATRIC	human	unknown	unknown	Stops	1	1	1	1	0	ST258	2	2	8	15	ybt 17; ICEKp10	251	clb 3	62-1LV	-	0	-	0	-	-	wzi154	KL107	ST258	3	3	1	1	1	1	79	6	15	44	13	11	28	26	2
573_1585	573_1585	Klebsiella pneumoniae	CHS179	USA	Namerica	LEYA01000000	PATRIC	human	unknown	unknown	Stops	1	1	1	1	0	ST258	2	2	9	16	ybt 17; ICEKp10	244	clb 3	62-1LV	-	0	-	0	-	-	wzi154	KL107	ST258	3	3	1	1	1	1	79	6	15	44	13	11	157	26	2
573_1586	573_1586	Klebsiella pneumoniae	CHS181	USA	Namerica	LEYB01000000	PATRIC	human	unknown	unknown	Stops	1	1	1	1	0	ST258	2	2	7	16	ybt 17; ICEKp10	251	clb 3	62-1LV	-	0	-	0	-	-	wzi154	KL107	ST258	3	3	1	1	1	1	79	6	15	44	13	11	28	26	2
573_1587	573_1587	Klebsiella pneumoniae	CHS182	USA	Namerica	LEYC01000000	PATRIC	human	unknown	unknown	Stops	1	1	1	1	0	ST258	2	2	10	16	ybt 17; ICEKp10	251	clb 3	62-1LV	-	0	-	0	-	-	wzi154	KL107	ST258	3	3	1	1	1	1	79	6	15	44	13	11	28	26	2
573_1588	573_1588	Klebsiella pneumoniae	CHS183	USA	Namerica	LEYD01000000	PATRIC	human	unknown	unknown	Stops	1	1	1	1	0	ST258	2	2	10	19	ybt 17; ICEKp10	251	clb 3	62-1LV	-	0	-	0	-	-	wzi154	KL107	ST258	3	3	1	1	1	1	79	6	15	44	13	11	28	26	2
573_1590	573_159	Klebsiella pneumoniae	CHS185	USA	Namerica	LEYF01000000	PATRIC	human	unknown	unknown	Stops	1	1	1	1	0	ST258	2	2	10	18	ybt 17; ICEKp10	251	clb 3	62-1LV	-	0	-	0	-	-	wzi154	KL107	ST258	3	3	1	1	1	1	79	6	15	44	13	11	28	26	2
573_1591	573_1591	Klebsiella pneumoniae	CHS186	USA	Namerica	LEYG01000000	PATRIC	human	unknown	unknown	Stops	1	1	1	1	0	ST258	2	2	9	16	ybt 17; ICEKp10	251	clb 3	62-2LV	-	0	-	0	-	-	wzi154	KL107	ST258	3	3	1	1	1	1	79	6	15	44	13	11	28	26	2
573_1592	573_1592	Klebsiella pneumoniae	CHS189	USA	Namerica	LEYH01000000	PATRIC	human	unknown	unknown	Stops	1	1	1	1	0	ST258	2	2	8	14	ybt 17; ICEKp10	251-1LV	clb 3	62-2LV	-	0	-	0	-	-	wzi154	KL107	ST258	3	3	1	1	1	1	79	6	15	44	13	11	28	26*	2
573_1593	573_1593	Klebsiella pneumoniae	CHS191	USA	Namerica	LEYI01000000	PATRIC	human	unknown	unknown	Stops	1	1	1	1	0	ST258	2	2	9	16	ybt 17; ICEKp10	251	clb 3	62-1LV	-	0	-	0	-	-	wzi154	KL107	ST258	3	3	1	1	1	1	79	6	15	44	13	11	28	26	2
573_1594	573_1594	Klebsiella pneumoniae	CHS192	USA	Namerica	LEYJ01000000	PATRIC	human	unknown	unknown	Stops	1	1	1	1	0	ST258	2	3	11	16	ybt 17; ICEKp10	251	clb 3	62-1LV	-	0	-	0	-	-	wzi154	KL107	ST258	3	3	1	1	1	1	79	6	15	44	13	11	28	26	2
573_1596	573_1596	Klebsiella pneumoniae	CHS195	USA	Namerica	LEYL01000000	PATRIC	human	unknown	unknown	Stops	1	1	1	1	0	ST258	2	2	9	16	ybt 17; ICEKp10	251	clb 3	62-1LV	-	0	-	0	-	-	wzi154	KL107	ST258	3	3	1	1	1	1	79	6	15	44	13	11	28	26	2
573_1597	573_1597	Klebsiella pneumoniae	CHS197	USA	Namerica	LEYM01000000	PATRIC	human	unknown	unknown	Stops	1	1	1	1	0	ST258	2	2	9	16	ybt 17; ICEKp10	251	clb 3	62-1LV	-	0	-	0	-	-	wzi154	KL107	ST258	3	3	1	1	1	1	79	6	15	44	13	11	28	26	2
573_1598	573_1598	Klebsiella pneumoniae	CHS200	USA	Namerica	LEYO01000000	PATRIC	human	unknown	unknown	Stops	1	1	1	1	0	ST258	2	2	9	19	ybt 17; ICEKp10	240	clb 3	62-1LV	-	0	-	0	-	-	wzi154	KL107	ST258	3	3	1	1	1	1	79	6	15	44	13	11	150	26	2
573_1600	573_16	Klebsiella pneumoniae	CHS202	USA	Namerica	LEYQ01000000	PATRIC	human	unknown	unknown	Stops	1	1	1	1	0	ST258	2	2	8	17	ybt 17; ICEKp10	251	clb 3	62-1LV	-	0	-	0	-	-	wzi154	KL107	ST258	3	3	1	1	1	1	79	6	15	44	13	11	28	26	2
573_1601	573_1601	Klebsiella pneumoniae	CHS205	USA	Namerica	LEYR01000000	PATRIC	human	unknown	unknown	Stops	1	1	1	1	0	ST258	0	2	7	12	-	0	-	0	-	0	-	0	-	-	wzi154	KL107	ST258	3	3	1	1	1	1	79	-	-	-	-	-	-	-	-
573_1603	573_1603	Klebsiella pneumoniae	CHS207	USA	Namerica	LEYT01000000	PATRIC	human	unknown	unknown	Stops	1	1	1	1	0	ST258	0	2	8	14	-	0	-	0	-	0	-	0	-	-	wzi154	KL107	ST258	3	3	1	1	1	1	79	-	-	-	-	-	-	-	-
573_1605	573_1605	Klebsiella pneumoniae	CHS209	USA	Namerica	LEYV01000000	PATRIC	human	unknown	unknown	Stops	1	1	1	1	0	ST258	2	2	10	23	ybt 17; ICEKp10	251	clb 3	62-1LV	-	0	-	0	-	-	wzi154	KL107	ST258	3	3	1	1	1	1	79	6	15	44	13	11	28	26	2
573_1608	573_1608	Klebsiella pneumoniae	CHS213	USA	Namerica	LEYY01000000	PATRIC	human	unknown	unknown	Stops	1	1	1	1	0	ST258	2	2	10	18	ybt 17; ICEKp10	251	clb 3	62-1LV	-	0	-	0	-	-	wzi154	KL107	ST258	3	3	1	1	1	1	79	6	15	44	13	11	28	26	2
573_1609	573_1609	Klebsiella pneumoniae	CHS214	USA	Namerica	LEYZ01000000	PATRIC	human	unknown	unknown	Stops	1	1	1	1	0	ST258	2	2	9	15	ybt 17; ICEKp10	251	clb 3	62-1LV	-	0	-	0	-	-	wzi154	KL107	ST258	3	3	1	1	1	1	79	6	15	44	13	11	28	26	2
573_1610	573_161	Klebsiella pneumoniae	CHS215	USA	Namerica	LEZA01000000	PATRIC	human	unknown	unknown	Stops	1	1	1	1	0	ST258	2	2	8	15	ybt 17; ICEKp10	251	clb 3	62-1LV	-	0	-	0	-	-	wzi154	KL107	ST258	3	3	1	1	1	1	79	6	15	44	13	11	28	26	2
573_1611	573_1611	Klebsiella pneumoniae	CHS216	USA	Namerica	LEZB01000000	PATRIC	human	unknown	unknown	Stops	1	1	1	1	0	ST258	2	2	9	15	ybt 17; ICEKp10	251	clb 3	62-1LV	-	0	-	0	-	-	wzi154	KL107	ST258	3	3	1	1	1	1	79	6	15	44	13	11	28	26	2
573_1612	573_1612	Klebsiella pneumoniae	CHS217	USA	Namerica	LEZC01000000	PATRIC	human	unknown	unknown	Stops	1	1	1	1	0	ST258	2	2	10	20	ybt 17; ICEKp10	251	clb 3	62-1LV	-	0	-	0	-	-	wzi154	KL107	ST258	3	3	1	1	1	1	79	6	15	44	13	11	28	26	2
573_1613	573_1613	Klebsiella pneumoniae	CHS218	USA	Namerica	LEZD01000000	PATRIC	human	unknown	unknown	Stops	1	1	1	1	0	ST258	2	2	9	15	ybt 17; ICEKp10	251	clb 3	62-1LV	-	0	-	0	-	-	wzi154	KL107	ST258	3	3	1	1	1	1	79	6	15	44	13	11	28	26	2
573_1614	573_1614	Klebsiella pneumoniae	CHS219	USA	Namerica	LEZE01000000	PATRIC	human	unknown	unknown	Stops	1	1	1	1	0	ST258	2	2	10	16	ybt 17; ICEKp10	251	clb 3	62-1LV	-	0	-	0	-	-	wzi154	KL107	ST258	3	3	1	1	1	1	79	6	15	44	13	11	28	26	2
573_1616	573_1616	Klebsiella pneumoniae	CHS221	USA	Namerica	LEZG01000000	PATRIC	human	unknown	unknown	Stops	1	1	1	1	0	ST258	2	2	6	11	ybt 17; ICEKp10	251	clb 3	62-1LV	-	0	-	0	-	-	wzi154	KL107	ST258	3	3	1	1	1	1	79	6	15	44	13	11	28	26	2
573_1617	573_1617	Klebsiella pneumoniae	CHS223	USA	Namerica	LEZH01000000	PATRIC	human	unknown	unknown	Stops	1	1	1	1	0	ST258	2	2	7	12	ybt 17; ICEKp10	251	clb 3	62-1LV	-	0	-	0	-	-	wzi154	KL107	ST258	3	3	1	1	1	1	79	6	15	44	13	11	28	26	2
573_1618	573_1618	Klebsiella pneumoniae	CHS224	USA	Namerica	LEZI01000000	PATRIC	human	unknown	unknown	Stops	1	1	1	1	0	ST258	2	2	9	18	ybt 17; ICEKp10	251	clb 3	62-1LV	-	0	-	0	-	-	wzi154	KL107	ST258	3	3	1	1	1	1	79	6	15	44	13	11	28	26	2
573_1619	573_1619	Klebsiella pneumoniae	CHS225	USA	Namerica	LEZJ01000000	PATRIC	human	unknown	unknown	Stops	1	1	1	1	0	ST258	2	2	10	21	ybt 17; ICEKp10	251	clb 3	62-1LV	-	0	-	0	-	-	wzi154	KL107	ST258	3	3	1	1	1	1	79	6	15	44	13	11	28	26	2
573_1621	573_1621	Klebsiella pneumoniae	CHS228	USA	Namerica	LEZL01000000	PATRIC	human	unknown	unknown	Stops	1	1	1	1	0	ST258	2	2	8	24	ybt 17; ICEKp10	251	clb 3	62-1LV	-	0	-	0	-	-	wzi154	KL107	ST258	3	3	1	1	1	1	79	6	15	44	13	11	28	26	2
573_1623	573_1623	Klebsiella pneumoniae	CHS230	USA	Namerica	LEZN01000000	PATRIC	human	unknown	unknown	Stops	1	1	1	1	0	ST258	2	2	10	21	ybt 17; ICEKp10	251	clb 3	62-1LV	-	0	-	0	-	-	wzi154	KL107	ST258	3	3	1	1	1	1	79	6	15	44	13	11	28	26	2
573_1624	573_1624	Klebsiella pneumoniae	CHS231	USA	Namerica	LEZO01000000	PATRIC	human	unknown	unknown	Stops	1	1	1	1	0	ST258	2	2	10	17	ybt 17; ICEKp10	251	clb 3	62-1LV	-	0	-	0	-	-	wzi154	KL107	ST258	3	3	1	1	1	1	79	6	15	44	13	11	28	26	2
573_1625	573_1625	Klebsiella pneumoniae	CHS232	USA	Namerica	LEZP01000000	PATRIC	human	unknown	unknown	Stops	1	1	1	1	0	ST258	2	2	10	17	ybt 17; ICEKp10	251	clb 3	62-1LV	-	0	-	0	-	-	wzi154	KL107	ST258	3	3	1	1	1	1	79	6	15	44	13	11	28	26	2
573_1626	573_1626	Klebsiella pneumoniae	CHS234	USA	Namerica	LEZQ01000000	PATRIC	human	unknown	unknown	Stops	1	1	1	1	0	ST258	0	2	10	17	-	0	-	0	-	0	-	0	-	-	wzi154	KL107	ST258	3	3	1	1	1	1	79	-	-	-	-	-	-	-	-
573_1627	573_1627	Klebsiella pneumoniae	CHS235	USA	Namerica	LEZR01000000	PATRIC	human	unknown	unknown	Stops	1	1	1	1	0	ST258	2	2	7	14	ybt 17; ICEKp10	260	clb 3	62-1LV	-	0	-	0	-	-	wzi154	KL107	ST258	3	3	1	1	1	1	79	6	15	44	13	11	28	26	2
573_1628	573_1628	Klebsiella pneumoniae	CHS236	USA	Namerica	LEZS01000000	PATRIC	human	unknown	unknown	Stops	1	1	1	1	0	ST258	2	2	10	18	ybt 17; ICEKp10	251	clb 3	62-1LV	-	0	-	0	-	-	wzi154	KL107	ST258	3	3	1	1	1	1	79	6	15	44	13	11	28	26	2
573_1629	573_1629	Klebsiella pneumoniae	CHS237	USA	Namerica	LEZT01000000	PATRIC	human	unknown	unknown	Stops	1	1	1	1	0	ST258	2	2	10	17	ybt 17; ICEKp10	251	clb 3	62-1LV	-	0	-	0	-	-	wzi154	KL107	ST258	3	3	1	1	1	1	79	6	15	44	13	11	28	26	2
573_1630	573_163	Klebsiella pneumoniae	BWH53	USA	Namerica	LEZU01000000	PATRIC	human	unknown	unknown	Stops	1	1	1	1	0	ST258	2	2	6	9	ybt 17; ICEKp10	251	clb 3	62-1LV	-	0	-	0	-	-	wzi154	KL107	ST258	3	3	1	1	1	1	79	6	15	44	13	11	28	26	2
573_1737	573_1737	Klebsiella pneumoniae	CHS240	USA	Namerica	LGJK01000000	PATRIC	human	unknown	unknown	Stops	1	1	1	1	0	ST258	2	2	10	18	ybt 17; ICEKp10	251	clb 3	62-1LV	-	0	-	0	-	-	wzi154	KL107	ST258	3	3	1	1	1	1	79	6	15	44	13	11	28	26	2
573_1739	573_1739	Klebsiella pneumoniae	CHS239	USA	Namerica	LGJL01000000	PATRIC	human	unknown	unknown	Stops	1	1	1	1	0	ST258	2	2	9	16	ybt 17; ICEKp10	251	clb 3	62-1LV	-	0	-	0	-	-	wzi154	KL107	ST258	3	3	1	1	1	1	79	6	15	44	13	11	28	26	2
573_1740	573_174	Klebsiella pneumoniae	CHS238	USA	Namerica	LGJM01000000	PATRIC	human	unknown	unknown	Stops	1	1	1	1	0	ST258	2	2	9	19	ybt 17; ICEKp10	251	clb 3	62-1LV	-	0	-	0	-	-	wzi154	KL107	ST258	3	3	1	1	1	1	79	6	15	44	13	11	28	26	2
573_1741	573_1741	Klebsiella pneumoniae	CHS212	USA	Namerica	LGJN01000000	PATRIC	human	unknown	unknown	Stops	1	1	1	1	0	ST258	2	2	10	18	ybt 17; ICEKp10	251	clb 3	62-1LV	-	0	-	0	-	-	wzi154	KL107	ST258	3	3	1	1	1	1	79	6	15	44	13	11	28	26	2
573_1742	573_1742	Klebsiella pneumoniae	CHS198	USA	Namerica	LGJO01000000	PATRIC	human	unknown	unknown	Stops	1	1	1	1	0	ST258	2	2	10	18	ybt 17; ICEKp10	251	clb 3	62-1LV	-	0	-	0	-	-	wzi154	KL107	ST258	3	3	1	1	1	1	79	6	15	44	13	11	28	26	2
573_1743	573_1743	Klebsiella pneumoniae	CHS196	USA	Namerica	LGJP01000000	PATRIC	human	unknown	unknown	Stops	0	1	1	1	0	ST258	2	3	8	17	ybt 17; ICEKp10	241	clb 3	62-2LV	-	0	-	0	-	-	wzi154	KL107	ST258	3	3	1	1	1	1	79	6	15	44	13	11	152	26	2
573_1744	573_1744	Klebsiella pneumoniae	CHS178	USA	Namerica	LGJR01000000	PATRIC	human	unknown	unknown	Stops	1	1	1	1	0	ST258	2	2	10	17	ybt 17; ICEKp10	251	clb 3	62-1LV	-	0	-	0	-	-	wzi154	KL107	ST258	3	3	1	1	1	1	79	6	15	44	13	11	28	26	2
573_1745	573_1745	Klebsiella pneumoniae	CHS187	USA	Namerica	LGJQ01000000	PATRIC	human	unknown	unknown	Stops	1	1	1	1	0	ST258	2	2	8	22	ybt 17; ICEKp10	251	clb 3	62-2LV	-	0	-	0	-	-	wzi154	KL107	ST258	3	3	1	1	1	1	79	6	15	44	13	11	28	26	2
573_1746	573_1746	Klebsiella pneumoniae	CHS171	USA	Namerica	LGJT01000000	PATRIC	human	unknown	unknown	Stops	1	1	1	1	0	ST258	2	2	9	17	ybt 17; ICEKp10	251	clb 3	62-1LV	-	0	-	0	-	-	wzi154	KL107	ST258	3	3	1	1	1	1	79	6	15	44	13	11	28	26	2
573_1748	573_1748	Klebsiella pneumoniae	CHS130	USA	Namerica	LGJV01000000	PATRIC	human	unknown	unknown	Stops	1	1	1	1	0	ST258	2	2	10	24	ybt 17; ICEKp10	251	clb 3	62-1LV	-	0	-	0	-	-	wzi154	KL107	ST258	3	3	1	1	1	1	79	6	15	44	13	11	28	26	2
573_1750	573_175	Klebsiella pneumoniae	CHS124	USA	Namerica	LGJW01000000	PATRIC	human	unknown	unknown	Stops	1	1	1	1	0	ST258	2	2	10	20	ybt 17; ICEKp10	251	clb 3	62-1LV	-	0	-	0	-	-	wzi154	KL107	ST258	3	3	1	1	1	1	79	6	15	44	13	11	28	26	2
573_1751	573_1751	Klebsiella pneumoniae	CHS120	USA	Namerica	LGJX01000000	PATRIC	human	unknown	unknown	Stops	1	1	1	1	0	ST258	2	2	10	17	ybt 17; ICEKp10	251	clb 3	62-2LV	-	0	-	0	-	-	wzi154	KL107	ST258	3	3	1	1	1	1	79	6	15	44	13	11	28	26	2
573_1752	573_1752	Klebsiella pneumoniae	CHS119	USA	Namerica	LGJY01000000	PATRIC	human	unknown	unknown	Stops	1	1	1	1	0	ST258	2	2	9	17	ybt 17; ICEKp10	251	clb 3	62-1LV	-	0	-	0	-	-	wzi154	KL107	ST258	3	3	1	1	1	1	79	6	15	44	13	11	28	26	2
573_1753	573_1753	Klebsiella pneumoniae	CHS108	USA	Namerica	LGJZ01000000	PATRIC	human	unknown	unknown	Stops	1	1	1	1	0	ST258	2	2	9	19	ybt 17; ICEKp10	245	clb 3	62-1LV	-	0	-	0	-	-	wzi154	KL107	ST258	3	3	1	1	1	1	79	6	15	44	13	11	169	26	2
573_1754	573_1754	Klebsiella pneumoniae	CHS103	USA	Namerica	LGKA01000000	PATRIC	human	unknown	unknown	Stops	1	1	1	1	0	ST258	2	2	9	16	ybt 17; ICEKp10	251	clb 3	62-1LV	-	0	-	0	-	-	wzi154	KL107	ST258	3	3	1	1	1	1	79	6	15	44	13	11	28	26	2
573_1755	573_1755	Klebsiella pneumoniae	CHS87	USA	Namerica	LGKB01000000	PATRIC	human	unknown	unknown	Stops	1	1	1	1	0	ST258	2	2	9	17	ybt 17; ICEKp10	251	clb 3	62-1LV	-	0	-	0	-	-	wzi154	KL107	ST258	3	3	1	1	1	1	79	6	15	44	13	11	28	26	2
Klebsiella_pneumoniae_KPNIH1	Klebsiella_pneumoniae_subsp_pneumoniae_KPNIH1	Klebsiella pneumoniae	KPNIH1	USA	USA	AJZU01	Holt et al 2015	Human	NA	2011	Stops	1	1	1	1	0	ST258	0	2	9	12	-	0	-	0	-	0	-	0	-	-	wzi154	KL107	ST258	3	3	1	1	1	1	79	-	-	-	-	-	-	-	-
Klebsiella_pneumoniae_KPNIH10	Klebsiella_pneumoniae_subsp_pneumoniae_KPNIH10	Klebsiella pneumoniae	KPNIH10	USA	USA	AKAC01	Holt et al 2015	Human	NA	2011	Stops	1	1	1	1	0	ST258	0	2	9	12	-	0	-	0	-	0	-	0	-	-	wzi154	KL107	ST258	3	3	1	1	1	1	79	-	-	-	-	-	-	-	-
Klebsiella_pneumoniae_KPNIH11	Klebsiella_pneumoniae_subsp_pneumoniae_KPNIH11	Klebsiella pneumoniae	KPNIH11	USA	USA	AKAD01	Holt et al 2015	Human	NA	2011	Stops	1	1	1	1	0	ST258	0	2	9	12	-	0	-	0	-	0	-	0	-	-	wzi154	KL107	ST258	3	3	1	1	1	1	79	-	-	-	-	-	-	-	-
Klebsiella_pneumoniae_KPNIH12	Klebsiella_pneumoniae_subsp_pneumoniae_KPNIH12	Klebsiella pneumoniae	KPNIH12	USA	USA	AKAE01	Holt et al 2015	Human	NA	2011	Stops	1	1	1	1	0	ST258	0	2	9	12	-	0	-	0	-	0	-	0	-	-	wzi154	KL107	ST258	3	3	1	1	1	1	79	-	-	-	-	-	-	-	-
Klebsiella_pneumoniae_KPNIH14	Klebsiella_pneumoniae_subsp_pneumoniae_KPNIH14	Klebsiella pneumoniae	KPNIH14	USA	USA	AKAF01	Holt et al 2015	Human	NA	2011	Stops	1	1	1	1	0	ST258	0	2	9	12	-	0	-	0	-	0	-	0	-	-	wzi154	KL107	ST258	3	3	1	1	1	1	79	-	-	-	-	-	-	-	-
Klebsiella_pneumoniae_KPNIH16	Klebsiella_pneumoniae_subsp_pneumoniae_KPNIH16	Klebsiella pneumoniae	KPNIH16	USA	USA	AKAG01	Holt et al 2015	Human	NA	2011	Stops	1	1	1	1	0	ST258	0	2	9	12	-	0	-	0	-	0	-	0	-	-	wzi154	KL107	ST258	3	3	1	1	1	1	79	-	-	-	-	-	-	-	-
Klebsiella_pneumoniae_KPNIH17	Klebsiella_pneumoniae_subsp_pneumoniae_KPNIH17	Klebsiella pneumoniae	KPNIH17	USA	USA	AKAH01	Holt et al 2015	Human	NA	2011	Stops	1	1	1	1	0	ST258	0	2	9	12	-	0	-	0	-	0	-	0	-	-	wzi154	KL107	ST258	3	3	1	1	1	1	79	-	-	-	-	-	-	-	-
Klebsiella_pneumoniae_KPNIH18	Klebsiella_pneumoniae_subsp_pneumoniae_KPNIH18	Klebsiella pneumoniae	KPNIH18	USA	USA	AKAI01	Holt et al 2015	Human	NA	2011	Stops	1	1	1	1	0	ST258	0	2	9	13	-	0	-	0	-	0	-	0	-	-	wzi154	KL107	ST258	3	3	1	1	1	1	79	-	-	-	-	-	-	-	-
Klebsiella_pneumoniae_KPNIH19	Klebsiella_pneumoniae_subsp_pneumoniae_KPNIH19	Klebsiella pneumoniae	KPNIH19	USA	USA	AKAJ01	Holt et al 2015	Human	NA	2011	Stops	1	1	1	1	0	ST258	0	2	9	12	-	0	-	0	-	0	-	0	-	-	wzi154	KL107	ST258	3	3	1	1	1	1	79	-	-	-	-	-	-	-	-
Klebsiella_pneumoniae_KPNIH2	Klebsiella_pneumoniae_subsp_pneumoniae_KPNIH2	Klebsiella pneumoniae	KPNIH2	USA	USA	AJZV01	Holt et al 2015	Human	NA	2011	Stops	1	1	1	1	0	ST258	0	2	9	12	-	0	-	0	-	0	-	0	-	-	wzi154	KL107	ST258	3	3	1	1	1	1	79	-	-	-	-	-	-	-	-
Klebsiella_pneumoniae_KPNIH20	Klebsiella_pneumoniae_subsp_pneumoniae_KPNIH20	Klebsiella pneumoniae	KPNIH20	USA	USA	AKAK01	Holt et al 2015	Human	NA	2011	Stops	1	1	1	1	0	ST258	0	2	9	12	-	0	-	0	-	0	-	0	-	-	wzi154	KL107	ST258	3	3	1	1	1	1	79	-	-	-	-	-	-	-	-
Klebsiella_pneumoniae_KPNIH21	Klebsiella_pneumoniae_subsp_pneumoniae_KPNIH21	Klebsiella pneumoniae	KPNIH21	USA	USA	AKAL01	Holt et al 2015	Human	NA	2011	Stops	1	1	1	1	0	ST258	0	2	9	12	-	0	-	0	-	0	-	0	-	-	wzi154	KL107	ST258	3	3	1	1	1	1	79	-	-	-	-	-	-	-	-
Klebsiella_pneumoniae_KPNIH22	Klebsiella_pneumoniae_subsp_pneumoniae_KPNIH22	Klebsiella pneumoniae	KPNIH22	USA	USA	AKAM01	Holt et al 2015	Human	NA	2011	Stops	1	1	1	1	0	ST258	0	2	9	12	-	0	-	0	-	0	-	0	-	-	wzi154	KL107	ST258	3	3	1	1	1	1	79	-	-	-	-	-	-	-	-
Klebsiella_pneumoniae_KPNIH23	Klebsiella_pneumoniae_subsp_pneumoniae_KPNIH23	Klebsiella pneumoniae	KPNIH23	USA	USA	AKAN01	Holt et al 2015	Human	NA	2011	Stops	1	1	1	1	0	ST258	0	3	10	13	-	0	-	0	-	0	-	0	-	-	wzi154	KL107	ST258	3	3	1	1	1	1	79	-	-	-	-	-	-	-	-
Klebsiella_pneumoniae_KPNIH4	Klebsiella_pneumoniae_subsp_pneumoniae_KPNIH4	Klebsiella pneumoniae	KPNIH4	USA	USA	AJZW01	Holt et al 2015	Human	NA	2011	Stops	1	1	1	1	0	ST258	0	2	9	12	-	0	-	0	-	0	-	0	-	-	wzi154	KL107	ST258	3	3	1	1	1	1	79	-	-	-	-	-	-	-	-
Klebsiella_pneumoniae_KPNIH5	Klebsiella_pneumoniae_subsp_pneumoniae_KPNIH5	Klebsiella pneumoniae	KPNIH5	USA	USA	AJZX01	Holt et al 2015	Human	NA	2011	Stops	1	1	1	1	0	ST258	0	2	9	12	-	0	-	0	-	0	-	0	-	-	wzi154	KL107	ST258	3	3	1	1	1	1	79	-	-	-	-	-	-	-	-
Klebsiella_pneumoniae_KPNIH6	Klebsiella_pneumoniae_subsp_pneumoniae_KPNIH6	Klebsiella pneumoniae	KPNIH6	USA	USA	AJZY01	Holt et al 2015	Human	NA	2011	Stops	1	1	1	1	0	ST258	0	2	9	12	-	0	-	0	-	0	-	0	-	-	wzi154	KL107	ST258	3	3	1	1	1	1	79	-	-	-	-	-	-	-	-
Klebsiella_pneumoniae_KPNIH7	Klebsiella_pneumoniae_subsp_pneumoniae_KPNIH7	Klebsiella pneumoniae	KPNIH7	USA	USA	AJZZ01	Holt et al 2015	Environmental	NA	2011	Stops	1	1	1	1	0	ST258	0	2	9	12	-	0	-	0	-	0	-	0	-	-	wzi154	KL107	ST258	3	3	1	1	1	1	79	-	-	-	-	-	-	-	-
Klebsiella_pneumoniae_KPNIH8	Klebsiella_pneumoniae_subsp_pneumoniae_KPNIH8	Klebsiella pneumoniae	KPNIH8	USA	USA	AKAA01	Holt et al 2015	Human	NA	2011	Stops	1	1	1	1	0	ST258	0	2	9	12	-	0	-	0	-	0	-	0	-	-	wzi154	KL107	ST258	3	3	1	1	1	1	79	-	-	-	-	-	-	-	-
Klebsiella_pneumoniae_KPNIH9	Klebsiella_pneumoniae_subsp_pneumoniae_KPNIH9	Klebsiella pneumoniae	KPNIH9	USA	USA	AKAB01	Holt et al 2015	Human	NA	2011	Stops	1	1	1	1	0	ST258	0	2	9	12	-	0	-	0	-	0	-	0	-	-	wzi154	KL107	ST258	3	3	1	1	1	1	79	-	-	-	-	-	-	-	-
573_1760	573_176	Klebsiella pneumoniae	SY-B2	USA	Namerica	LIPK01000000	PATRIC	human		2014	Stops	1	1	1	1	0	ST258	0	2	8	18	-	0	-	0	-	0	-	0	-	-	wzi154	KL107	ST258	3	3	1	1	1	1	79	-	-	-	-	-	-	-	-
SRR1561315	SRR1561315	Klebsiella pneumoniae	US-IL-2009a	USA	Namerica	SRR1561315	Bowers et al.	human	unknown	2009	Stops	1	1	1	1	0	ST258	2	2	8	15	ybt 17; ICEKp10	291	clb 3	17-2LV	-	0	-	0	-	-	wzi154	KL107	ST258	3	3	1	1	1	1	79	6	15	5	4	11	28	301	2
SRR1561333	SRR1561333	Klebsiella pneumoniae	US-NJ-2007b	USA	Namerica	SRR1561333	Bowers et al.	human	unknown	2007	Stops	1	1	1	1	0	ST258	0	2	9	17	-	0	-	0	-	0	-	0	-	-	wzi154	KL107	ST258	3	3	1	1	1	1	79	-	-	-	-	-	-	-	-
573_1497	573_1497	Klebsiella pneumoniae	CAV1596	USA	Namerica	CP011647,CP011643,CP011644,CP011645,CP011646	PATRIC	human	NA	2012	Stops	1	1	1	1	0	ST258	1	2	8	16	ybt 9; ICEKp3	198	-	0	-	0	-	0	-	-	wzi154	KL107	ST258	3	3	1	1	1	1	79	5	11	6	69	1	149	15	9
1328401_3	1328401_3	Klebsiella pneumoniae	BIDMC 5	USA	Namerica	JCNH00000000	PATRIC	human	infection	2008	Stops	1	1	1	1	0	ST258	0	2	9	19	-	0	-	0	-	0	-	0	-	-	wzi154	KL107	ST258	3	3	1	1	1	1	79	-	-	-	-	-	-	-	-
1438734_3	1438734_3	Klebsiella pneumoniae	CHS 28	USA	Namerica	JMXC00000000	PATRIC	human	infection	2013	Stops	1	1	1	1	0	ST258	2	2	9	21	ybt 17; ICEKp10	251	clb 3	62-1LV	-	0	-	0	-	-	wzi154	KL107	ST258	3	3	1	1	1	1	79	6	15	44	13	11	28	26	2
573_1519	573_1519	Klebsiella pneumoniae	CHS101	USA	Namerica	LEVM01000000	PATRIC	human	unknown	unknown	Stops	1	1	1	1	0	ST258	2	2	10	19	ybt 17; ICEKp10	251	clb 3	62-1LV	-	0	-	0	-	-	wzi154	KL107	ST258	3	3	1	1	1	1	79	6	15	44	13	11	28	26	2
573_1520	573_1520	Klebsiella pneumoniae	CHS102	USA	Namerica	LEVN01000000	PATRIC	human	unknown	unknown	Stops	1	1	1	1	0	ST258	0	2	9	19	-	0	-	0	-	0	-	0	-	-	wzi154	KL107	ST258	3	3	1	1	1	1	79	-	-	-	-	-	-	-	-
573_1528	573_1528	Klebsiella pneumoniae	CHS111	USA	Namerica	LEVU01000000	PATRIC	human	unknown	unknown	Stops	1	1	1	1	0	ST258	2	2	9	17	ybt 17; ICEKp10	251	clb 3	62-1LV	-	0	-	0	-	-	wzi154	KL107	ST258	3	3	1	1	1	1	79	6	15	44	13	11	28	26	2
573_1530	573_1530	Klebsiella pneumoniae	CHS114	USA	Namerica	LEVX01000000	PATRIC	human	unknown	unknown	Stops	1	1	1	1	0	ST258	0	2	10	22	-	0	-	0	-	0	-	0	-	-	wzi154	KL107	ST258	3	3	1	1	1	1	79	-	-	-	-	-	-	-	-
573_1589	573_1589	Klebsiella pneumoniae	CHS184	USA	Namerica	LEYE01000000	PATRIC	human	unknown	unknown	Stops	1	1	1	1	0	ST258	2	2	9	18	ybt 17; ICEKp10	257	clb 3	62-1LV	-	0	-	0	-	-	wzi154	KL107	ST258	3	3	1	1	1	1	79	6	15	44	13	11	28	26	2
1328421_3	1328421_3	Klebsiella pneumoniae	BIDMC 32	USA	Namerica	JCMY00000000	PATRIC	human	infection	2012	Stops	1	1	1	1	0	ST258	0	2	7	16	-	0	-	0	-	0	-	0	-	-	wzi154	KL107	ST258	3	3	1	1	1	1	79	-	-	-	-	-	-	-	-
1328404_3	1328404_3	Klebsiella pneumoniae	BIDMC 10	USA	Namerica	JNVG00000000	PATRIC	human	unknown	2009	Stops	1	1	1	1	0	ST258	0	2	8	18	-	0	-	0	-	0	-	0	-	-	wzi154	KL107	ST258	3	3	1	1	1	1	79	-	-	-	-	-	-	-	-
573_1562	573_1562	Klebsiella pneumoniae	CHS152	USA	Namerica	LEXD01000000	PATRIC	human	unknown	unknown	Stops	1	1	1	1	0	ST258	2	2	10	20	ybt 17; ICEKp10	259	clb 3	62-1LV	-	0	-	0	-	-	wzi154	KL107	ST258	3	3	1	1	1	1	79	6	15	44	13	11	28	26	2
573_1615	573_1615	Klebsiella pneumoniae	CHS220	USA	Namerica	LEZF01000000	PATRIC	human	unknown	unknown	Stops	1	1	1	1	0	ST258	2	2	10	20	ybt 17; ICEKp10	251	clb 3	62-1LV	-	0	-	0	-	-	wzi154	KL107	ST258	3	3	1	1	1	1	79	6	15	44	13	11	28	26	2
573_1620	573_162	Klebsiella pneumoniae	CHS226	USA	Namerica	LEZK01000000	PATRIC	human	unknown	unknown	Stops	1	1	1	1	0	ST258	2	2	7	16	ybt 17; ICEKp10	251	clb 3	62-1LV	-	0	-	0	-	-	wzi154	KL107	ST258	3	3	1	1	1	1	79	6	15	44	13	11	28	26	2
573_1525	573_1525	Klebsiella pneumoniae	CHS109	USA	Namerica	LEVS01000000	PATRIC	human	unknown	unknown	Stops	1	1	1	1	0	ST258	2	2	10	23	ybt 17; ICEKp10	251	clb 3	62-1LV	-	0	-	0	-	-	wzi154	KL107	ST258	3	3	1	1	1	1	79	6	15	44	13	11	28	26	2
573_1606	573_1606	Klebsiella pneumoniae	CHS210	USA	Namerica	LEYW01000000	PATRIC	human	unknown	unknown	Stops	1	1	1	1	0	ST258	2	2	9	19	ybt 17; ICEKp10	251	clb 3	62-1LV	-	0	-	0	-	-	wzi154	KL107	ST258	3	3	1	1	1	1	79	6	15	44	13	11	28	26	2
573_1526	573_1526	Klebsiella pneumoniae	CHS110	USA	Namerica	LEVT01000000	PATRIC	human	unknown	unknown	Stops	1	1	1	1	0	ST258	2	3	11	18	ybt 17; ICEKp10	251	clb 3	62-1LV	-	0	-	0	-	-	wzi154	KL107	ST258	3	3	1	1	1	1	79	6	15	44	13	11	28	26	2
1284820_3	1284820_3	Klebsiella pneumoniae	UHKPC22	USA	Namerica	APVU00000000	PATRIC	human	carriage	unknown	Stops	1	1	1	1	0	ST258	0	2	8	13	-	0	-	0	-	0	-	0	-	-	wzi154	KL107	ST258	3	3	1	1	1	1	79	-	-	-	-	-	-	-	-
SRR1561242	SRR1561242	Klebsiella pneumoniae	Italy-2011b	Italy	Europe	SRR1561242	Bowers et al.	human	unknown	2011	Stops	1	1	1	1	0	ST258-1LV	1	0	2	4	ybt 13; ICEKp2	299-1LV	-	0	-	0	-	0	-	-	wzi29	KL106	ST258-1LV	3	3	1	1	1	1	79*	6	4	20	14	1	126	131*	2
SRR1561217	SRR1561217	Klebsiella pneumoniae	Denmark-2009a	Denmark	Europe	SRR1561217	Bowers et al.	human	unknown	2009	Stops	1	1	1	1	0	ST258-1LV	0	0	8	11	-	0	-	0	-	0	-	0	-	-	wzi29	KL106	ST258-1LV	3	3	1	1	1	1	79*	-	-	-	-	-	-	-	-
SRR1561225	SRR1561225	Klebsiella pneumoniae	Greece-2010	Greece	Europe	SRR1561225	Bowers et al.	human	unknown	2010	Stops	1	1	1	1	0	ST258-1LV	0	0	8	11	-	0	-	0	-	0	-	0	-	-	wzi29	KL106	ST258-1LV	3	3	1	1	1	1	79*	-	-	-	-	-	-	-	-
SRR1166947	SRR1166947	Klebsiella pneumoniae	1749_ST258	USA	Namerica	SRR1166947	Deleo et al.	human	infection	2004	Stops	1	1	1	1	0	ST258-1LV	2	1	7	10	ybt 17; ICEKp10	251	clb 3	62	-	0	-	0	-	-	wzi154	KL107	ST258-1LV	3	3	1	1	1	1	79*	6	15	44	13	11	28	26	2
SRR1166991	SRR1166991	Klebsiella pneumoniae	1793_ST258	USA	Namerica	SRR1166991	Deleo et al.	human	infection	2009	Stops	1	1	1	1	0	ST258-1LV	0	1	7	10	-	0	-	0	-	0	-	0	-	-	wzi341	KL107	ST258-1LV	3	3	1	1	1	1	79*	-	-	-	-	-	-	-	-
SRR1561200	SRR1561200	Klebsiella pneumoniae	Brazil-2007a	Brazil	Samerica	SRR1561200	Bowers et al.	human	unknown	2007	Stops	1	1	1	1	0	ST258-1LV	0	3	8	11	-	0	-	0	-	0	-	0	-	-	wzi29	KL106	ST258-1LV	3	3	1	1	1	1	79*	-	-	-	-	-	-	-	-
SRR1561220	SRR1561220	Klebsiella pneumoniae	Finland-2009b	Finland	Europe	SRR1561220	Bowers et al.	human	unknown	2009	Stops	1	1	1	1	0	ST258-1LV	0	3	9	12	-	0	-	0	-	0	-	0	-	-	wzi29	KL106	ST258-1LV	3	3	1	1	1	1	79*	-	-	-	-	-	-	-	-
SRR1561223	SRR1561223	Klebsiella pneumoniae	Greece-2008	Greece	Europe	SRR1561223	Bowers et al.	human	unknown	2008	Stops	1	1	1	1	0	ST258-1LV	1	3	9	12	ybt 13; ICEKp2	299-1LV	-	0	-	0	-	0	-	-	wzi29	KL106	ST258-1LV	3	3	1	1	1	1	79*	6	4	20	14	1	126	130*	2
SRR1561226	SRR1561226	Klebsiella pneumoniae	Greece-2011	Greece	Europe	SRR1561226	Bowers et al.	human	unknown	2011	Stops	1	1	1	1	0	ST258-1LV	0	2	7	10	-	0	-	0	-	0	-	0	-	-	wzi29	KL106	ST258-1LV	3	3	1	1	1	1	79*	-	-	-	-	-	-	-	-
SRR1561241	SRR1561241	Klebsiella pneumoniae	Italy-2011a	Italy	Europe	SRR1561241	Bowers et al.	human	unknown	2011	Stops	1	1	1	1	0	ST258-1LV	1	2	7	10	ybt unknown	0	-	0	-	0	-	0	-	-	wzi29	KL106	ST258-1LV	3	3	1	1	1	1	79*	6	58*	20	14	1	126*	130*	2
SRR1561281	SRR1561281	Klebsiella pneumoniae	Poland-2009e	Poland	Europe	SRR1561281	Bowers et al.	human	unknown	2009	Stops	1	1	1	1	0	ST258-1LV	0	3	9	13	-	0	-	0	-	0	-	0	-	-	wzi29	KL106	ST258-1LV	3	3	1	1	1	1	79*	-	-	-	-	-	-	-	-
573_1427	573_1427	Klebsiella pneumoniae	unknown	unknown	unknown	CCHF01000000	PATRIC	unknown	unknown	unknown	Stops	1	1	1	1	0	ST258-1LV	1	2	7	13	ybt 13; ICEKp2	300	-	0	-	0	-	0	-	-	wzi29	KL106	ST258-1LV	3	3	1	2*	1	1	79	6	4	20	14	1	126	146	2
573_1385	573_1385	Klebsiella pneumoniae	unknown	unknown	unknown	CCFR01000000	PATRIC	unknown	unknown	unknown	Stops	1	1	1	1	0	ST258-1LV	1	2	6	9	ybt 13; ICEKp2	299-1LV	-	0	-	0	-	0	-	-	wzi29	KL106	ST258-1LV	3	3	1	1	1	1	79*	6	4	20	14	25*	126	131	2
SRR1166964	SRR1166964	Klebsiella pneumoniae	1766_ST258	USA	Namerica	SRR1166964	Deleo et al.	human	infection	2009	Stops	1	1	1	1	0	ST258-1LV	0	2	9	15	-	0	-	0	-	0	-	0	-	-	wzi29	KL106	ST258-1LV	3	3	1	1	1	1	79*	-	-	-	-	-	-	-	-
SRR1167004	SRR1167004	Klebsiella pneumoniae	1807_ST258	USA	Namerica	SRR1167004	Deleo et al.	human	infection	2010	Stops	1	1	1	1	0	ST258-1LV	0	3	8	15	-	0	-	0	-	0	-	0	-	-	wzi29	KL106	ST258-1LV	3	3	1	1	1	1	79*	-	-	-	-	-	-	-	-
SRR1561218	SRR1561218	Klebsiella pneumoniae	Denmark-2009b	Denmark	Europe	SRR1561218	Bowers et al.	human	unknown	2009	Stops	1	1	1	1	0	ST258-1LV	0	2	8	11	-	0	-	0	-	0	-	0	-	-	wzi29	KL106	ST258-1LV	3	3	1	1	1	1	79*	-	-	-	-	-	-	-	-
SRR1561249	SRR1561249	Klebsiella pneumoniae	Italy-Palermo-2009e	Italy	Europe	SRR1561249	Bowers et al.	human	unknown	2009	Stops	1	1	1	1	0	ST258-1LV	0	2	8	11	-	0	-	0	-	0	-	0	-	-	wzi154	KL107	ST258-1LV	3	3	1	1	1	1	79*	-	-	-	-	-	-	-	-
ERR727149	ERR727149	Klebsiella pneumoniae	TG21996	USA	Namerica	ERR727149	Struve et al.	human	unknown	2011	Stops	1	1	1	1	0	ST258-1LV	0	3	8	12	-	0	-	0	-	0	-	0	-	-	wzi154	KL107	ST258-1LV	3	3	1	1	1	1	79*	-	-	-	-	-	-	-	-
SRR1166957	SRR1166957	Klebsiella pneumoniae	1759_ST258	USA	Namerica	SRR1166957	Deleo et al.	human	infection	2009	Stops	0	1	1	1	0	ST258-1LV	0	2	8	13	-	0	-	0	-	0	-	0	-	-	wzi154	KL107	ST258-1LV	3	3	1	1	1	1	79*	-	-	-	-	-	-	-	-
SRR1166992	SRR1166992	Klebsiella pneumoniae	1794_ST258	USA	Namerica	SRR1166992	Deleo et al.	human	infection	2009	Stops	1	1	1	1	0	ST258-1LV	0	2	7	11	-	0	-	0	-	0	-	0	-	-	wzi154	KL107	ST258-1LV	3	3	1	1	1	1	79*	-	-	-	-	-	-	-	-
SRR1561312	SRR1561312	Klebsiella pneumoniae	US-GA-2009d	USA	Namerica	SRR1561312	Bowers et al.	human	unknown	2009	Stops	1	1	1	1	0	ST258-1LV	2	2	7	12	ybt 17; ICEKp10	251-1LV	clb 3	62	-	0	-	0	-	-	wzi154	KL107	ST258-1LV	3	3	1	1	1	1	79*	6	15	44	13	11	28	12*	2
SRR1166962	SRR1166962	Klebsiella pneumoniae	1764_ST258	USA	Namerica	SRR1166962	Deleo et al.	human	infection	2009	Stops	1	1	1	1	0	ST258-1LV	0	2	7	11	-	0	-	0	-	0	-	0	-	-	wzi154	KL107	ST258-1LV	3	3	1	1	1	1	79*	-	-	-	-	-	-	-	-
SRR1166963	SRR1166963	Klebsiella pneumoniae	1765_ST258	USA	Namerica	SRR1166963	Deleo et al.	human	infection	2009	Stops	1	1	1	1	0	ST258-1LV	0	2	5	8	-	0	-	0	-	0	-	0	-	-	wzi154	KL107	ST258-1LV	3	3	1	1	1	1	79*	-	-	-	-	-	-	-	-
SRR1167005	SRR1167005	Klebsiella pneumoniae	1808_ST258	USA	Namerica	SRR1167005	Deleo et al.	human	infection	2010	Stops	1	1	1	1	0	ST258-1LV	0	2	6	10	-	0	-	0	-	0	-	0	-	-	wzi154	KL107	ST258-1LV	3	3	1	1	1	1	79*	-	-	-	-	-	-	-	-
SRR1167008	SRR1167008	Klebsiella pneumoniae	1811_ST258	USA	Namerica	SRR1167008	Deleo et al.	human	infection	2010	Stops	1	1	1	1	0	ST258-1LV	0	2	4	7	-	0	-	0	-	0	-	0	-	-	wzi154	KL107	ST258-1LV	3	3	1	1	1	1	79*	-	-	-	-	-	-	-	-
ERR727156	ERR727156	Klebsiella pneumoniae	TG22672	USA	Namerica	ERR727156	Struve et al.	human	unknown	2010	Stops	1	1	1	1	0	ST258-1LV	0	3	7	10	-	0	-	0	-	0	-	0	-	-	wzi154	KL107	ST258-1LV	3	3	1	1	1	1	79*	-	-	-	-	-	-	-	-
SRR1561277	SRR1561277	Klebsiella pneumoniae	Poland-2009a	Poland	Europe	SRR1561277	Bowers et al.	human	unknown	2009	Stops	1	1	1	1	0	ST258-2LV	0	3	10	13	-	0	-	0	-	0	-	0	-	-	wzi29	KL106	ST258-2LV	3	2*	1	1	1	1	79*	-	-	-	-	-	-	-	-
SRR1561278	SRR1561278	Klebsiella pneumoniae	Poland-2009b	Poland	Europe	SRR1561278	Bowers et al.	human	unknown	2009	Stops	1	1	1	1	0	ST258-2LV	0	2	8	11	-	0	-	0	-	0	-	0	-	-	wzi29	KL106	ST258-2LV	3	3*	1	1	1	1	79*	-	-	-	-	-	-	-	-
ERR276985	ERR276985	Klebsiella pneumoniae	unknown	UK	Europe	ERR276985	Stoesser et al. 2013	unknown	unknown	unknown	Stops	1	1	1	1	0	ST26-1LV	0	0	8	14	-	0	-	0	-	0	-	0	-	-	wzi211	KL109	ST26-1LV	2	1	1	1	48	1	18	-	-	-	-	-	-	-	-
14936_3_82	14936_3_82	Klebsiella pneumoniae	HE106			ERR775683	unknown		Blood		Stops	1	1	1	1	0	ST278-1LV	3	1	9	21	-	0	-	0	iuc unknown	0	-	0	-	rmpA2_3	wzi100	KL10	ST278-1LV	4	1	1	1	12	1	10*	-	-	-	-	-	-	-	-
5235_1_12	5235_1_12	Klebsiella pneumoniae	QMP M1-970	USA	USA	ERS011985	Holt et al 2015	Human	Unknown	2007	0	1	0	Contig	1	0	ST279-2LV	1	0	1	1	ybt unknown	0	-	0	-	0	-	0	-	-	wzi417	KL151 (KL46)	ST279-2LV	2	2	1	47	1	4*	43*	21	21	47*	68*	33*	86*	79*	17
573_1885	573_1885	Klebsiella pneumoniae	B199	Israel	MiddleEast	LJCB01000000	PATRIC	human	infection	unknown	Stops	1	1	1	1	0	ST327	1	1	7	12	ybt 10; ICEKp4	96	-	0	-	0	-	0	-	-	wzi39	KL39 (KL13)	ST327	2	1	1	1	10	1	19	3	12	4	72	3	85	173	3
SRR2098813	SRR2098813	Klebsiella variicola	Kpn0060	USA	Namerica	SRR2098813	Davis et al.	human	infection	2012	0	1	0	1	1	0	ST360-1LV	0	0	0	0	-	0	-	0	-	0	-	0	-	-	0	-	ST360-1LV	16	24	21	53	47	17	67*	-	-	-	-	-	-	-	-
573_1435	573_1435	Klebsiella pneumoniae	unknown	unknown	unknown	CCHO01000000	PATRIC	unknown	unknown	unknown	Stops	1	1	1	1	0	ST37	0	0	7	15	-	0	-	0	-	0	-	0	-	-	wzi96	KL38	ST37	2	9	2	1	13	1	16	-	-	-	-	-	-	-	-
1328416_3	1328416_3	Klebsiella pneumoniae	BIDMC 21	USA	Namerica	AYIB00000000	PATRIC	human	infection	2012	Stops	1	1	1	1	0	ST37	1	0	2	4	ybt 3; ICEKp8	123	-	0	-	0	-	0	-	-	wzi14	KL14	ST37	2	9	2	1	13	1	16	35	38	48	45	31	112	120	33
573_1389	573_1389	Klebsiella pneumoniae	unknown	unknown	unknown	CCFU01000000	PATRIC	unknown	unknown	unknown	Stops	1	1	1	1	0	ST37	0	0	6	12	-	0	-	0	-	0	-	0	-	-	wzi96	KL38	ST37	2	9	2	1	13	1	16	-	-	-	-	-	-	-	-
SRR1561250	SRR1561250	Klebsiella pneumoniae	Italy-Palermo-2009f	Italy	Europe	SRR1561250	Bowers et al.	human	unknown	2009	Stops	1	1	1	1	0	ST37	0	1	10	15	-	0	-	0	-	0	-	0	-	-	wzi96	KL38	ST37	2	9	2	1	13	1	16	-	-	-	-	-	-	-	-
573_1401	573_1401	Klebsiella pneumoniae	unknown	unknown	unknown	CCGG01000000	PATRIC	unknown	unknown	unknown	Stops	1	1	1	1	0	ST37	0	1	7	10	-	0	-	0	-	0	-	0	-	-	wzi96	KL38	ST37	2	9	2	1	13	1	16	-	-	-	-	-	-	-	-
573_1437	573_1437	Klebsiella pneumoniae	unknown	unknown	unknown	CCHP01000000	PATRIC	unknown	unknown	unknown	Stops	1	1	1	1	0	ST37	0	1	9	15	-	0	-	0	-	0	-	0	-	-	wzi96	KL38	ST37	2	9	2	1	13	1	16	-	-	-	-	-	-	-	-
1328415_3	1328415_3	Klebsiella pneumoniae	BIDMC 18D	USA	Namerica	JCMZ00000000	PATRIC	human	infection	2010	Stops	1	1	1	1	0	ST37	1	1	7	10	ybt 3; ICEKp8	123	-	0	-	0	-	0	-	-	wzi14	KL14	ST37	2	9	2	1	13	1	16	35	38	48	45	31	112	120	33
1328427_3	1328427_3	Klebsiella pneumoniae	BIDMC 41	USA	Namerica	AYHR00000000	PATRIC	human	infection	2012	Stops	1	1	1	1	0	ST37	1	1	7	10	ybt 3; ICEKp8	123	-	0	-	0	-	0	-	-	wzi14	KL14	ST37	2	9	2	1	13	1	16	35	38	48	45	31	112	120	33
ERR720264	ERR720264	Klebsiella pneumoniae	TG21982	USA	Namerica	ERR720264	Struve et al.	human	infection	2010	Stops	1	1	1	1	0	ST37	1	1	5	9	ybt 3; ICEKp8	123	-	0	-	0	-	0	-	-	wzi14	KL14	ST37	2	9	2	1	13	1	16	35	38	48	45	31	112	120	33
1400163_3	1400163_3	Klebsiella pneumoniae	BIDMC 46a	USA	Namerica	JCMT00000000	PATRIC	human	infection	2013	Stops	Stops	1	Stops	1	0	ST37	1	1	7	12	ybt 3; ICEKp8	123	-	0	-	0	-	0	-	-	wzi14	KL14	ST37	2	9	2	1	13	1	16	35	38	48	45	31	112	120	33
1400169_3	1400169_3	Klebsiella pneumoniae	BIDMC 53	USA	Namerica	JCMN00000000	PATRIC	human	infection	2013	Stops	Stops	1	Stops	1	0	ST37	1	1	7	11	ybt 3; ICEKp8	123	-	0	-	0	-	0	-	-	wzi14	KL14	ST37	2	9	2	1	13	1	16	35	38	48	45	31	112	120	33
1328379_3	1328379_3	Klebsiella pneumoniae	MGH 47	USA	Namerica	JCNR00000000	PATRIC	human	infection	2012	Stops	0	1	0	1	0	ST37	1	1	5	8	ybt 3; ICEKp8	124	-	0	-	0	-	0	-	-	wzi14	KL14	ST37	2	9	2	1	13	1	16	35	38	48	79	31	112	120	33
SRR1561299	SRR1561299	Klebsiella pneumoniae	US-CA-2010b	USA	Namerica	SRR1561299	Bowers et al.	human	unknown	2010	0	1	1	1	1	0	ST37	1	2	11	21	ybt 0; ICEKp6	222	-	0	-	0	-	0	-	-	wzi75	KL105	ST37	2	9	2	1	13	1	16	54	114	110	123	1	284	300	33
573_1451	573_1451	Klebsiella pneumoniae	unknown	unknown	unknown	CCIE01000000	PATRIC	unknown	unknown	unknown	Stops	1	1	1	1	0	ST37-1LV	0	1	5	7	-	0	-	0	-	0	-	0	-	-	wzi96	KL38	ST37-1LV	2	9	2	10*	13	1	16	-	-	-	-	-	-	-	-
SRR1166958	SRR1166958	Klebsiella pneumoniae	1760_ST379	USA	Namerica	SRR1166958	Deleo et al.	human	infection	2009	Stops	1	1	1	1	0	ST379	0	2	9	14	-	0	-	0	-	0	-	0	-	-	wzi154	KL107	ST379	44	3	1	1	1	1	79	-	-	-	-	-	-	-	-
SRR1166961	SRR1166961	Klebsiella pneumoniae	1763_ST379	USA	Namerica	SRR1166961	Deleo et al.	human	infection	2009	Stops	1	1	1	1	0	ST379	0	2	9	14	-	0	-	0	-	0	-	0	-	-	wzi154	KL107	ST379	44	3	1	1	1	1	79	-	-	-	-	-	-	-	-
SRR1166965	SRR1166965	Klebsiella pneumoniae	1767_ST379	USA	Namerica	SRR1166965	Deleo et al.	human	infection	2009	Stops	1	1	1	1	0	ST379	0	2	4	7	-	0	-	0	-	0	-	0	-	-	wzi154	KL107	ST379	44	3	1	1	1	1	79	-	-	-	-	-	-	-	-
SRR1166966	SRR1166966	Klebsiella pneumoniae	1768_ST379	USA	Namerica	SRR1166966	Deleo et al.	human	infection	2009	Stops	1	1	1	1	0	ST379	0	2	8	11	-	0	-	0	-	0	-	0	-	-	wzi154	KL107	ST379	44	3	1	1	1	1	79	-	-	-	-	-	-	-	-
272620_9	272620_9	Klebsiella pneumoniae	MGH 78578	unknown	unknown	CP000647,CP000649,CP000650,CP000651,CP000652,CP000648	PATRIC	human	unknown	unknown	Stops	1	1	1	1	0	ST38	0	1	7	15	-	0	-	0	-	0	-	0	-	-	wzi50	KL15 (KL17,KL51,KL52)	ST38	2	1	2	1	2	2	2	-	-	-	-	-	-	-	-
Klebsiella_pneumoniae_MGH_78578	Klebsiella_pneumoniae_subsp_pneumoniae_MGH_78578	Klebsiella pneumoniae	MGH 78578	USA?	USA?	NC_009648	Holt et al 2015	Human	NA	1994	Stops	1	1	1	1	0	ST38	0	1	7	15	-	0	-	0	-	0	-	0	-	-	wzi50	KL15 (KL17,KL51,KL52)	ST38	2	1	2	1	2	2	2	-	-	-	-	-	-	-	-
14893_8_84	14893_8_84	Klebsiella pneumoniae	HE016	pakistan	pakistan	ERR775498	ejaz et al 2017 EID PMID 29048298	human	Urine	2010-2012	Stops	1	1	1	1	0	ST38	0	2	9	15	-	0	-	0	-	0	-	0	-	-	wzi50	KL15 (KL17,KL51,KL52)	ST38	2	1	2	1	2	2	2	-	-	-	-	-	-	-	-
14893_8_87	14893_8_87	Klebsiella pneumoniae	HE019	pakistan	pakistan	ERR775501	ejaz et al 2017 EID PMID 29048298	human	Urine	2010-2012	Stops	1	1	1	1	0	ST38	0	2	9	15	-	0	-	0	-	0	-	0	-	-	wzi50	KL15 (KL17,KL51,KL52)	ST38	2	1	2	1	2	2	2	-	-	-	-	-	-	-	-
14893_8_74	14893_8_74	Klebsiella pneumoniae	HE006	pakistan	pakistan	ERR775490	ejaz et al 2017 EID PMID 29048298	human	ETT	2010-2012	Stops	1	1	1	0	0	ST38-1LV	0	2	9	15	-	0	-	0	-	0	-	0	-	-	wzi50	KL15 (KL17,KL51,KL52)	ST38-1LV	2	1	2	1	7*	2	2	-	-	-	-	-	-	-	-
14893_8_75	14893_8_75	Klebsiella pneumoniae	HE007	pakistan	pakistan	ERR775491	ejaz et al 2017 EID PMID 29048298	human	Urine	2010-2012	Stops	1	1	1	0	0	ST38-1LV	0	2	9	15	-	0	-	0	-	0	-	0	-	-	wzi50	KL15 (KL17,KL51,KL52)	ST38-1LV	2	1	2	1	2*	2	2	-	-	-	-	-	-	-	-
573_1409	573_1409	Klebsiella pneumoniae	unknown	unknown	unknown	CCGP01000000	PATRIC	unknown	unknown	unknown	Stops	1	1	1	1	0	ST395	0	1	6	8	-	0	-	0	-	0	-	0	-	-	wzi105	KL108	ST395	3	1	2	4	1	1	4	-	-	-	-	-	-	-	-
573_1416	573_1416	Klebsiella pneumoniae	unknown	unknown	unknown	CCGV01000000	PATRIC	unknown	unknown	unknown	Stops	1	1	1	1	0	ST395	0	1	6	9	-	0	-	0	-	0	-	0	-	-	wzi105	KL108	ST395	3	1	2	4	1	1	4	-	-	-	-	-	-	-	-
573_1352	573_1352	Klebsiella pneumoniae	carbapenem-resistant blaNDM-1	USA	Namerica	CP009114,CP009116,CP009115	PATRIC	human	infection	unknown	Stops	1	1	1	1	0	ST395	0	2	11	22	-	0	-	0	-	0	-	0	-	-	wzi105	KL108	ST395	3	1	2	4	1	1	4	-	-	-	-	-	-	-	-
1074486_3	1074486_3	Klebsiella pneumoniae	1191100241	Netherlands	Europe	AFXH00000000	PATRIC	human	unknown	unknown	Stops	1	1	1	1	0	ST395	0	2	11	16	-	0	-	0	-	0	-	0	-	-	wzi105	KL108	ST395	3	1	2	4	1	1	4	-	-	-	-	-	-	-	-
Klebsiella_pneumoniae_1191100241	Klebsiella_pneumoniae_1191100241	Klebsiella pneumoniae	1191100241	Netherlands	Netherlands	AFXH01	Holt et al 2015	Human	NA	2011	Stops	1	1	1	1	0	ST395	0	2	11	16	-	0	-	0	-	0	-	0	-	-	wzi105	KL108	ST395	3	1	2	4	1	1	4	-	-	-	-	-	-	-	-
14936_2_66	14936_2_66	Klebsiella pneumoniae	HE185			ERR775572	unknown		#N/A		Stops	1	1	1	1	0	ST397	1	1	7	8	ybt unknown	0	-	0	-	0	-	0	-	-	wzi475	KL?	ST397	2	1	1	1	21	44	9	4*	4	5	21*	1	69*	62*	2
SRR1166954	SRR1166954	Klebsiella pneumoniae	1756_ST418	USA	Namerica	SRR1166954	Deleo et al.	human	infection	2007	Stops	1	1	1	1	0	ST418	0	2	9	15	-	0	-	0	-	0	-	0	-	-	wzi154	KL107	ST418	3	3	1	1	1	46	79	-	-	-	-	-	-	-	-
5193_2_8	5193_2_8	Klebsiella pneumoniae	K21Sp	Vietnam	Vietnam	ERS011813	Holt et al 2015	Human	Human_carriage	2004	Stops	1	1	1	1	0	ST42	0	1	4	5	-	0	-	0	-	0	-	0	-	-	wzi33	KL64	ST42	2	6	1	3	8	1	15	-	-	-	-	-	-	-	-
14936_3_36	14936_3_36	Klebsiella pneumoniae	HE060	pakistan	pakistan	ERR775637	ejaz et al 2017 EID PMID 29048298	human	Tracheal Secretions	2010-2012	Stops	1	1	1	1	0	ST423-1LV	1	2	10	16	ybt 8; ICEKp3	196-4LV	-	0	-	0	-	0	-	-	wzi8	KL8 (KL22/37)	ST423-1LV	2	9	2	65	13	1	16*	5	11	6	5	1	105*	98*	9
14936_3_37	14936_3_37	Klebsiella pneumoniae	HE061	pakistan	pakistan	ERR775638	ejaz et al 2017 EID PMID 29048298	human	PD catheter	2010-2012	Stops	1	1	1	1	0	ST423-1LV	1	2	10	16	ybt 8; ICEKp3	196-4LV	-	0	-	0	-	0	-	-	wzi8	KL8 (KL22/37)	ST423-1LV	2	9	2	65	13	1	16*	5	11	6	5	1	105*	98*	9
14936_3_38	14936_3_38	Klebsiella pneumoniae	HE062	pakistan	pakistan	ERR775639	ejaz et al 2017 EID PMID 29048298	human	PD catheter	2010-2012	Stops	1	1	1	1	0	ST423-1LV	1	2	10	16	ybt 8; ICEKp3	196-4LV	-	0	-	0	-	0	-	-	wzi8	KL8 (KL22/37)	ST423-1LV	2	9	2	65	13	1	16*	5	11	6	5	1	105*	98*	9
14936_3_40	14936_3_40	Klebsiella pneumoniae	HE064	pakistan	pakistan	ERR775641	ejaz et al 2017 EID PMID 29048298	human	PD catheter	2010-2012	Stops	1	1	1	1	0	ST423-1LV	1	2	10	16	ybt 8; ICEKp3	196-4LV	-	0	-	0	-	0	-	-	wzi8	KL8 (KL22/37)	ST423-1LV	2	9	2	65	13	1	16*	5	11	6	5	1	105*	98*	9
14936_3_42	14936_3_42	Klebsiella pneumoniae	HE066	pakistan	pakistan	ERR775643	ejaz et al 2017 EID PMID 29048298	human	Blood	2010-2012	Stops	1	1	1	1	0	ST423-1LV	1	2	10	16	ybt 8; ICEKp3	196-4LV	-	0	-	0	-	0	-	-	wzi8	KL8 (KL22/37)	ST423-1LV	2	9	2	65	13	1	16*	5	11	6	5	1	105*	98*	9
14936_3_76	14936_3_76	Klebsiella pneumoniae	HE100	pakistan	pakistan	ERR775677	ejaz et al 2017 EID PMID 29048298	human	Blood	2010-2012	Stops	1	1	1	1	0	ST423-1LV	1	2	10	16	ybt 8; ICEKp3	196-4LV	-	0	-	0	-	0	-	-	wzi8	KL8 (KL22/37)	ST423-1LV	2	9	2	65	13	1	16*	5	11	6	5	1	105*	98*	9
14936_3_93	14936_3_93	Klebsiella pneumoniae	HE117	pakistan	pakistan	ERR775694	ejaz et al 2017 EID PMID 29048298	human	Urine	2010-2012	Stops	1	1	1	1	0	ST423-1LV	1	2	10	16	ybt 8; ICEKp3	196-4LV	-	0	-	0	-	0	-	-	wzi8	KL8 (KL22/37)	ST423-1LV	2	9	2	65	13	1	16*	5	11	6	5	1	105*	98*	9
SRR1561230	SRR1561230	Klebsiella pneumoniae	India-2007b	India	Asia	SRR1561230	Bowers et al.	human	unknown	2007	Stops	1	1	1	1	0	ST43	0	2	7	11	-	0	-	0	-	0	-	0	-	-	wzi30	KL30	ST43	2	6	1	5	11	1	15	-	-	-	-	-	-	-	-
SRR2098764	SRR2098764	Klebsiella pneumoniae	Kpn0012	USA	Namerica	SRR2098764	Davis et al.	turkey	NA	2012	0	1	1	1	1	0	ST435	3	1	4	6	-	0	-	0	iuc 5	60	iro 5	35	-	-	wzi253	KL17	ST435	2	1	2	1	1	48	17	-	-	-	-	-	-	-	-
SRR2098766	SRR2098766	Klebsiella pneumoniae	Kpn0014	USA	Namerica	SRR2098766	Davis et al.	turkey	NA	2012	0	1	0	1	0	0	ST435-3LV	3	0	4	9	-	0	-	0	iuc 5	62-3LV	iro unknown	0	-	-	0	-	ST435-3LV	2	1	2	2*	4*	48*	17	-	-	-	-	-	-	-	-
1438727_3	1438727_3	Klebsiella pneumoniae	CHS 21	USA	Namerica	JJNF00000000	PATRIC	human	unknown	2012	Stops	Stops	1	1	1	0	ST45	0	0	2	2	-	0	-	0	-	0	-	0	-	-	wzi101	KL24	ST45	2	1	1	6	7	1	12	-	-	-	-	-	-	-	-
14936_3_60	14936_3_60	Klebsiella pneumoniae	HE084	pakistan	pakistan	ERR775661	ejaz et al 2017 EID PMID 29048298	human	Urine	2010-2012	0	1	1	1	1	0	ST474-1LV	0	1	9	17	-	0	-	0	-	0	-	0	-	-	wzi50	KL15 (KL17,KL51,KL52)	ST474-1LV	2	1	67	1	26	4	18*	-	-	-	-	-	-	-	-
14936_3_72	14936_3_72	Klebsiella pneumoniae	HE096	pakistan	pakistan	ERR775673	ejaz et al 2017 EID PMID 29048298	human	ETT	2010-2012	0	1	1	1	1	0	ST48	1	1	8	17	ybt 15; ICEKp11	230	-	0	-	0	-	0	-	-	wzi62	KL62	ST48	2	5	2	2	7	1	10	6	15	22	4	1	37	34	14
14936_2_22	14936_2_22	Klebsiella pneumoniae	HE141	pakistan	pakistan	ERR775528	ejaz et al 2017 EID PMID 29048298	human	Blood	2010-2012	0	1	1	1	1	0	ST48	1	1	7	11	ybt 15; ICEKp11	230	-	0	-	0	-	0	-	-	wzi62	KL62	ST48	2	5	2	2	7	1	10	6	15	22	4	1	37	34	14
14936_2_88	14936_2_88	Klebsiella pneumoniae	HE207	pakistan	pakistan	ERR775594	ejaz et al 2017 EID PMID 29048298	human	Blood	2010-2012	0	1	1	1	1	0	ST48	1	1	8	12	ybt 15; ICEKp11	230-1LV	-	0	-	0	-	0	-	-	wzi62	KL62	ST48	2	5	2	2	7	1	10	6	15	22	4	1	37*	34	14
14936_2_89	14936_2_89	Klebsiella pneumoniae	HE208	pakistan	pakistan	ERR775595	ejaz et al 2017 EID PMID 29048298	human	Blood	2010-2012	0	1	1	1	1	0	ST48	1	1	8	12	ybt 15; ICEKp11	230	-	0	-	0	-	0	-	-	wzi62	KL62	ST48	2	5	2	2	7	1	10	6	15	22	4	1	37	34	14
14936_3_62	14936_3_62	Klebsiella pneumoniae	HE086	pakistan	pakistan	ERR775663	ejaz et al 2017 EID PMID 29048298	human	Blood	2010-2012	0	1	1	1	1	0	ST48	1	1	6	10	ybt 15; ICEKp11	230	-	0	-	0	-	0	-	-	wzi62	KL62	ST48	2	5	2	2	7	1	10	6	15	22	4	1	37	34	14
14936_3_68	14936_3_68	Klebsiella pneumoniae	HE092	pakistan	pakistan	ERR775669	ejaz et al 2017 EID PMID 29048298	human	Urine	2010-2012	0	1	1	1	1	0	ST48	1	1	6	10	ybt 15; ICEKp11	230	-	0	-	0	-	0	-	-	wzi62	KL62	ST48	2	5	2	2	7	1	10	6	15	22	4	1	37	34	14
14936_2_31	14936_2_31	Klebsiella pneumoniae	HE150	pakistan	pakistan	ERR775537	ejaz et al 2017 EID PMID 29048298	human	Urine	2010-2012	0	1	1	1	1	0	ST48	4	1	7	14	ybt 15; ICEKp11	230	-	0	iuc 1	1	-	0	-	rmpA2_5	wzi62	KL62	ST48	2	5	2	2	7	1	10	6	15	22	4	1	37	34	14
14936_2_33	14936_2_33	Klebsiella pneumoniae	HE152	pakistan	pakistan	ERR775539	ejaz et al 2017 EID PMID 29048298	human	Blood	2010-2012	0	1	1	1	1	0	ST48	4	1	8	15	ybt 15; ICEKp11	230-1LV	-	0	iuc 1	1	-	0	-	rmpA2_5	wzi62	KL62	ST48	2	5	2	2	7	1	10	6	15	22	4	1	37	44*	14
14936_2_40	14936_2_40	Klebsiella pneumoniae	HE159	pakistan	pakistan	ERR775546	ejaz et al 2017 EID PMID 29048298	human	Urine	2010-2012	0	1	1	1	1	0	ST48	4	1	8	15	ybt 15; ICEKp11	230-1LV	-	0	iuc 1	1	-	0	-	-	wzi62	KL62	ST48	2	5	2	2	7	1	10	6	15	22	4	1	37	44*	14
14936_2_16	14936_2_16	Klebsiella pneumoniae	HE135	pakistan	pakistan	ERR775522	ejaz et al 2017 EID PMID 29048298	human	Blood	2010-2012	0	1	1	1	1	0	ST48	4	1	8	16	ybt 15; ICEKp11	230	-	0	iuc 1	1	-	0	-	rmpA2_3	wzi62	KL62	ST48	2	5	2	2	7	1	10	6	15	22	4	1	37	34	14
14936_2_30	14936_2_30	Klebsiella pneumoniae	HE149	pakistan	pakistan	ERR775536	ejaz et al 2017 EID PMID 29048298	human	Blood	2010-2012	0	1	1	1	1	0	ST48	4	1	7	14	ybt 15; ICEKp11	230	-	0	iuc 1	1	-	0	-	-	wzi62	KL62	ST48	2	5	2	2	7	1	10	6	15	22	4	1	37	34	14
14936_2_59	14936_2_59	Klebsiella pneumoniae	HE178			ERR775565	unknown		CSF		0	1	1	1	1	0	ST48-1LV	4	1	8	15	ybt 15; ICEKp11	230-2LV	-	0	iuc 1	1	-	0	-	-	wzi62	KL62	ST48-1LV	2	47*	2	2	7	1	10	6	15	22	4	1	37*	44*	14
14936_2_18	14936_2_18	Klebsiella pneumoniae	HE137			ERR775524	unknown		Tracheal Secretions		0	1	1	1	1	0	ST48-2LV	4	1	8	15	ybt 15; ICEKp11	230-2LV	-	0	iuc 1	5-1LV	-	0	-	rmpA2_5*	wzi62	KL62	ST48-2LV	2	5	2*	2	7	1	161*	6	15*	22*	4	1	37	34	14
573_1376	573_1376	Klebsiella pneumoniae	ST485	Australia	Australia	JXCH01000000	PATRIC	human	infection	2014	0	0	1	1	1	0	ST485	1	1	5	7	ybt 13; ICEKp2	302	-	0	-	0	-	0	-	-	wzi84	KL28	ST485	2	1	1	1	7	1	12	6	4	20	61	1	126	130	2
573_1471	573_1471	Klebsiella pneumoniae	unknown	unknown	unknown	CCIV01000000	PATRIC	unknown	unknown	unknown	Stops	1	1	1	1	0	ST512	0	0	8	10	-	0	-	0	-	0	-	0	-	-	wzi154	KL107	ST512	54	3	1	1	1	1	79	-	-	-	-	-	-	-	-
573_1474	573_1474	Klebsiella pneumoniae	unknown	unknown	unknown	CCIY01000000	PATRIC	unknown	unknown	unknown	Stops	1	1	1	1	0	ST512	0	0	6	8	-	0	-	0	-	0	-	0	-	-	wzi154	KL107	ST512	54	3	1	1	1	1	79	-	-	-	-	-	-	-	-
573_1414	573_1414	Klebsiella pneumoniae	unknown	unknown	unknown	CCGY01000000	PATRIC	unknown	unknown	unknown	Stops	1	1	1	1	0	ST512	0	0	7	9	-	0	-	0	-	0	-	0	-	-	wzi154	KL107	ST512	54	3	1	1	1	1	79	-	-	-	-	-	-	-	-
573_1463	573_1463	Klebsiella pneumoniae	unknown	unknown	unknown	CCJD01000000	PATRIC	unknown	unknown	unknown	Stops	1	1	1	1	0	ST512	0	1	7	11	-	0	-	0	-	0	-	0	-	-	wzi154	KL107	ST512	54	3	1	1	1	1	79	-	-	-	-	-	-	-	-
SRR1561211	SRR1561211	Klebsiella pneumoniae	Canada-2009a	Canada	Namerica	SRR1561211	Bowers et al.	human	unknown	2009	Stops	1	1	1	1	0	ST512	0	2	9	12	-	0	-	0	-	0	-	0	-	-	wzi154	KL107	ST512	54	3	1	1	1	1	79	-	-	-	-	-	-	-	-
SRR1166989	SRR1166989	Klebsiella pneumoniae	1791_ST512	Colombia	Namerica	SRR1166989	Deleo et al.	human	infection	2010	Stops	1	1	1	1	0	ST512	0	2	9	12	-	0	-	0	-	0	-	0	-	-	wzi154	KL107	ST512	54	3	1	1	1	1	79	-	-	-	-	-	-	-	-
SRR1166990	SRR1166990	Klebsiella pneumoniae	1792_ST512	Colombia	Namerica	SRR1166990	Deleo et al.	human	infection	2010	Stops	1	1	1	1	0	ST512	0	2	9	12	-	0	-	0	-	0	-	0	-	-	wzi154	KL107	ST512	54	3	1	1	1	1	79	-	-	-	-	-	-	-	-
SRR1167022	SRR1167022	Klebsiella pneumoniae	1825_ST512	Colombia	Namerica	SRR1167022	Deleo et al.	human	infection	2012	Stops	1	1	1	1	0	ST512	0	2	6	8	-	0	-	0	-	0	-	0	-	-	wzi154	KL107	ST512	54	3	1	1	1	1	79	-	-	-	-	-	-	-	-
SRR1561243	SRR1561243	Klebsiella pneumoniae	Italy-2011c	Italy	Europe	SRR1561243	Bowers et al.	human	unknown	2011	Stops	1	1	1	1	0	ST512	0	3	8	10	-	0	-	0	-	0	-	0	-	-	wzi154	KL107	ST512	54	3	1	1	1	1	79	-	-	-	-	-	-	-	-
[truncated: 47 more rows]
[truncated: 36 more columns]

## Sheet: Sheet3
Names tree	Names alternate	SPECIES	STRAIN	COUNTRY	REGION	ACCESSION	REFERENCE	SOURCE	INFECTION	YEAR	OmpK35	OmpK36	OmpK37	OmpS	PhoE	NmpC	MLST	virulence_score (5 = very high)	resistance_score (5 = very high)	num_resistance_classes	num_resistance_genes	Yersiniabactin	YbST	Colibactin	CbST	Aerobactin	AbST	Salmochelin	SmST	rmpA	rmpA2	wzi	K_locus	Chr_ST	gapA	infB	mdh	pgi	phoE	rpoB	tonB	ybtS	ybtX	ybtQ	ybtP	ybtA	irp2	irp1	ybtU
[truncated: 49 more rows]
[truncated: 36 more columns]
